# Supplementary material for: Regulation of membrane fluidity by RNF145‐triggered degradation of the lipid hydrolase ADIPOR2
Source: EMBO J. 2022 Aug 22;41(19):e110777. doi: 10.15252/embj.2022110777 (PMC9531299; doi:10.15252/embj.2022110777)
Supplement: Supplementary file 3 — Dataset EV1 [file EMBJ-41-e110777-s001.xlsx]

## Sheet: Fig 1A
This table contains the mass spectrometry data relating to Fig 1A.
Accession	Description	Gene ID	# Unique Peptides	Score Mascot: Mascot	log2 fold change PA 6h/OA 6h	log10 p value	q value
Q96MT1	RING finger protein 145	RNF145	1	31	-1.96	-25.6218	0.000181969
O00622	Protein CYR61	CYR61	5	164	1.18	-24.4781	0.000201037
Q8IWA4	Mitofusin-1	MFN1	17	707	-0.95	-23.8755	0.000203503
Q96BY9	Store-operated calcium entry-associated regulatory factor	SARAF	6	204	-1.35	-22.6278	0.000362441
Q9C037	E3 ubiquitin-protein ligase TRIM4	TRIM4	11	281	-1.03	-21.6312	0.000578537
Q07820	Induced myeloid leukemia cell differentiation protein Mcl-1	MCL1	5	289	-1.16	-21.0876	0.000702755
Q86V24	Adiponectin receptor protein 2	ADIPOR2	1	30	1.15	-20.4482	0.000812428
Q14534	Squalene monooxygenase	SQLE	12	345	-0.97	-20.3493	0.000812428
Q9BXS4	Transmembrane protein 59	TMEM59	4	113	0.78	-20.2934	0.000812428
O95140	Mitofusin-2	MFN2	17	633	-0.82	-19.965	0.000918091
P55061	Bax inhibitor 1	TMBIM6	2	85	-1.1	-19.1007	0.0015194
Q96GM1	Phospholipid phosphatase-related protein type 2	PLPPR2	2	106	-0.66	-18.2729	0.00228202
Q96AG3	Solute carrier family 25 member 46	SLC25A46	3	81	-0.68	-18.3383	0.00228202
Q9H819	DnaJ homolog subfamily C member 18	DNAJC18	5	106	-0.82	-18.0342	0.00250026
Q9NPB0	SAYSvFN domain-containing protein 1	SAYSD1	3	127	-1.23	-17.5812	0.00319437
P18847	Cyclic AMP-dependent transcription factor ATF-3	ATF3	2	47	0.96	-17.2353	0.00359567
P37268	Squalene synthase	FDFT1	10	476	-0.65	-17.2299	0.00359567
Q9HCL2	Glycerol-3-phosphate acyltransferase 1, mitochondrial	GPAM	11	231	-0.61	-16.9584	0.0038832
Q14596	Next to BRCA1 gene 1 protein	NBR1	7	299	0.73	-17.0328	0.0038832
Q9UHI8	A disintegrin and metalloproteinase with thrombospondin motifs 1	ADAMTS1	12	418	0.56	-16.7161	0.00436387
Q8N2K1	Ubiquitin-conjugating enzyme E2 J2	UBE2J2	1	61	-0.74	-16.6346	0.00439764
Q99541	Perilipin-2	PLIN2	6	183	-1.31	-16.1725	0.00578239
Q9BY78	RING finger protein 26	RNF26	3	77	-0.64	-15.9501	0.00645297
Q8WU67	Phospholipase ABHD3	ABHD3	5	145	-0.81	-15.522	0.00832045
P18848	Cyclic AMP-dependent transcription factor ATF-4	ATF4	2	60	1.18	-15.2236	0.00947417
P17544	Cyclic AMP-dependent transcription factor ATF-7	ATF7	6	313	-0.62	-15.2192	0.00947417
Q86YS6	Ras-related protein Rab-43	RAB43	3	325	-0.73	-15.0166	0.0101235
Q9Y320	Thioredoxin-related transmembrane protein 2	TMX2	7	232	-0.55	-15.044	0.0101235
Q96C03	Mitochondrial dynamics protein MID49	MIEF2	2	172	-0.79	-14.8889	0.0106791
P12755	Ski oncogene	SKI	5	90	-0.49	-14.7512	0.010991
Q8TF30	WASP homolog-associated protein with actin, membranes and microtubules	WHAMM	2	38	-0.78	-14.7815	0.010991
Q99640	Membrane-associated tyrosine- and threonine-specific cdc2-inhibitory kinase	PKMYT1	7	196	-0.53	-14.521	0.0124889
P30533	Alpha-2-macroglobulin receptor-associated protein	LRPAP1	10	260	-0.59	-14.4179	0.0130084
Q86WK9	Membrane progestin receptor alpha	PAQR7	1	25	-0.86	-14.3367	0.013356
Q8WTP8	Apoptosis-enhancing nuclease	AEN	2	28	-0.59	-14.2574	0.0137081
P60174	Triosephosphate isomerase	TPI1	18	1644	0.47	-14.1548	0.0143096
Q9Y255	PRELI domain-containing protein 1, mitochondrial	PRELID1	1	51	-0.86	-14.013	0.015361
P13747	HLA class I histocompatibility antigen, alpha chain E	HLA-E	4	182	-0.44	-13.8363	0.0160598
Q8N3F0	Maturin	MTURN	1	28	0.78	-13.864	0.0160598
Q96AQ6	Pre-B-cell leukemia transcription factor-interacting protein 1	PBXIP1	5	196	-0.45	-13.8387	0.0160598
Q01664	Transcription factor AP-4	TFAP4	5	165	-0.4	-13.714	0.0170544
A1L3X0	Elongation of very long chain fatty acids protein 7	ELOVL7	1	38	-0.63	-13.4339	0.0187826
P31276	Homeobox protein Hox-C13	HOXC13	1	42	-0.49	-13.4492	0.0187826
Q9NQX7	Integral membrane protein 2C	ITM2C	3	108	0.51	-13.4958	0.0187826
O60337	E3 ubiquitin-protein ligase MARCH6	MARH6	3	104	-0.63	-13.498	0.0187826
P61970	Nuclear transport factor 2	NUTF2	3	429	0.4	-13.4087	0.0187826
Q96A54	Adiponectin receptor protein 1	ADIPOR1	4	59	0.62	-13.3107	0.0192656
Q9Y6P5-2	Isoform T1 of Sestrin-1	SESN1	1	43	0.44	-13.3202	0.0192656
Q00535	Cyclin-dependent-like kinase 5	CDK5	7	225	0.42	-13.2762	0.0193289
Q06481	Amyloid-like protein 2	APLP2	15	416	0.48	-13.2467	0.0193334
P00338	L-lactate dehydrogenase A chain	LDHA	17	2400	0.42	-13.0373	0.0215088
Q96HE9	Proline-rich protein 11	PRR11	4	90	-0.43	-13.0363	0.0215088
P00558	Phosphoglycerate kinase 1	PGK1	21	2612	0.45	-12.9973	0.0216812
Q5BKX5	UPF0692 protein C19orf54	C19orf54	2	47	0.53	-12.9448	0.0220691
Q86VP1	Tax1-binding protein 1	TAX1BP1	23	421	0.48	-12.9036	0.0222947
P10321	HLA class I histocompatibility antigen, Cw-7 alpha chain	HLA-C	1	270	-0.39	-12.7002	0.0252115
P35244	Replication protein A 14 kDa subunit	RPA3	4	244	0.5	-12.6641	0.0253986
Q9HBL8	NmrA-like family domain-containing protein 1	NMRAL1	6	188	0.52	-12.6058	0.0259899
Q9NPC8	Homeobox protein SIX2	SIX2	1	56	-0.55	-12.5369	0.0267975
Q96Q89	Kinesin-like protein KIF20B	KIF20B	41	769	-0.38	-12.432	0.0283398
Q5JTC6	APC membrane recruitment protein 1	AMER1	5	87	-0.38	-12.3968	0.0285637
Q9HBK9	Arsenite methyltransferase	AS3MT	5	147	0.45	-12.3472	0.0289948
Q8NCW6	Polypeptide N-acetylgalactosaminyltransferase 11	GALNT11	1	0	-0.39	-12.2619	0.0289948
Q02447-3	Isoform 3 of Transcription factor Sp3	SP3	1	140	-0.43	-12.2615	0.0289948
Q8NBJ7	Sulfatase-modifying factor 2	SUMF2	6	91	-0.36	-12.2911	0.0289948
Q9H4I3	TraB domain-containing protein	TRABD	2	128	-0.34	-12.283	0.0289948
Q9GZN8	UPF0687 protein C20orf27	C20orf27	5	415	0.48	-12.2312	0.0290439
P16870	Carboxypeptidase E	CPE	5	74	0.49	-12.1486	0.0290439
P04080	Cystatin-B	CSTB	3	157	0.48	-12.094	0.0290439
Q9NU53	Glycoprotein integral membrane protein 1	GINM1	5	118	0.63	-12.155	0.0290439
Q969Q5	Ras-related protein Rab-24	RAB24	5	306	-0.37	-12.1282	0.0290439
Q9UHA3	Probable ribosome biogenesis protein RLP24	RSL24D1	4	479	-0.49	-12.097	0.0290439
Q8NEM7	Transcription factor SPT20 homolog	SUPT20H	6	150	-0.43	-12.1215	0.0290439
Q5U3C3	Transmembrane protein 164	TMEM164	1	58	-0.47	-12.1108	0.0290439
Q9H993	Protein-glutamate O-methyltransferase	ARMT1	5	140	0.5	-11.7481	0.029075
Q6L9W6	Beta-1,4-N-acetylgalactosaminyltransferase 3	B4GALNT3	2	105	-0.43	-11.9535	0.029075
Q5H9F3	BCL-6 corepressor-like protein 1	BCORL1	16	285	-0.43	-11.4621	0.029075
Q9BWT1	Cell division cycle-associated protein 7	CDCA7	7	257	-0.74	-11.6742	0.029075
Q9Y696	Chloride intracellular channel protein 4	CLIC4	10	615	0.34	-11.4468	0.029075
Q86YQ8	Copine-8	CPNE8	8	376	-0.5	-11.8802	0.029075
Q9NXE8	Pre-mRNA-splicing factor CWC25 homolog	CWC25	7	328	-0.32	-11.6924	0.029075
Q9BSY9	Desumoylating isopeptidase 2	DESI2	3	124	-0.5	-11.5007	0.029075
P00374	Dihydrofolate reductase	DHFR	14	454	0.55	-12.0458	0.029075
A6NHQ2	rRNA/tRNA 2'-O-methyltransferase fibrillarin-like protein 1	FBLL1	2	365	-0.46	-11.7903	0.029075
Q96C23	Aldose 1-epimerase	GALM	3	76	0.4	-11.8263	0.029075
Q9NZM5	Glioma tumor suppressor candidate region gene 2 protein	GLTSCR2	7	108	-0.6	-11.943	0.029075
O00461	Golgi integral membrane protein 4	GOLIM4	8	171	-0.4	-11.4439	0.029075
P32780	General transcription factor IIH subunit 1	GTF2H1	7	166	-0.34	-11.5403	0.029075
Q15011	Homocysteine-responsive endoplasmic reticulum-resident ubiquitin-like domain member 1 protein	HERPUD1	4	55	-0.45	-11.607	0.029075
Q16773	Kynurenine--oxoglutarate transaminase 1	KYAT1	4	105	0.36	-11.9293	0.029075
Q96JM7	Lethal(3)malignant brain tumor-like protein 3	L3MBTL3	9	310	-0.45	-11.8998	0.029075
Q8NCY6	Myb/SANT-like DNA-binding domain-containing protein 4	MSANTD4	7	156	-0.42	-11.6997	0.029075
P43490	Nicotinamide phosphoribosyltransferase	NAMPT	21	744	0.45	-11.6588	0.029075
Q5JPE7	Nodal modulator 2	NOMO2	1	1407	-0.34	-11.7246	0.029075
Q9NTK5	Obg-like ATPase 1	OLA1	14	605	0.44	-11.4935	0.029075
Q9HBE1	POZ-, AT hook-, and zinc finger-containing protein 1	PATZ1	11	217	-0.36	-11.5571	0.029075
Q6P996	Pyridoxal-dependent decarboxylase domain-containing protein 1	PDXDC1	15	549	-0.59	-11.5332	0.029075
P30086	Phosphatidylethanolamine-binding protein 1	PEBP1	12	903	0.47	-11.7349	0.029075
Q96G03	Phosphoglucomutase-2	PGM2	16	428	0.49	-11.7176	0.029075
Q9UNA4	DNA polymerase iota	POLI	1	0	0.57	-11.6444	0.029075
P59190	Ras-related protein Rab-15	RAB15	2	361	-0.53	-11.4894	0.029075
Q9NP72	Ras-related protein Rab-18	RAB18	7	258	-0.34	-11.5937	0.029075
Q9H0H5	Rac GTPase-activating protein 1	RACGAP1	15	666	-0.48	-11.7453	0.029075
O14715	RANBP2-like and GRIP domain-containing protein 8	RGPD8	2	1183	-0.38	-11.6477	0.029075
Q6ZNA4	E3 ubiquitin-protein ligase Arkadia	RNF111	2	58	-0.45	-11.9144	0.029075
Q96EU6	Ribosomal RNA processing protein 36 homolog	RRP36	7	295	-0.48	-11.8735	0.029075
O43556	Epsilon-sarcoglycan	SGCE	1	22	0.39	-11.9949	0.029075
Q9HC07	Transmembrane protein 165	TMEM165	6	311	-0.46	-11.6096	0.029075
Q9H0U9	Testis-specific Y-encoded-like protein 1	TSPYL1	8	459	-0.43	-12.0341	0.029075
Q9GZX9	Twisted gastrulation protein homolog 1	TWSG1	4	108	-0.45	-11.4704	0.029075
Q9UBT2	SUMO-activating enzyme subunit 2	UBA2	20	987	0.42	-12.0284	0.029075
P62253	Ubiquitin-conjugating enzyme E2 G1	UBE2G1	2	0	0.43	-11.6478	0.029075
Q9Y385	Ubiquitin-conjugating enzyme E2 J1	UBE2J1	5	161	-0.36	-11.4984	0.029075
Q07352	mRNA decay activator protein ZFP36L1	ZFP36L1	3	58	0.5	-11.7349	0.029075
Q9ULU4-13	Isoform 13 of Protein kinase C-binding protein 1	ZMYND8	5	143	-0.5	-11.5582	0.029075
Q9UDV7	Zinc finger protein 282	ZNF282	4	129	-0.39	-11.4843	0.029075
Q5TGY3	AT-hook DNA-binding motif-containing protein 1	AHDC1	13	381	-0.44	-11.3651	0.0294394
Q9ULD4	Bromodomain and PHD finger-containing protein 3	BRPF3	15	426	-0.42	-11.4048	0.0294394
Q9NZ45	CDGSH iron-sulfur domain-containing protein 1	CISD1	5	175	-0.49	-11.3896	0.0294394
P04035	3-hydroxy-3-methylglutaryl-coenzyme A reductase	HMGCR	7	356	-1.02	-11.3848	0.0294394
Q14696	LDLR chaperone MESD	MESDC2	8	277	-0.34	-11.3705	0.0294394
Q5T230	Undifferentiated embryonic cell transcription factor 1	UTF1	5	94	-0.38	-11.3529	0.0294463
Q92520	Protein FAM3C	FAM3C	5	299	-0.38	-11.2861	0.0303429
Q3B726	DNA-directed RNA polymerase I subunit RPA43	TWISTNB	6	310	-0.43	-11.292	0.0303429
Q9H173	Nucleotide exchange factor SIL1	SIL1	9	249	-0.31	-11.2604	0.030641
Q9UJU2	Lymphoid enhancer-binding factor 1	LEF1	3	144	-0.4	-11.244	0.0307469
Q6P4E1	Protein CASC4	CASC4	6	108	-0.6	-11.1984	0.0312372
O95989	Diphosphoinositol polyphosphate phosphohydrolase 1	NUDT3	4	132	0.61	-11.1996	0.0312372
O60427	Fatty acid desaturase 1	FADS1	6	275	-0.47	-11.1407	0.0315277
P23677	Inositol-trisphosphate 3-kinase A	ITPKA	2	95	-0.41	-11.1536	0.0315277
Q15257	Serine/threonine-protein phosphatase 2A activator	PPP2R4	8	195	0.57	-11.173	0.0315277
Q13107	Ubiquitin carboxyl-terminal hydrolase 4	USP4	11	323	0.35	-11.1512	0.0315277
Q86X95	Corepressor interacting with RBPJ 1	CIR1	6	62	-0.38	-11.0718	0.0323343
Q9NZJ7	Mitochondrial carrier homolog 1	MTCH1	8	305	-0.41	-11.0784	0.0323343
O43257	Zinc finger HIT domain-containing protein 1	ZNHIT1	2	88	-0.34	-11.0897	0.0323343
Q9BRF8	Serine/threonine-protein phosphatase CPPED1	CPPED1	2	137	0.53	-11.0373	0.0323962
H0Y2S9	Myosin phosphatase Rho-interacting protein (Fragment)	MPRIP	5	29	-0.39	-11.0403	0.0323962
O75410	Transforming acidic coiled-coil-containing protein 1	TACC1	19	498	-0.28	-11.0488	0.0323962
Q9HD26	Golgi-associated PDZ and coiled-coil motif-containing protein	GOPC	9	294	0.3	-11.016	0.0326419
Q96DG6	Carboxymethylenebutenolidase homolog	CMBL	5	209	0.57	-10.8979	0.035174
Q9UQ84	Exonuclease 1	EXO1	16	317	-0.4	-10.8694	0.0353715
P16949	Stathmin	STMN1	5	33	0.37	-10.8711	0.0353715
Q5T280	Putative methyltransferase C9orf114	C9orf114	5	188	-0.51	-10.8129	0.0354148
Q9GZS1	DNA-directed RNA polymerase I subunit RPA49	POLR1E	11	571	-0.43	-10.8293	0.0354148
Q9H082	Ras-related protein Rab-33B	RAB33B	3	356	-0.39	-10.8323	0.0354148
O43791	Speckle-type POZ protein	SPOP	8	260	-0.47	-10.8157	0.0354148
P15923-2	Isoform E47 of Transcription factor E2-alpha	TCF3	1	42	-0.63	-10.8079	0.0354148
Q9H2Y7	Zinc finger protein 106	ZNF106	26	778	-0.46	-10.8397	0.0354148
P06744	Glucose-6-phosphate isomerase	GPI	16	1416	0.35	-10.7625	0.035935
Q02750	Dual specificity mitogen-activated protein kinase kinase 1	MAP2K1	8	501	0.44	-10.7579	0.035935
Q8WTS6	Histone-lysine N-methyltransferase SETD7	SETD7	10	348	0.52	-10.7484	0.035935
Q99595	Mitochondrial import inner membrane translocase subunit Tim17-A	TIMM17A	1	66	-0.54	-10.7676	0.035935
P11766	Alcohol dehydrogenase class-3	ADH5	7	489	0.39	-10.6675	0.0361843
Q5VW32	BRO1 domain-containing protein BROX	BROX	7	179	0.43	-10.6498	0.0361843
Q9H8H2	Probable ATP-dependent RNA helicase DDX31	DDX31	16	792	-0.42	-10.7081	0.0361843
Q8IWB1	Inositol 1,4,5-trisphosphate receptor-interacting protein	ITPRIP	4	131	-0.42	-10.7166	0.0361843
Q9UIS9	Methyl-CpG-binding domain protein 1	MBD1	11	347	-0.6	-10.69	0.0361843
Q96P11-2	Isoform 2 of Probable 28S rRNA (cytosine-C(5))-methyltransferase	NSUN5	4	47	-0.27	-10.6576	0.0361843
Q8IYS1	Peptidase M20 domain-containing protein 2	PM20D2	7	251	0.44	-10.6911	0.0361843
Q9UBS8	E3 ubiquitin-protein ligase RNF14	RNF14	6	180	0.56	-10.6465	0.0361843
Q8NCN4	E3 ubiquitin-protein ligase RNF169	RNF169	11	229	-0.31	-10.68	0.0361843
Q8NEF9	Serum response factor-binding protein 1	SRFBP1	8	189	-0.49	-10.678	0.0361843
P49454	Centromere protein F	CENPF	68	1596	-0.43	-10.621	0.0364492
Q5SNT2	Transmembrane protein 201	TMEM201	5	158	-0.5	-10.6182	0.0364492
Q9NR48	Histone-lysine N-methyltransferase ASH1L	ASH1L	24	506	-0.42	-10.5518	0.0372576
Q8IUF1	COBW domain-containing protein 2	CBWD2	1	217	0.49	-10.5641	0.0372576
Q8N0S6	Centromere protein L	CENPL	3	79	-0.42	-10.5737	0.0372576
Q8IWY8	Zinc finger and SCAN domain-containing protein 29	ZSCAN29	5	146	-0.3	-10.5599	0.0372576
P18669	Phosphoglycerate mutase 1	PGAM1	15	1962	0.43	-10.5301	0.0375991
P30566	Adenylosuccinate lyase	ADSL	13	701	0.5	-10.4855	0.0376417
Q9H3H3	UPF0696 protein C11orf68	C11orf68	3	76	0.35	-10.452	0.0376417
O96005	Cleft lip and palate transmembrane protein 1	CLPTM1	9	405	-0.29	-10.4562	0.0376417
P28676	Grancalcin	GCA	7	367	0.43	-10.4791	0.0376417
Q9Y5Z4	Heme-binding protein 2	HEBP2	5	248	0.47	-10.4559	0.0376417
Q9Y3A4	Ribosomal RNA-processing protein 7 homolog A	RRP7A	5	144	-0.34	-10.5113	0.0376417
Q8IY92	Structure-specific endonuclease subunit SLX4	SLX4	6	174	-0.28	-10.4455	0.0376417
Q96J42	Thioredoxin domain-containing protein 15	TXNDC15	5	333	-0.35	-10.4687	0.0376417
Q7Z7E8	Ubiquitin-conjugating enzyme E2 Q1	UBE2Q1	11	351	0.4	-10.5115	0.0376417
Q8IYH5	ZZ-type zinc finger-containing protein 3	ZZZ3	18	402	-0.31	-10.4859	0.0376417
Q5T5X7	BEN domain-containing protein 3	BEND3	14	294	-0.42	-10.4356	0.0376906
P08243	Asparagine synthetase [glutamine-hydrolyzing]	ASNS	16	1439	0.5	-10.3767	0.0385987
Q9UBS3	DnaJ homolog subfamily B member 9	DNAJB9	3	76	-0.59	-10.3929	0.0385987
Q9Y4C8	Probable RNA-binding protein 19	RBM19	18	395	-0.5	-10.3787	0.0385987
O94901	SUN domain-containing protein 1	SUN1	18	794	-0.39	-10.3696	0.0385987
Q9H3K6	BolA-like protein 2	BOLA2	3	87	0.51	-10.3465	0.0387158
Q96CP6	GRAM domain-containing protein 1A	GRAMD1A	5	177	-0.3	-10.3459	0.0387158
P0CG47	Polyubiquitin-B	UBB	1	1437	0.48	-10.3419	0.0387158
Q5T6V5	UPF0553 protein C9orf64	C9orf64	10	573	0.44	-10.2385	0.0387494
Q86VX2	COMM domain-containing protein 7	COMMD7	2	161	0.29	-10.2189	0.0387494
Q9NV06	DDB1- and CUL4-associated factor 13	DCAF13	15	708	-0.48	-10.2208	0.0387494
Q9NQT5	Exosome complex component RRP40	EXOSC3	9	474	-0.34	-10.2216	0.0387494
P35544	Ubiquitin-like protein FUBI	FAU	3	119	-0.42	-10.2317	0.0387494
Q8IWF2	FAD-dependent oxidoreductase domain-containing protein 2	FOXRED2	5	61	-0.31	-10.2678	0.0387494
Q14807	Kinesin-like protein KIF22	KIF22	19	749	-0.4	-10.299	0.0387494
Q9GZP4	PITH domain-containing protein 1	PITHD1	7	222	0.35	-10.2219	0.0387494
Q00169	Phosphatidylinositol transfer protein alpha isoform	PITPNA	11	311	0.44	-10.2467	0.0387494
O15305	Phosphomannomutase 2	PMM2	6	204	0.32	-10.2843	0.0387494
Q9Y617	Phosphoserine aminotransferase	PSAT1	13	847	0.55	-10.2999	0.0387494
O95716	Ras-related protein Rab-3D	RAB3D	2	302	-0.31	-10.2702	0.0387494
Q9NPQ8	Synembryn-A	RIC8A	7	372	0.34	-10.2337	0.0387494
P15927	Replication protein A 32 kDa subunit	RPA2	8	391	0.29	-10.2359	0.0387494
P22314	Ubiquitin-like modifier-activating enzyme 1	UBA1	34	2883	0.39	-10.2151	0.0387494
P62258	14-3-3 protein epsilon	YWHAE	13	2299	0.36	-10.32	0.0387494
Q8NAP3	Zinc finger and BTB domain-containing protein 38	ZBTB38	2	39	-0.84	-10.2383	0.0387494
Q9P1Y6	PHD and RING finger domain-containing protein 1	PHRF1	9	320	-0.32	-10.2044	0.0388482
Q01105	Protein SET	SET	14	365	0.34	-10.1917	0.0390002
A6NDU8	UPF0600 protein C5orf51	C5orf51	7	368	0.33	-10.1408	0.0392011
Q99626	Homeobox protein CDX-2	CDX2	3	152	-0.33	-10.1004	0.0392011
Q9Y2B0	Protein canopy homolog 2	CNPY2	10	509	-0.36	-10.128	0.0392011
O75618	Death effector domain-containing protein	DEDD	3	73	-0.51	-10.0985	0.0392011
Q52LR7	Enhancer of polycomb homolog 2	EPC2	12	325	-0.47	-10.1565	0.0392011
Q9H8M7	Ubiquitin carboxyl-terminal hydrolase FAM188A	FAM188A	6	241	0.5	-10.1596	0.0392011
Q9Y421	Protein FAM32A	FAM32A	3	145	-0.36	-10.0894	0.0392011
Q13823	Nucleolar GTP-binding protein 2	GNL2	28	670	-0.46	-10.1233	0.0392011
Q9Y287	Integral membrane protein 2B	ITM2B	2	59	0.65	-10.092	0.0392011
Q9P272	Probable tRNA methyltransferase 9-like protein	KIAA1456	1	0	0.49	-10.1482	0.0392011
Q9BU76	Multiple myeloma tumor-associated protein 2	MMTAG2	8	489	-0.29	-10.0977	0.0392011
Q9NVZ3	Adaptin ear-binding coat-associated protein 2	NECAP2	6	183	0.35	-10.1567	0.0392011
Q9NRX4	14 kDa phosphohistidine phosphatase	PHPT1	3	59	0.45	-10.108	0.0392011
Q9C037-2	Isoform Beta of E3 ubiquitin-protein ligase TRIM4	TRIM4	1	25	-0.87	-10.1323	0.0392011
Q5SU54	HLA class II histocompatibility antigen, DQ beta 1 chain	HLA-DQB1	3	66	-0.36	-10.0819	0.0392284
Q8TCA0	Leucine-rich repeat-containing protein 20	LRRC20	3	123	0.45	-10.0619	0.0394185
O75368	SH3 domain-binding glutamic acid-rich-like protein	SH3BGRL	7	315	0.51	-10.0683	0.0394185
Q8N0T1	Uncharacterized protein C8orf59	C8orf59	3	29	-0.49	-10.0162	0.0399554
Q9NWM8	Peptidyl-prolyl cis-trans isomerase FKBP14	FKBP14	4	84	-0.3	-10.0104	0.0399554
Q969V5	Mitochondrial ubiquitin ligase activator of NFKB 1	MUL1	6	167	-0.37	-10.0165	0.0399554
A6NDG6	Glycerol-3-phosphate phosphatase	PGP	11	442	0.57	-10.0182	0.0399554
O00488	Zinc finger protein 593	ZNF593	4	133	-0.56	-10.028	0.0399554
Q12948	Forkhead box protein C1	FOXC1	4	163	-0.28	-9.99996	0.0400701
P17544-6	Isoform 6 of Cyclic AMP-dependent transcription factor ATF-7	ATF7	2	48	-0.68	-9.9765	0.0401731
O15446	DNA-directed RNA polymerase I subunit RPA34	CD3EAP	10	427	-0.39	-9.9733	0.0401731
O14772	Fucose-1-phosphate guanylyltransferase	FPGT	4	83	0.45	-9.97127	0.0401731
P46926	Glucosamine-6-phosphate isomerase 1	GNPDA1	8	676	0.45	-9.98067	0.0401731
Q15181	Inorganic pyrophosphatase	PPA1	14	719	0.38	-9.94978	0.0405388
O75683	Surfeit locus protein 6	SURF6	8	294	-0.42	-9.94587	0.0405388
Q8TDQ7	Glucosamine-6-phosphate isomerase 2	GNPDA2	3	512	0.38	-9.93793	0.0405897
O75298	Reticulon-2	RTN2	2	0	-0.3	-9.92997	0.040642
Q86W34	Archaemetzincin-2	AMZ2	3	80	0.4	-9.85751	0.040729
Q71F23	Centromere protein U	CENPU	7	170	-0.32	-9.86227	0.040729
Q5T3I0	G patch domain-containing protein 4	GPATCH4	15	440	-0.36	-9.85761	0.040729
P29375	Lysine-specific demethylase 5A	KDM5A	14	532	-0.33	-9.89875	0.040729
Q13126	S-methyl-5'-thioadenosine phosphorylase	MTAP	15	671	0.46	-9.90548	0.040729
P22059	Oxysterol-binding protein 1	OSBP	10	520	0.29	-9.8645	0.040729
P51159	Ras-related protein Rab-27A	RAB27A	3	109	-0.28	-9.87866	0.040729
O75884	Putative hydrolase RBBP9	RBBP9	3	40	0.65	-9.85742	0.040729
Q8IWA5	Choline transporter-like protein 2	SLC44A2	6	111	-0.33	-9.88194	0.040729
Q15631	Translin	TSN	7	233	0.27	-9.89902	0.040729
Q5T9L3	Protein wntless homolog	WLS	4	81	-0.43	-9.85563	0.040729
Q9NQW7	Xaa-Pro aminopeptidase 1	XPNPEP1	18	832	0.43	-9.88921	0.040729
P50395	Rab GDP dissociation inhibitor beta	GDI2	14	977	0.34	-9.80782	0.0412205
Q5VWZ2	Lysophospholipase-like protein 1	LYPLAL1	5	222	0.28	-9.83156	0.0412205
Q9UD57	NK1 transcription factor-related protein 2	NKX1-2	1	36	-0.45	-9.81032	0.0412205
O15530	3-phosphoinositide-dependent protein kinase 1	PDPK1	12	239	0.36	-9.80397	0.0412205
F8W9L8	PHD finger protein 20-like protein 1	PHF20L1	3	57	-0.67	-9.82408	0.0412205
O76062	Delta(14)-sterol reductase	TM7SF2	2	68	-0.36	-9.80454	0.0412205
Q8TBE0	Bromo adjacent homology domain-containing 1 protein	BAHD1	4	143	-0.5	-9.76971	0.0419302
Q6PJP8	DNA cross-link repair 1A protein	DCLRE1A	6	197	-0.26	-9.76807	0.0419302
P00492	Hypoxanthine-guanine phosphoribosyltransferase	HPRT1	7	643	0.53	-9.76198	0.0419444
Q712K3	Ubiquitin-conjugating enzyme E2 R2	UBE2R2	5	86	0.43	-9.74945	0.0421468
O95251	Histone acetyltransferase KAT7	KAT7	18	772	-0.36	-9.72389	0.0427354
Q9NY61	Protein AATF	AATF	14	663	-0.38	-9.67854	0.042779
Q9BV57	1,2-dihydroxy-3-keto-5-methylthiopentene dioxygenase	ADI1	8	218	0.59	-9.69714	0.042779
Q8NG08	DNA helicase B	HELB	15	301	0.39	-9.68008	0.042779
Q9BSC4	Nucleolar protein 10	NOL10	20	1032	-0.41	-9.70603	0.042779
P07737	Profilin-1	PFN1	8	1169	0.37	-9.67332	0.042779
A8CG34	Nuclear envelope pore membrane protein POM 121C	POM121C	2	308	-0.44	-9.67834	0.042779
P18583	Protein SON	SON	34	1825	-0.37	-9.67573	0.042779
Q96SI9	Spermatid perinuclear RNA-binding protein	STRBP	17	1065	-0.38	-9.68133	0.042779
P61960	Ubiquitin-fold modifier 1	UFM1	4	231	0.36	-9.70768	0.042779
Q14376	UDP-glucose 4-epimerase	GALE	6	85	0.48	-9.65249	0.0432406
Q96GA7	Serine dehydratase-like	SDSL	6	151	0.33	-9.62753	0.0438327
P49588	Alanine--tRNA ligase, cytoplasmic	AARS	28	2126	0.44	-9.58381	0.0443499
P58546	Myotrophin	MTPN	4	166	0.54	-9.57901	0.0443499
O43847	Nardilysin	NRDC	14	553	0.37	-9.59793	0.0443499
Q96GD0	Pyridoxal phosphate phosphatase	PDXP	9	326	0.53	-9.59212	0.0443499
Q9UKF7	Cytoplasmic phosphatidylinositol transfer protein 1	PITPNC1	3	58	0.49	-9.59155	0.0443499
Q9Y3C8	Ubiquitin-fold modifier-conjugating enzyme 1	UFC1	6	89	0.52	-9.58456	0.0443499
P14550	Alcohol dehydrogenase [NADP(+)]	AKR1A1	6	316	0.63	-9.53699	0.0443579
P13798	Acylamino-acid-releasing enzyme	APEH	11	789	0.4	-9.55138	0.0443579
Q8WUZ0	B-cell CLL/lymphoma 7 protein family member C	BCL7C	2	101	-0.53	-9.5515	0.0443579
P62942	Peptidyl-prolyl cis-trans isomerase FKBP1A	FKBP1A	4	400	0.59	-9.5205	0.0443579
Q9NQS7	Inner centromere protein	INCENP	21	553	-0.5	-9.50886	0.0443579
Q969H8	Myeloid-derived growth factor	MYDGF	1	146	-0.36	-9.54838	0.0443579
Q8IUH3	RNA-binding protein 45	RBM45	5	186	-0.38	-9.52881	0.0443579
Q969G6	Riboflavin kinase	RFK	2	72	0.43	-9.51266	0.0443579
Q12772	Sterol regulatory element-binding protein 2	SREBF2	5	112	-0.35	-9.50405	0.0443579
Q13207	T-box transcription factor TBX2	TBX2	2	32	-0.31	-9.54013	0.0443579
Q8NCS4	Transmembrane protein 35B	TMEM35B	2	69	-0.37	-9.52596	0.0443579
Q9BTM9	Ubiquitin-related modifier 1	URM1	1	34	0.43	-9.54424	0.0443579
Q9H9J4	Ubiquitin carboxyl-terminal hydrolase 42	USP42	9	227	-0.38	-9.54408	0.0443579
Q5BJH7	Protein YIF1B	YIF1B	4	212	-0.31	-9.50267	0.0443579
Q9UDV6	Zinc finger protein 212	ZNF212	1	30	-0.35	-9.55321	0.0443579
Q96RR4	Calcium/calmodulin-dependent protein kinase kinase 2	CAMKK2	6	257	0.47	-9.47144	0.044416
P17655	Calpain-2 catalytic subunit	CAPN2	17	584	0.34	-9.47238	0.044416
O00458	Interferon-related developmental regulator 1	IFRD1	4	71	0.6	-9.47387	0.044416
Q9HCD5	Nuclear receptor coactivator 5	NCOA5	10	676	-0.36	-9.47478	0.044416
Q9NVD7	Alpha-parvin	PARVA	4	128	0.39	-9.48432	0.044416
P79522	Proline-rich protein 3	PRR3	3	27	-0.41	-9.49555	0.044416
Q9Y3C1	Nucleolar protein 16	NOP16	5	168	-0.57	-9.46248	0.0445433
O00244	Copper transport protein ATOX1	ATOX1	3	324	0.65	-9.45666	0.0445743
P04632	Calpain small subunit 1	CAPNS1	4	308	0.28	-9.45008	0.0446197
Q9BQ39	ATP-dependent RNA helicase DDX50	DDX50	17	1345	-0.43	-9.4456	0.0446197
Q8TAC2	Josephin-2	JOSD2	1	36	0.54	-9.43587	0.0447735
Q9NVR2	Integrator complex subunit 10	INTS10	13	406	-0.25	-9.42396	0.044951
Q9NQV6	PR domain zinc finger protein 10	PRDM10	7	224	-0.3	-9.42067	0.044951
Q9BTT0	Acidic leucine-rich nuclear phosphoprotein 32 family member E	ANP32E	8	427	0.39	-9.3687	0.045734
Q5TG30	Rho GTPase-activating protein 40	ARHGAP40	1	62	0.55	-9.33988	0.045734
Q07812	Apoptosis regulator BAX	BAX	6	389	0.27	-9.25255	0.045734
P54687	Branched-chain-amino-acid aminotransferase, cytosolic	BCAT1	5	212	0.51	-9.3268	0.045734
Q32NC0	UPF0711 protein C18orf21	C18orf21	6	151	-0.4	-9.31884	0.045734
Q9UKL3	CASP8-associated protein 2	CASP8AP2	22	385	-0.4	-9.30033	0.045734
Q69YH5	Cell division cycle-associated protein 2	CDCA2	18	630	-0.54	-9.26522	0.045734
O94988	Protein FAM13A	FAM13A	1	29	0.37	-9.33532	0.045734
Q01415	N-acetylgalactosamine kinase	GALK2	5	147	0.3	-9.25182	0.045734
O75223	Gamma-glutamylcyclotransferase	GGCT	7	193	0.56	-9.29909	0.045734
Q9UMF0	Intercellular adhesion molecule 5	ICAM5	1	39	0.76	-9.25855	0.045734
Q86Y91	Kinesin-like protein KIF18B	KIF18B	8	270	-0.45	-9.35652	0.045734
O95235	Kinesin-like protein KIF20A	KIF20A	23	1061	-0.5	-9.25685	0.045734
Q96EM0	Trans-3-hydroxy-L-proline dehydratase	L3HYPDH	6	110	0.43	-9.2691	0.045734
Q8N5Y2	Male-specific lethal 3 homolog	MSL3	4	199	-0.38	-9.37137	0.045734
Q9UBK8	Methionine synthase reductase	MTRR	7	231	0.48	-9.26973	0.045734
Q9H6R4	Nucleolar protein 6	NOL6	27	969	-0.36	-9.31734	0.045734
P78316	Nucleolar protein 14	NOP14	26	1104	-0.31	-9.38717	0.045734
Q9BVI0	PHD finger protein 20	PHF20	7	176	-0.37	-9.37779	0.045734
P00491	Purine nucleoside phosphorylase	PNP	10	769	0.41	-9.34066	0.045734
Q9H5K3	Protein O-mannose kinase	POMK	5	197	-0.34	-9.3024	0.045734
Q96SB3	Neurabin-2	PPP1R9B	13	621	-0.36	-9.37456	0.045734
Q9H4A4	Aminopeptidase B	RNPEP	13	570	0.5	-9.27427	0.045734
Q9BXA9	Sal-like protein 3	SALL3	3	76	-0.34	-9.28302	0.045734
Q9NRG4	N-lysine methyltransferase SMYD2	SMYD2	6	128	0.31	-9.29036	0.045734
Q13487	snRNA-activating protein complex subunit 2	SNAPC2	3	82	0.34	-9.29594	0.045734
P48431	Transcription factor SOX-2	SOX2	3	59	-0.38	-9.30957	0.045734
Q6ZRS2	Helicase SRCAP	SRCAP	22	562	-0.37	-9.27692	0.045734
P19623	Spermidine synthase	SRM	12	1081	0.49	-9.30001	0.045734
A0A1B0GUS4	HCG1789360	UBE2L5P	2	20	0.46	-9.33789	0.045734
P11172	Uridine 5'-monophosphate synthase	UMPS	19	807	0.38	-9.34419	0.045734
P23381	Tryptophan--tRNA ligase, cytoplasmic	WARS	14	871	0.37	-9.35198	0.045734
O94788	Retinal dehydrogenase 2	ALDH1A2	12	469	0.49	-9.23319	0.0457469
Q14012	Calcium/calmodulin-dependent protein kinase type 1	CAMK1	5	352	0.33	-9.22595	0.0457469
Q13542	Eukaryotic translation initiation factor 4E-binding protein 2	EIF4EBP2	4	132	0.74	-9.22922	0.0457469
P29218	Inositol monophosphatase 1	IMPA1	9	221	0.4	-9.23726	0.0457469
P40925	Malate dehydrogenase, cytoplasmic	MDH1	8	323	0.55	-9.23387	0.0457469
Q9UBU9	Nuclear RNA export factor 1	NXF1	12	728	-0.38	-9.23678	0.0457469
Q9NV35	Nucleotide triphosphate diphosphatase NUDT15	NUDT15	4	120	0.47	-9.21106	0.0458369
P32119	Peroxiredoxin-2	PRDX2	12	1541	0.3	-9.21525	0.0458369
Q8NI36	WD repeat-containing protein 36	WDR36	17	1238	-0.42	-9.21055	0.0458369
Q3KQV9	UDP-N-acetylhexosamine pyrophosphorylase-like protein 1	UAP1L1	5	223	0.43	-9.20451	0.0458966
P15336	Cyclic AMP-dependent transcription factor ATF-2	ATF2	7	284	-0.33	-9.17759	0.0460968
Q9ULA0	Aspartyl aminopeptidase	DNPEP	9	365	0.26	-9.18987	0.0460968
P55145	Mesencephalic astrocyte-derived neurotrophic factor	MANF	6	206	-0.4	-9.18075	0.0460968
P78330	Phosphoserine phosphatase	PSPH	7	329	0.52	-9.18227	0.0460968
P26640	Valine--tRNA ligase	VARS	30	1488	0.31	-9.19309	0.0460968
O14929	Histone acetyltransferase type B catalytic subunit	HAT1	15	1070	0.47	-9.17265	0.0461238
Q9HCI7	E3 ubiquitin-protein ligase MSL2	MSL2	3	73	-0.41	-9.16167	0.0463449
Q8IY37	Probable ATP-dependent RNA helicase DHX37	DHX37	32	1072	-0.29	-9.15424	0.0464531
Q9NPH0	Lysophosphatidic acid phosphatase type 6	ACP6	4	140	-0.4	-9.09646	0.046455
O43823	A-kinase anchor protein 8	AKAP8	12	849	-0.33	-9.01322	0.046455
P13716	Delta-aminolevulinic acid dehydratase	ALAD	3	217	0.35	-9.09467	0.046455
Q6Y288	Beta-1,3-glucosyltransferase	B3GLCT	3	119	-0.43	-9.0294	0.046455
Q9HB71	Calcyclin-binding protein	CACYBP	13	885	0.24	-9.14815	0.046455
Q96KP4	Cytosolic non-specific dipeptidase	CNDP2	13	544	0.55	-9.13485	0.046455
Q7Z7A3	Cytoplasmic tRNA 2-thiolation protein 1	CTU1	3	104	0.52	-9.02498	0.046455
Q9NQI0	Probable ATP-dependent RNA helicase DDX4	DDX4	1	244	0.51	-8.9916	0.046455
P22087	rRNA 2'-O-methyltransferase fibrillarin	FBL	13	1156	-0.47	-8.98111	0.046455
P26885	Peptidyl-prolyl cis-trans isomerase FKBP2	FKBP2	6	190	-0.35	-8.98618	0.046455
Q02790	Peptidyl-prolyl cis-trans isomerase FKBP4	FKBP4	30	1588	0.28	-9.10111	0.046455
Q14353	Guanidinoacetate N-methyltransferase	GAMT	2	31	0.52	-9.14112	0.046455
Q9HC38	Glyoxalase domain-containing protein 4	GLOD4	9	502	0.41	-9.07433	0.046455
P28161	Glutathione S-transferase Mu 2	GSTM2	5	568	0.44	-9.10092	0.046455
Q01581	Hydroxymethylglutaryl-CoA synthase, cytoplasmic	HMGCS1	9	460	0.51	-9.08284	0.046455
Q13151	Heterogeneous nuclear ribonucleoprotein A0	HNRNPA0	11	1845	-0.37	-8.99138	0.046455
Q12756	Kinesin-like protein KIF1A	KIF1A	19	873	0.33	-9.05919	0.046455
Q15012	Lysosomal-associated transmembrane protein 4A	LAPTM4A	2	33	0.48	-8.97839	0.046455
Q86U38	Nucleolar protein 9	NOP9	11	702	-0.28	-9.03393	0.046455
P10589	COUP transcription factor 1	NR2F1	2	433	-0.23	-8.97845	0.046455
O95336	6-phosphogluconolactonase	PGLS	5	154	0.54	-9.0209	0.046455
Q9H9Y6	DNA-directed RNA polymerase I subunit RPA2	POLR1B	14	446	-0.3	-8.98298	0.046455
P24928	DNA-directed RNA polymerase II subunit RPB1	POLR2A	53	1898	-0.31	-9.08779	0.046455
Q8NEY8	Periphilin-1	PPHLN1	7	272	-0.35	-9.05587	0.046455
Q96QC0	Serine/threonine-protein phosphatase 1 regulatory subunit 10	PPP1R10	17	572	-0.3	-9.04455	0.046455
P48147	Prolyl endopeptidase	PREP	20	624	0.36	-9.03196	0.046455
Q96BW5	Phosphotriesterase-related protein	PTER	9	176	0.48	-9.00332	0.046455
Q15771	Ras-related protein Rab-30	RAB30	3	316	-0.31	-9.10735	0.046455
Q9Y388	RNA-binding motif protein, X-linked 2	RBMX2	2	100	-0.36	-8.9949	0.046455
Q9P258	Protein RCC2	RCC2	18	824	0.28	-9.02532	0.046455
Q14257	Reticulocalbin-2	RCN2	14	800	-0.3	-9.08212	0.046455
Q92766	Ras-responsive element-binding protein 1	RREB1	16	451	-0.41	-9.03594	0.046455
Q9NVU7	Protein SDA1 homolog	SDAD1	12	381	-0.37	-9.00419	0.046455
Q92484	Acid sphingomyelinase-like phosphodiesterase 3a	SMPDL3A	1	51	-0.26	-9.04163	0.046455
Q9Y5W7	Sorting nexin-14	SNX14	6	138	-0.38	-9.0046	0.046455
P26639	Threonine--tRNA ligase, cytoplasmic	TARS	23	1258	0.37	-9.05919	0.046455
O95455	dTDP-D-glucose 4,6-dehydratase	TGDS	6	62	0.4	-9.01892	0.046455
Q9ULW0	Targeting protein for Xklp2	TPX2	21	706	-0.37	-9.0922	0.046455
P09936	Ubiquitin carboxyl-terminal hydrolase isozyme L1	UCHL1	6	544	0.48	-8.99251	0.046455
Q6RFH5	WD repeat-containing protein 74	WDR74	6	324	-0.33	-9.03829	0.046455
Q8N9V3	WD repeat, SAM and U-box domain-containing protein 1	WDSUB1	9	271	0.3	-8.98082	0.046455
Q9BZ95	Histone-lysine N-methyltransferase NSD3	WHSC1L1	22	492	-0.37	-8.99883	0.046455
O75132	Zinc finger BED domain-containing protein 4	ZBED4	5	111	-0.42	-9.13462	0.046455
Q5VZL5	Zinc finger MYM-type protein 4	ZMYM4	24	721	-0.32	-9.11939	0.046455
Q15326	Zinc finger MYND domain-containing protein 11	ZMYND11	3	133	-0.43	-9.08017	0.046455
O15231	Zinc finger protein 185	ZNF185	1	44	0.43	-9.07305	0.046455
Q16539	Mitogen-activated protein kinase 14	MAPK14	8	439	0.48	-8.96729	0.0464629
Q9UBE0	SUMO-activating enzyme subunit 1	SAE1	13	702	0.48	-8.96383	0.0464629
O75845	Lathosterol oxidase	SC5D	5	106	-0.47	-8.96754	0.0464629
Q9Y365	PCTP-like protein	STARD10	2	92	0.68	-8.96823	0.0464629
Q8TDX7	Serine/threonine-protein kinase Nek7	NEK7	5	234	0.42	-8.9496	0.0468079
Q9BWS9	Chitinase domain-containing protein 1	CHID1	8	202	-0.25	-8.92439	0.0468257
Q6NW34	Nucleolus and neural progenitor protein	NEPRO	13	329	-0.28	-8.93366	0.0468257
O43175	D-3-phosphoglycerate dehydrogenase	PHGDH	22	3448	0.41	-8.92577	0.0468257
Q86WX3	Active regulator of SIRT1	RPS19BP1	4	165	-0.39	-8.93545	0.0468257
Q16585	Beta-sarcoglycan	SGCB	4	113	-0.45	-8.94417	0.0468257
Q5QJ74	Tubulin-specific chaperone cofactor E-like protein	TBCEL	8	165	0.37	-8.92696	0.0468257
Q9UGI8	Testin	TES	17	718	0.44	-8.92981	0.0468257
Q96BK5	PIN2/TERF1-interacting telomerase inhibitor 1	PINX1	5	121	-0.3	-8.92059	0.0468357
Q9H7C9	Mth938 domain-containing protein	AAMDC	3	76	0.49	-8.90145	0.0468909
Q8WUH1	Protein Churchill	CHURC1	5	89	0.59	-8.91452	0.0468909
A0A1B0GUN3	Fibrosin-1-like protein	FBRSL1	2	57	-0.5	-8.90444	0.0468909
P84243	Histone H3.3	H3F3A	1	1845	-0.36	-8.89813	0.0468909
P30041	Peroxiredoxin-6	PRDX6	13	602	0.39	-8.91023	0.0468909
Q96SK2	Transmembrane protein 209	TMEM209	10	336	-0.5	-8.90673	0.0468909
Q9NPF5	DNA methyltransferase 1-associated protein 1	DMAP1	15	383	-0.31	-8.87762	0.0469851
P63241	Eukaryotic translation initiation factor 5A-1	EIF5A	7	1177	0.37	-8.87478	0.0469851
P48507	Glutamate--cysteine ligase regulatory subunit	GCLM	5	169	0.59	-8.88562	0.0469851
Q8WUM4	Programmed cell death 6-interacting protein	PDCD6IP	29	1430	0.29	-8.87535	0.0469851
Q96GM5	SWI/SNF-related matrix-associated actin-dependent regulator of chromatin subfamily D member 1	SMARCD1	13	510	-0.32	-8.89004	0.0469851
Q8N3Z6	Zinc finger CCHC domain-containing protein 7	ZCCHC7	10	144	-0.4	-8.87533	0.0469851
Q8TEK3	Histone-lysine N-methyltransferase, H3 lysine-79 specific	DOT1L	10	263	-0.34	-8.87005	0.0470287
O75874	Isocitrate dehydrogenase [NADP] cytoplasmic	IDH1	17	1179	0.45	-8.85417	0.0472508
P19634	Sodium/hydrogen exchanger 1	SLC9A1	5	152	-0.27	-8.84499	0.0472508
Q15022	Polycomb protein SUZ12	SUZ12	17	592	-0.29	-8.85186	0.0472508
O00258	Tail-anchored protein insertion receptor WRB	WRB	3	122	-0.29	-8.84313	0.0472508
Q9ULU4	Protein kinase C-binding protein 1	ZMYND8	19	648	-0.42	-8.84752	0.0472508
Q96GC6	Neurotrophin receptor-interacting factor homolog	ZNF274	3	94	-0.37	-8.84373	0.0472508
Q9BT30	Alpha-ketoglutarate-dependent dioxygenase alkB homolog 7, mitochondrial	ALKBH7	3	143	-0.5	-8.80258	0.047287
Q75N03	E3 ubiquitin-protein ligase Hakai	CBLL1	5	88	-0.5	-8.81197	0.047287
O75937	DnaJ homolog subfamily C member 8	DNAJC8	9	97	0.28	-8.81836	0.047287
Q9Y680	Peptidyl-prolyl cis-trans isomerase FKBP7	FKBP7	4	62	-0.29	-8.80362	0.047287
Q7L590	Protein MCM10 homolog	MCM10	21	501	-0.27	-8.82572	0.047287
Q9UJ70	N-acetyl-D-glucosamine kinase	NAGK	8	400	0.44	-8.82462	0.047287
Q15155	Nodal modulator 1	NOMO1	1	1103	-0.45	-8.815	0.047287
P55786	Puromycin-sensitive aminopeptidase	NPEPPS	34	1862	0.42	-8.80737	0.047287
P61457	Pterin-4-alpha-carbinolamine dehydratase	PCBD1	4	262	0.41	-8.83115	0.047287
P57088	Transmembrane protein 33	TMEM33	7	293	-0.3	-8.80857	0.047287
Q96LX8	Zinc finger protein 597	ZNF597	2	58	-0.62	-8.81995	0.047287
Q2TB10	Zinc finger protein 800	ZNF800	8	213	-0.32	-8.81634	0.047287
Q9BWH2	FUN14 domain-containing protein 2	FUNDC2	5	273	-0.24	-8.79828	0.047322
P00568	Adenylate kinase isoenzyme 1	AK1	6	273	0.59	-8.78806	0.0474454
Q9BTK6	PAXIP1-associated glutamate-rich protein 1	PAGR1	2	39	0.29	-8.79056	0.0474454
Q8NBM4	Ubiquitin-associated domain-containing protein 2	UBAC2	6	234	-0.25	-8.78427	0.0474644
Q92993	Histone acetyltransferase KAT5	KAT5	12	217	-0.33	-8.77817	0.0475596
Q96JY6	PDZ and LIM domain protein 2	PDLIM2	2	57	0.37	-8.76363	0.0479346
Q6NUK4	Receptor expression-enhancing protein 3	REEP3	2	64	-0.49	-8.75991	0.0479521
Q03013	Glutathione S-transferase Mu 4	GSTM4	3	490	0.5	-8.73981	0.0484107
Q12824	SWI/SNF-related matrix-associated actin-dependent regulator of chromatin subfamily B member 1	SMARCB1	9	347	-0.38	-8.74092	0.0484107
Q05D32	CTD small phosphatase-like protein 2	CTDSPL2	6	191	-0.47	-8.73294	0.0484502
O43159	Ribosomal RNA-processing protein 8	RRP8	12	327	-0.4	-8.7323	0.0484502
Q92830	Histone acetyltransferase KAT2A	KAT2A	18	378	-0.24	-8.728	0.0484884
P30520	Adenylosuccinate synthetase isozyme 2	ADSS	15	725	0.3	-8.66661	0.0486926
Q99941	Cyclic AMP-dependent transcription factor ATF-6 beta	ATF6B	3	82	-0.68	-8.69312	0.0486926
Q6ZNE5	Beclin 1-associated autophagy-related key regulator	ATG14	3	68	-0.25	-8.70038	0.0486926
O95861	3'(2'),5'-bisphosphate nucleotidase 1	BPNT1	17	489	0.49	-8.66014	0.0486926
P55201	Peregrin	BRPF1	20	444	-0.37	-8.67275	0.0486926
P49069	Calcium signal-modulating cyclophilin ligand	CAMLG	8	255	-0.31	-8.68107	0.0486926
Q8WUX2	Putative glutathione-specific gamma-glutamylcyclotransferase 2	CHAC2	4	155	0.63	-8.66588	0.0486926
Q16643	Drebrin	DBN1	19	835	-0.37	-8.69885	0.0486926
Q15392	Delta(24)-sterol reductase	DHCR24	5	349	-0.48	-8.66414	0.0486926
P60981	Destrin	DSTN	8	407	0.32	-8.6631	0.0486926
Q8TF76	Serine/threonine-protein kinase haspin	GSG2	9	182	-0.46	-8.68974	0.0486926
Q9Y483	Metal-response element-binding transcription factor 2	MTF2	16	539	-0.39	-8.70673	0.0486926
O60678	Protein arginine N-methyltransferase 3	PRMT3	10	287	0.37	-8.69426	0.0486926
Q7Z6M1	Rab9 effector protein with kelch motifs	RABEPK	8	159	0.6	-8.66673	0.0486926
Q9UQR0	Sex comb on midleg-like protein 2	SCML2	18	780	-0.42	-8.67677	0.0486926
P50453	Serpin B9	SERPINB9	9	184	0.51	-8.67038	0.0486926
Q15170	Transcription elongation factor A protein-like 1	TCEAL1	3	150	0.41	-8.70622	0.0486926
Q9NQ88	Fructose-2,6-bisphosphatase TIGAR	TIGAR	8	377	0.54	-8.67405	0.0486926
O95785	Protein Wiz	WIZ	17	550	-0.26	-8.68236	0.0486926
Q86T24	Transcriptional regulator Kaiso	ZBTB33	10	356	-0.35	-8.68511	0.0486926
P13196	5-aminolevulinate synthase, nonspecific, mitochondrial	ALAS1	13	358	-0.24	-8.64969	0.0487401
Q96DI7	U5 small nuclear ribonucleoprotein 40 kDa protein	SNRNP40	12	1156	-0.32	-8.65553	0.0487401
P21980	Protein-glutamine gamma-glutamyltransferase 2	TGM2	3	143	0.63	-8.65037	0.0487401
Q15785	Mitochondrial import receptor subunit TOM34	TOMM34	8	349	0.37	-8.64447	0.0488149
Q9NW13	RNA-binding protein 28	RBM28	27	646	-0.42	-8.64094	0.0488329
Q96QE3	ATPase family AAA domain-containing protein 5	ATAD5	33	917	-0.43	-8.63707	0.0488629
Q6UWW8	Carboxylesterase 3	CES3	4	187	-0.25	-8.63118	0.0489614
P14174	Macrophage migration inhibitory factor	MIF	2	563	0.45	-8.62057	0.0490286
Q13596	Sorting nexin-1	SNX1	16	630	0.24	-8.62142	0.0490286
Q6P4I2	WD repeat-containing protein 73	WDR73	5	93	0.34	-8.62029	0.0490286
Q9BTE6	Alanyl-tRNA editing protein Aarsd1	AARSD1	10	472	0.52	-8.61041	0.049083
Q96EU7	C1GALT1-specific chaperone 1	C1GALT1C1	5	146	-0.33	-8.61481	0.049083
Q5VV67	Peroxisome proliferator-activated receptor gamma coactivator-related protein 1	PPRC1	2	83	-0.35	-8.60983	0.049083
Q14692	Ribosome biogenesis protein BMS1 homolog	BMS1	30	985	-0.34	-8.6008	0.0491904
Q7Z7F7	39S ribosomal protein L55, mitochondrial	MRPL55	4	254	-0.21	-8.60364	0.0491904
Q75QN2	Integrator complex subunit 8	INTS8	10	292	-0.27	-8.59135	0.0492785
Q13630	GDP-L-fucose synthase	TSTA3	4	177	0.44	-8.59098	0.0492785
Q9H0D6	5'-3' exoribonuclease 2	XRN2	30	1312	-0.29	-8.58944	0.0492785
P16220	Cyclic AMP-responsive element-binding protein 1	CREB1	4	208	-0.34	-8.5631	0.0493483
O94760	N(G),N(G)-dimethylarginine dimethylaminohydrolase 1	DDAH1	12	349	0.34	-8.56603	0.0493483
Q5QJE6	Deoxynucleotidyltransferase terminal-interacting protein 2	DNTTIP2	19	871	-0.36	-8.55855	0.0493483
Q92791	Synaptonemal complex protein SC65	P3H4	7	230	-0.25	-8.56222	0.0493483
Q9Y570	Protein phosphatase methylesterase 1	PPME1	9	414	0.4	-8.57426	0.0493483
P52788	Spermine synthase	SMS	9	443	0.47	-8.55965	0.0493483
Q12788	Transducin beta-like protein 3	TBL3	21	1102	-0.41	-8.56812	0.0493483
Q8NHU6	Tudor domain-containing protein 7	TDRD7	10	166	0.22	-8.57642	0.0493483
O75663	TIP41-like protein	TIPRL	7	342	0.52	-8.58041	0.0493483
Q969X6	U3 small nucleolar RNA-associated protein 4 homolog	UTP4	12	447	-0.33	-8.58391	0.0493483
Q96IU4	Protein ABHD14B	ABHD14B	2	64	0.46	-8.49295	0.0493668
Q8IXJ9	Putative Polycomb group protein ASXL1	ASXL1	3	88	-0.33	-8.54285	0.0493668
Q9NT62	Ubiquitin-like-conjugating enzyme ATG3	ATG3	4	140	0.37	-8.53769	0.0493668
Q6IPU0	Centromere protein P	CENPP	6	242	-0.28	-8.5421	0.0493668
Q9Y324	rRNA-processing protein FCF1 homolog	FCF1	5	220	-0.39	-8.50826	0.0493668
O76003	Glutaredoxin-3	GLRX3	10	296	0.4	-8.48437	0.0493668
P21266	Glutathione S-transferase Mu 3	GSTM3	12	369	0.42	-8.46037	0.0493668
Q53FT3	Protein Hikeshi	HIKESHI	4	249	0.65	-8.45079	0.0493668
P08397	Porphobilinogen deaminase	HMBS	10	609	0.5	-8.53631	0.0493668
P31942	Heterogeneous nuclear ribonucleoprotein H3	HNRNPH3	12	2191	-0.34	-8.47811	0.0493668
Q8N371	Lysine-specific demethylase 8	KDM8	5	146	0.46	-8.44518	0.0493668
Q6ZU35	Uncharacterized protein KIAA1211	KIAA1211	5	120	-0.29	-8.43347	0.0493668
Q96M94	Kelch-like protein 15	KLHL15	7	161	-0.29	-8.47876	0.0493668
P02545	Prelamin-A/C	LMNA	31	1639	-0.37	-8.54803	0.0493668
Q03112-3	Isoform 2 of MDS1 and EVI1 complex locus protein EVI1	MECOM	2	78	-0.38	-8.46656	0.0493668
Q9H1A3	Methyltransferase-like protein 9	METTL9	4	234	-0.4	-8.47429	0.0493668
Q9UNW1	Multiple inositol polyphosphate phosphatase 1	MINPP1	6	204	-0.35	-8.46871	0.0493668
Q9UBU8	Mortality factor 4-like protein 1	MORF4L1	5	289	-0.29	-8.47979	0.0493668
O00566	U3 small nucleolar ribonucleoprotein protein MPP10	MPHOSPH10	19	414	-0.42	-8.42294	0.0493668
Q9BV20	Methylthioribose-1-phosphate isomerase	MRI1	14	560	0.33	-8.42345	0.0493668
Q9NQR4	Omega-amidase NIT2	NIT2	10	243	0.32	-8.55078	0.0493668
P52952	Homeobox protein Nkx-2.5	NKX2-5	3	76	-0.55	-8.4987	0.0493668
P15531	Nucleoside diphosphate kinase A	NME1	4	579	0.32	-8.41968	0.0493668
Q86WQ0	Nuclear receptor 2C2-associated protein	NR2C2AP	4	197	0.45	-8.42378	0.0493668
Q96RS6	NudC domain-containing protein 1	NUDCD1	9	274	0.39	-8.4909	0.0493668
P36639	7,8-dihydro-8-oxoguanine triphosphatase	NUDT1	4	152	0.62	-8.41921	0.0493668
Q96SU4	Oxysterol-binding protein-related protein 9	OSBPL9	10	242	0.26	-8.44879	0.0493668
O00764	Pyridoxal kinase	PDXK	8	120	0.7	-8.45796	0.0493668
P52209	6-phosphogluconate dehydrogenase, decarboxylating	PGD	18	872	0.38	-8.45495	0.0493668
O00625	Pirin	PIR	7	227	0.5	-8.43034	0.0493668
Q8WZA1	Protein O-linked-mannose beta-1,2-N-acetylglucosaminyltransferase 1	POMGNT1	4	107	-0.39	-8.51434	0.0493668
P41236	Protein phosphatase inhibitor 2	PPP1R2	6	196	0.36	-8.46142	0.0493668
Q15435	Protein phosphatase 1 regulatory subunit 7	PPP1R7	11	489	0.45	-8.50649	0.0493668
Q66LE6	Serine/threonine-protein phosphatase 2A 55 kDa regulatory subunit B delta isoform	PPP2R2D	4	178	0.41	-8.51424	0.0493668
Q8N2U9	PQ-loop repeat-containing protein 1	PQLC1	1	38	-0.29	-8.42165	0.0493668
O60256	Phosphoribosyl pyrophosphate synthase-associated protein 2	PRPSAP2	9	652	0.34	-8.46398	0.0493668
Q9P2B2	Prostaglandin F2 receptor negative regulator	PTGFRN	10	303	-0.25	-8.50362	0.0493668
P43487	Ran-specific GTPase-activating protein	RANBP1	6	466	0.5	-8.45696	0.0493668
O43251	RNA binding protein fox-1 homolog 2	RBFOX2	6	242	-0.27	-8.55079	0.0493668
Q5JTH9	RRP12-like protein	RRP12	33	1535	-0.29	-8.43391	0.0493668
P49591	Serine--tRNA ligase, cytoplasmic	SARS	24	1282	0.41	-8.46422	0.0493668
Q9H7N4	Splicing factor, arginine/serine-rich 19	SCAF1	12	503	-0.35	-8.45197	0.0493668
Q9NRX5	Serine incorporator 1	SERINC1	2	24	0.32	-8.50502	0.0493668
Q9BZJ4	Solute carrier family 25 member 39	SLC25A39	2	0	-0.41	-8.43708	0.0493668
Q6P5W5	Zinc transporter ZIP4	SLC39A4	1	77	-0.34	-8.51751	0.0493668
Q9BYT3	Serine/threonine-protein kinase 33	STK33	5	186	0.27	-8.49559	0.0493668
Q9HA65	TBC1 domain family member 17	TBC1D17	8	197	0.31	-8.5351	0.0493668
Q15819	Ubiquitin-conjugating enzyme E2 variant 2	UBE2V2	3	963	0.65	-8.51715	0.0493668
Q8WVY7	Ubiquitin-like domain-containing CTD phosphatase 1	UBLCP1	6	190	0.3	-8.44041	0.0493668
Q9NPG3	Ubinuclein-1	UBN1	12	272	-0.4	-8.49989	0.0493668
Q9NQW7-3	Isoform 3 of Xaa-Pro aminopeptidase 1	XPNPEP1	4	123	0.34	-8.53174	0.0493668
Q13206	Probable ATP-dependent RNA helicase DDX10	DDX10	25	878	-0.31	-8.40716	0.0494149
Q9GZR7	ATP-dependent RNA helicase DDX24	DDX24	19	576	-0.42	-8.40475	0.0494149
Q96KQ7	Histone-lysine N-methyltransferase EHMT2	EHMT2	22	724	-0.32	-8.40883	0.0494149
Q5FWF5	N-acetyltransferase ESCO1	ESCO1	12	262	-0.51	-8.40988	0.0494149
Q7Z5J4	Retinoic acid-induced protein 1	RAI1	32	762	-0.44	-8.41197	0.0494149
Q68D10	Protein SPT2 homolog	SPTY2D1	10	219	-0.44	-8.40232	0.0494149
Q7Z3K3	Pogo transposable element with ZNF domain	POGZ	21	628	-0.31	-8.39954	0.0494219
Q5JTY5	COBW domain-containing protein 3	CBWD3	2	248	0.34	-8.38947	0.0496206
Q6ICB0	Desumoylating isopeptidase 1	DESI1	3	75	0.49	-8.38262	0.0496206
O43598	2'-deoxynucleoside 5'-phosphate N-hydrolase 1	DNPH1	4	235	0.51	-8.3762	0.0496206
Q969R5	Lethal(3)malignant brain tumor-like protein 2	L3MBTL2	11	305	-0.31	-8.3734	0.0496206
Q5TFE4	5'-nucleotidase domain-containing protein 1	NT5DC1	10	426	0.4	-8.37531	0.0496206
Q14690	Protein RRP5 homolog	PDCD11	59	2442	-0.48	-8.38247	0.0496206
Q6P1N9	Putative deoxyribonuclease TATDN1	TATDN1	13	491	0.35	-8.38295	0.0496206
A8MPS7	Carbohydrate deacetylase	YDJC	4	86	0.37	-8.37824	0.0496206
Q9NRN7	L-aminoadipate-semialdehyde dehydrogenase-phosphopantetheinyl transferase	AASDHPPT	11	648	0.43	-8.32301	0.0496861
O43852	Calumenin	CALU	13	434	-0.22	-8.33941	0.0496861
P55212	Caspase-6	CASP6	9	338	0.39	-8.34289	0.0496861
Q9HC52	Chromobox protein homolog 8	CBX8	11	383	-0.44	-8.32873	0.0496861
A2RUS2	DENN domain-containing protein 3	DENND3	3	50	0.26	-8.32022	0.0496861
Q6PJG2	ELM2 and SANT domain-containing protein 1	ELMSAN1	13	426	-0.48	-8.33759	0.0496861
Q9BW83	Intraflagellar transport protein 27 homolog	IFT27	6	157	0.5	-8.3541	0.0496861
Q9Y2K7	Lysine-specific demethylase 2A	KDM2A	23	534	-0.28	-8.34498	0.0496861
O15226	NF-kappa-B-repressing factor	NKRF	23	801	-0.38	-8.32801	0.0496861
Q9GZP1	Neurensin-2	NRSN2	2	62	0.4	-8.36401	0.0496861
Q8TCD5	5'(3')-deoxyribonucleotidase, cytosolic type	NT5C	6	141	0.32	-8.36148	0.0496861
Q969T7	7-methylguanosine phosphate-specific 5'-nucleotidase	NT5C3B	6	293	0.5	-8.36028	0.0496861
H7BZJ3	Protein disulfide-isomerase A3 (Fragment)	PDIA3	3	267	-0.25	-8.33341	0.0496861
Q8WUB8	PHD finger protein 10	PHF10	10	258	-0.25	-8.31453	0.0496861
Q8TCD6	Pyridoxal phosphate phosphatase PHOSPHO2	PHOSPHO2	2	30	0.41	-8.33329	0.0496861
Q8IXT5	RNA-binding protein 12B	RBM12B	12	305	-0.41	-8.36712	0.0496861
P35237	Serpin B6	SERPINB6	11	493	0.65	-8.31791	0.0496861
Q92925	SWI/SNF-related matrix-associated actin-dependent regulator of chromatin subfamily D member 2	SMARCD2	12	519	-0.41	-8.33104	0.0496861
Q9Y4A5	Transformation/transcription domain-associated protein	TRRAP	79	2732	-0.29	-8.34128	0.0496861
Q99576	TSC22 domain family protein 3	TSC22D3	3	150	0.64	-8.33669	0.0496861
Q9BRA2	Thioredoxin domain-containing protein 17	TXNDC17	2	259	0.69	-8.35592	0.0496861
Q96T88	E3 ubiquitin-protein ligase UHRF1	UHRF1	20	1211	-0.41	-8.32203	0.0496861
Q9UPY6	Wiskott-Aldrich syndrome protein family member 3	WASF3	1	22	-0.28	-8.31546	0.0496861
O14965	Aurora kinase A	AURKA	5	165	-0.27	-8.30206	0.0497461
O95825	Quinone oxidoreductase-like protein 1	CRYZL1	6	241	0.4	-8.30139	0.0497461
Q03426	Mevalonate kinase	MVK	8	400	0.41	-8.30878	0.0497461
Q8IXM6	Nurim	NRM	2	106	-0.33	-8.30097	0.0497461
Q86V59	PNMA-like protein 1	PNMAL1	5	206	-0.4	-8.29737	0.0497461
P53801	Pituitary tumor-transforming gene 1 protein-interacting protein	PTTG1IP	2	19	0.44	-8.29704	0.0497461
Q6UW68	Transmembrane protein 205	TMEM205	5	101	-0.27	-8.29588	0.0497461
Q12979	Active breakpoint cluster region-related protein	ABR	10	169	0.38	-8.23693	0.0503139
Q6W2J9	BCL-6 corepressor	BCOR	34	788	-0.47	-8.23939	0.0503139
Q8IZ52	Chondroitin sulfate synthase 2	CHPF	7	205	-0.27	-8.24343	0.0503139
Q8N129	Protein canopy homolog 4	CNPY4	3	162	-0.32	-8.27174	0.0503139
P38432	Coilin	COIL	8	423	-0.41	-8.24755	0.0503139
Q9NY93	Probable ATP-dependent RNA helicase DDX56	DDX56	16	677	-0.34	-8.25304	0.0503139
Q9P2T1	GMP reductase 2	GMPR2	6	388	0.41	-8.25086	0.0503139
O15357	Phosphatidylinositol 3,4,5-trisphosphate 5-phosphatase 2	INPPL1	10	233	0.31	-8.2628	0.0503139
P53602	Diphosphomevalonate decarboxylase	MVD	3	101	0.39	-8.26453	0.0503139
Q15233	Non-POU domain-containing octamer-binding protein	NONO	24	2919	-0.27	-8.27491	0.0503139
O95478	Ribosome biogenesis protein NSA2 homolog	NSA2	6	251	-0.55	-8.26551	0.0503139
Q9BXS6	Nucleolar and spindle-associated protein 1	NUSAP1	7	266	-0.37	-8.24822	0.0503139
Q01813	ATP-dependent 6-phosphofructokinase, platelet type	PFKP	19	1440	0.33	-8.2385	0.0503139
Q99436	Proteasome subunit beta type-7	PSMB7	5	359	0.4	-8.25141	0.0503139
Q14151	Scaffold attachment factor B2	SAFB2	15	1362	-0.47	-8.24989	0.0503139
H7C0N4	Splicing factor 1 (Fragment)	SF1	2	151	-0.37	-8.23743	0.0503139
Q96FV9	THO complex subunit 1	THOC1	13	537	-0.27	-8.2669	0.0503139
Q3LXA3	Triokinase/FMN cyclase	TKFC	9	363	0.49	-8.24118	0.0503139
P10768	S-formylglutathione hydrolase	ESD	8	345	0.44	-8.23347	0.0503535
Q8WXX5	DnaJ homolog subfamily C member 9	DNAJC9	12	623	0.25	-8.22236	0.0503835
A6NFY4	Nuclear envelope integral membrane protein 2	NEMP2	1	34	-0.5	-8.22341	0.0503835
Q15102	Platelet-activating factor acetylhydrolase IB subunit gamma	PAFAH1B3	5	279	0.42	-8.22102	0.0503835
P53611	Geranylgeranyl transferase type-2 subunit beta	RABGGTB	7	246	0.31	-8.22607	0.0503835
Q9Y2Z0	Protein SGT1 homolog	SUGT1	14	633	0.24	-8.22569	0.0503835
O43463	Histone-lysine N-methyltransferase SUV39H1	SUV39H1	14	500	-0.45	-8.21522	0.0505057
Q13216	DNA excision repair protein ERCC-8	ERCC8	4	173	0.37	-8.19834	0.0509196
Q9Y2G5	GDP-fucose protein O-fucosyltransferase 2	POFUT2	5	155	-0.32	-8.19858	0.0509196
Q9NY64	Solute carrier family 2, facilitated glucose transporter member 8	SLC2A8	1	35	-0.33	-8.19655	0.0509196
P15121	Aldose reductase	AKR1B1	12	503	0.46	-8.18504	0.050974
Q9NY97	N-acetyllactosaminide beta-1,3-N-acetylglucosaminyltransferase 2	B3GNT2	1	31	-0.33	-8.1915	0.050974
Q9UKI2	Cdc42 effector protein 3	CDC42EP3	2	76	-0.24	-8.18034	0.050974
Q00534	Cyclin-dependent kinase 6	CDK6	8	270	0.36	-8.18209	0.050974
Q03701	CCAAT/enhancer-binding protein zeta	CEBPZ	22	619	-0.42	-8.18499	0.050974
Q15842	ATP-sensitive inward rectifier potassium channel 8	KCNJ8	1	21	-0.44	-8.17904	0.050974
P13667	Protein disulfide-isomerase A4	PDIA4	34	2183	-0.26	-8.18953	0.050974
O00154	Cytosolic acyl coenzyme A thioester hydrolase	ACOT7	12	468	0.49	-7.99603	0.0510835
P24666-2	Isoform 2 of Low molecular weight phosphotyrosine protein phosphatase	ACP1	3	191	0.71	-8.00478	0.0510835
Q6DHV7	Adenosine deaminase-like protein	ADAL	2	51	0.52	-8.02874	0.0510835
P55263	Adenosine kinase	ADK	13	399	0.52	-8.00734	0.0510835
Q9Y3D8	Adenylate kinase isoenzyme 6	AK6	4	148	0.34	-8.08322	0.0510835
P04075	Fructose-bisphosphate aldolase A	ALDOA	21	3449	0.44	-7.99007	0.0510835
Q96F25	UDP-N-acetylglucosamine transferase subunit ALG14 homolog	ALG14	2	61	-0.28	-8.06329	0.0510835
P39687	Acidic leucine-rich nuclear phosphoprotein 32 family member A	ANP32A	5	551	0.39	-8.15804	0.0510835
Q7L266	Isoaspartyl peptidase/L-asparaginase	ASRGL1	5	86	0.42	-8.00675	0.0510835
P21283	V-type proton ATPase subunit C 1	ATP6V1C1	13	428	0.3	-8.06026	0.0510835
P54132	Bloom syndrome protein	BLM	29	1023	-0.2	-7.96527	0.0510835
Q9HB07	UPF0160 protein MYG1, mitochondrial	C12orf10	11	480	0.46	-8.00942	0.0510835
Q9BRJ6	Uncharacterized protein C7orf50	C7orf50	4	208	-0.26	-8.10398	0.0510835
Q9H6F5	Coiled-coil domain-containing protein 86	CCDC86	20	350	-0.37	-7.99067	0.0510835
Q96FF9	Sororin	CDCA5	6	136	-0.43	-7.98117	0.0510835
Q96BT3	Centromere protein T	CENPT	5	195	-0.23	-7.96608	0.0510835
P49760	Dual specificity protein kinase CLK2	CLK2	5	128	-0.31	-8.06176	0.0510835
Q99829	Copine-1	CPNE1	5	208	0.32	-8.00645	0.0510835
P39880	Homeobox protein cut-like 1	CUX1	8	753	-0.27	-7.97219	0.0510835
Q8TEB1	DDB1- and CUL4-associated factor 11	DCAF11	8	242	0.25	-8.05414	0.0510835
Q96GQ7	Probable ATP-dependent RNA helicase DDX27	DDX27	29	1322	-0.44	-7.97471	0.0510835
Q8TDD1	ATP-dependent RNA helicase DDX54	DDX54	27	1353	-0.36	-7.99057	0.0510835
Q8IYB7	DIS3-like exonuclease 2	DIS3L2	17	364	0.28	-8.01596	0.0510835
Q9UBC3	DNA (cytosine-5)-methyltransferase 3B	DNMT3B	9	360	-0.37	-8.02427	0.0510835
Q9NY33	Dipeptidyl peptidase 3	DPP3	16	753	0.6	-8.10239	0.0510835
A0A1B0GU48	Histone-lysine N-methyltransferase EHMT1 (Fragment)	EHMT1	4	69	-0.31	-8.111	0.0510835
Q15717	ELAV-like protein 1	ELAVL1	8	893	-0.33	-8.164	0.0510835
O75354	Ectonucleoside triphosphate diphosphohydrolase 6	ENTPD6	4	90	-0.34	-8.0517	0.0510835
Q9H501	ESF1 homolog	ESF1	21	725	-0.36	-8.05566	0.0510835
Q01469	Fatty acid-binding protein, epidermal	FABP5	9	809	0.48	-8.16142	0.0510835
Q9NUQ9	Protein FAM49B	FAM49B	13	703	0.38	-8.14647	0.0510835
Q9UKT7	F-box/LRR-repeat protein 3	FBXL3	3	37	0.37	-8.13117	0.0510835
P16591-3	Isoform 3 of Tyrosine-protein kinase Fer	FER	2	43	0.42	-8.15191	0.0510835
P11413	Glucose-6-phosphate 1-dehydrogenase	G6PD	16	792	0.32	-8.08587	0.0510835
P31150	Rab GDP dissociation inhibitor alpha	GDI1	9	981	0.43	-7.98337	0.0510835
Q06210	Glutamine--fructose-6-phosphate aminotransferase [isomerizing] 1	GFPT1	16	882	0.35	-8.06595	0.0510835
Q7Z5G4	Golgin subfamily A member 7	GOLGA7	1	31	-0.34	-7.97839	0.0510835
Q9P0R6	GSK3-beta interaction protein	GSKIP	3	140	0.53	-7.98957	0.0510835
Q12789	General transcription factor 3C polypeptide 1	GTF3C1	55	2164	-0.27	-8.13405	0.0510835
P20719	Homeobox protein Hox-A5	HOXA5	3	113	-0.23	-8.02721	0.0510835
P08238	Heat shock protein HSP 90-beta	HSP90AB1	27	14154	0.26	-8.14248	0.0510835
Q9NV31	U3 small nucleolar ribonucleoprotein protein IMP3	IMP3	7	212	-0.35	-8.01642	0.0510835
Q8NBZ0	INO80 complex subunit E	INO80E	3	73	-0.33	-7.96892	0.0510835
P53990	IST1 homolog	IST1	10	278	0.31	-8.02004	0.0510835
Q9P2N6-3	Isoform 3 of KAT8 regulatory NSL complex subunit 3	KANSL3	3	57	-0.25	-8.1142	0.0510835
Q69YN4	Protein virilizer homolog	KIAA1429	26	874	-0.41	-8.00785	0.0510835
P33176	Kinesin-1 heavy chain	KIF5B	30	1126	0.25	-8.10646	0.0510835
Q96JN0	Ligand-dependent corepressor	LCOR	7	224	-0.28	-8.01831	0.0510835
P07195	L-lactate dehydrogenase B chain	LDHB	18	2564	0.34	-8.11707	0.0510835
Q9Y2U8	Inner nuclear membrane protein Man1	LEMD3	14	453	-0.41	-8.00147	0.0510835
Q9BTT6	Leucine-rich repeat-containing protein 1	LRRC1	7	433	-0.29	-7.967	0.0510835
O60502	Protein O-GlcNAcase	MGEA5	18	529	0.38	-8.04087	0.0510835
Q9H4K7	Mitochondrial ribosome-associated GTPase 2	MTG2	7	198	-0.26	-8.02274	0.0510835
Q9H0A0	RNA cytidine acetyltransferase	NAT10	28	1591	-0.34	-8.07062	0.0510835
Q9UN36	Protein NDRG2	NDRG2	3	163	0.38	-8.04336	0.0510835
Q9UBC1	NF-kappa-B inhibitor-like protein 1	NFKBIL1	5	174	-0.23	-8.08963	0.0510835
Q8WTT2	Nucleolar complex protein 3 homolog	NOC3L	25	814	-0.51	-8.13743	0.0510835
Q14978	Nucleolar and coiled-body phosphoprotein 1	NOLC1	24	698	-0.41	-8.12594	0.0510835
Q96L73	Histone-lysine N-methyltransferase, H3 lysine-36 and H4 lysine-20 specific	NSD1	38	929	-0.42	-8.09934	0.0510835
Q13438	Protein OS-9	OS9	11	181	-0.3	-8.06948	0.0510835
Q8NDF8	Non-canonical poly(A) RNA polymerase PAPD5	PAPD5	10	306	-0.31	-8.11386	0.0510835
P55771	Paired box protein Pax-9	PAX9	2	35	-0.47	-8.0983	0.0510835
P22061	Protein-L-isoaspartate(D-aspartate) O-methyltransferase	PCMT1	9	481	0.36	-7.98281	0.0510835
Q9H6A9	Pecanex-like protein 3	PCNX3	7	140	-0.33	-8.12571	0.0510835
Q9H792	Pseudopodium-enriched atypical kinase 1	PEAK1	18	398	-0.25	-8.09042	0.0510835
Q16875	6-phosphofructo-2-kinase/fructose-2,6-bisphosphatase 3	PFKFB3	11	321	0.42	-8.10914	0.0510835
A0A0U1RRH6	PHD finger protein 14	PHF14	4	147	-0.4	-8.05669	0.0510835
O75151	Lysine-specific demethylase PHF2	PHF2	9	275	-0.54	-8.14508	0.0510835
Q5SRE7	Phytanoyl-CoA dioxygenase domain-containing protein 1	PHYHD1	4	103	0.55	-7.97166	0.0510835
P25786	Proteasome subunit alpha type-1	PSMA1	12	948	0.31	-8.09494	0.0510835
P18754	Regulator of chromosome condensation	RCC1	17	2734	-0.34	-8.15453	0.0510835
P27694	Replication protein A 70 kDa DNA-binding subunit	RPA1	19	844	0.26	-8.09431	0.0510835
Q5VT52	Regulation of nuclear pre-mRNA domain-containing protein 2	RPRD2	22	787	-0.22	-8.04619	0.0510835
O75582	Ribosomal protein S6 kinase alpha-5	RPS6KA5	7	199	0.36	-8.09951	0.0510835
O43290	U4/U6.U5 tri-snRNP-associated protein 1	SART1	32	1139	-0.25	-8.0337	0.0510835
P34896	Serine hydroxymethyltransferase, cytosolic	SHMT1	8	373	0.31	-8.13955	0.0510835
Q8N8R3	Mitochondrial basic amino acids transporter	SLC25A29	3	94	-0.31	-8.14045	0.0510835
P48029	Sodium- and chloride-dependent creatine transporter 1	SLC6A8	1	41	-0.46	-7.97706	0.0510835
Q9NXE4	Sphingomyelin phosphodiesterase 4	SMPD4	17	389	-0.48	-8.13759	0.0510835
O94901-9	Isoform 9 of SUN domain-containing protein 1	SUN1	6	116	-0.42	-8.12093	0.0510835
Q9UGU0	Transcription factor 20	TCF20	23	660	-0.38	-8.13701	0.0510835
Q9NQB0	Transcription factor 7-like 2	TCF7L2	4	81	-0.39	-8.12584	0.0510835
P29401	Transketolase	TKT	22	2008	0.41	-8.00135	0.0510835
Q9Y2S6	Translation machinery-associated protein 7	TMA7	4	105	0.29	-8.11763	0.0510835
Q9NX61	Transmembrane protein 161A	TMEM161A	5	180	-0.27	-8.09343	0.0510835
Q9HCN3	Transmembrane protein 8A	TMEM8A	1	23	-0.51	-7.99547	0.0510835
O94842	TOX high mobility group box family member 4	TOX4	8	281	-0.23	-8.04259	0.0510835
P12270	Nucleoprotein TPR	TPR	84	3741	-0.31	-7.99521	0.0510835
Q8NBS9	Thioredoxin domain-containing protein 5	TXNDC5	13	467	-0.29	-8.0837	0.0510835
Q86VQ6	Thioredoxin reductase 3	TXNRD3	6	88	0.4	-7.9968	0.0510835
Q13404	Ubiquitin-conjugating enzyme E2 variant 1	UBE2V1	5	715	0.5	-8.11244	0.0510835
P17480	Nucleolar transcription factor 1	UBTF	28	936	-0.31	-7.99969	0.0510835
O75691	Small subunit processome component 20 homolog	UTP20	47	2294	-0.41	-8.0237	0.0510835
Q9C0J8	pre-mRNA 3' end processing protein WDR33	WDR33	24	754	-0.38	-7.99148	0.0510835
Q9ULM3	YEATS domain-containing protein 2	YEATS2	33	657	-0.23	-8.11642	0.0510835
O15498	Synaptobrevin homolog YKT6	YKT6	7	362	0.32	-7.97238	0.0510835
Q96KR1	Zinc finger RNA-binding protein	ZFR	29	859	-0.35	-7.98346	0.0510835
Q6N043	Zinc finger protein 280D	ZNF280D	8	255	-0.41	-8.04283	0.0510835
Q96PM9	Zinc finger protein 385A	ZNF385A	1	62	-0.22	-7.9833	0.0510835
E7ETH6	Zinc finger protein 587B	ZNF587B	1	27	0.34	-8.15957	0.0510835
Q99551	Transcription termination factor 1, mitochondrial	MTERF1	5	99	-0.31	-7.95654	0.0512541
O60507	Protein-tyrosine sulfotransferase 1	TPST1	1	42	-0.31	-7.95844	0.0512541
P51161	Gastrotropin	FABP6	1	64	0.56	-7.95344	0.051295
Q9H6E4	Coiled-coil domain-containing protein 134	CCDC134	3	169	-0.26	-7.94772	0.051429
P31939	Bifunctional purine biosynthesis protein PURH	ATIC	24	1661	0.35	-7.93977	0.0516429
Q01780	Exosome component 10	EXOSC10	28	1128	-0.31	-7.93396	0.0516429
Q9Y547	Intraflagellar transport protein 25 homolog	HSPB11	3	169	0.33	-7.93615	0.0516429
P63104	14-3-3 protein zeta/delta	YWHAZ	10	1919	0.31	-7.93402	0.0516429
P53004	Biliverdin reductase A	BLVRA	9	561	0.43	-7.92207	0.0517405
Q8NF37	Lysophosphatidylcholine acyltransferase 1	LPCAT1	13	362	-0.27	-7.91617	0.0517405
Q9BTE0	N-acetyltransferase 9	NAT9	2	66	0.41	-7.91704	0.0517405
Q6DKJ4	Nucleoredoxin	NXN	10	421	0.35	-7.9252	0.0517405
P58004	Sestrin-2	SESN2	7	193	0.8	-7.91581	0.0517405
Q86W42	THO complex subunit 6 homolog	THOC6	11	425	-0.25	-7.92583	0.0517405
Q15361	Transcription termination factor 1	TTF1	15	472	-0.5	-7.92036	0.0517405
Q9H582	Zinc finger protein 644	ZNF644	29	939	-0.32	-7.92705	0.0517405
Q8IXK0	Polyhomeotic-like protein 2	PHC2	8	445	-0.34	-7.91051	0.0517929
Q9P1U0	DNA-directed RNA polymerase I subunit RPA12	ZNRD1	3	127	-0.26	-7.91114	0.0517929
Q8N9N5	Protein BANP	BANP	10	162	-0.29	-7.90369	0.0518366
Q86VP6	Cullin-associated NEDD8-dissociated protein 1	CAND1	35	1741	0.3	-7.88928	0.0518366
Q96LW7	Caspase recruitment domain-containing protein 19	CARD19	2	92	-0.22	-7.89717	0.0518366
Q14781	Chromobox protein homolog 2	CBX2	7	238	-0.59	-7.90545	0.0518366
P50402	Emerin	EMD	6	305	-0.35	-7.88941	0.0518366
Q86XK2	F-box only protein 11	FBXO11	11	244	-0.25	-7.89151	0.0518366
Q12905	Interleukin enhancer-binding factor 2	ILF2	15	1708	-0.29	-7.88233	0.0518366
Q12906	Interleukin enhancer-binding factor 3	ILF3	27	2272	-0.31	-7.88144	0.0518366
Q8NEZ4	Histone-lysine N-methyltransferase 2C	KMT2C	28	624	-0.2	-7.88389	0.0518366
Q9BRT6	Protein LLP homolog	LLPH	4	86	-0.41	-7.88538	0.0518366
Q15800	Methylsterol monooxygenase 1	MSMO1	1	0	-0.49	-7.89445	0.0518366
Q13526	Peptidyl-prolyl cis-trans isomerase NIMA-interacting 1	PIN1	1	50	0.34	-7.89551	0.0518366
Q9Y3B1	PRELI domain containing protein 3B	PRELID3B	3	126	-0.22	-7.90073	0.0518366
Q9NVV9	THAP domain-containing protein 1	THAP1	3	47	-0.21	-7.8868	0.0518366
Q9BRU9	rRNA-processing protein UTP23 homolog	UTP23	10	283	-0.39	-7.879	0.0518366
Q92610	Zinc finger protein 592	ZNF592	11	333	-0.22	-7.88086	0.0518366
Q5T4B2	Probable inactive glycosyltransferase 25 family member 3	CERCAM	5	69	-0.37	-7.87694	0.0518435
Q96BY7	Autophagy-related protein 2 homolog B	ATG2B	21	442	0.35	-7.86447	0.0521582
Q8WWQ0	PH-interacting protein	PHIP	30	819	-0.39	-7.86482	0.0521582
Q9NUU7	ATP-dependent RNA helicase DDX19A	DDX19A	3	1015	0.4	-7.85106	0.0524416
Q15910	Histone-lysine N-methyltransferase EZH2	EZH2	13	556	-0.33	-7.85124	0.0524416
Q8TF39	Zinc finger protein 483	ZNF483	2	65	-0.3	-7.85308	0.0524416
Q8NCH0	Carbohydrate sulfotransferase 14	CHST14	4	90	-0.27	-7.84003	0.0524553
P41240	Tyrosine-protein kinase CSK	CSK	13	662	0.47	-7.83223	0.0524553
P56179	Homeobox protein DLX-6	DLX6	2	117	-0.62	-7.84447	0.0524553
Q14195	Dihydropyrimidinase-related protein 3	DPYSL3	18	644	0.32	-7.83146	0.0524553
P31269	Homeobox protein Hox-A9	HOXA9	2	71	-0.29	-7.84604	0.0524553
Q13257	Mitotic spindle assembly checkpoint protein MAD2A	MAD2L1	6	278	0.49	-7.84751	0.0524553
Q92802	NEDD4-binding protein 2-like 2	N4BP2L2	3	75	-0.22	-7.83115	0.0524553
Q9NX24	H/ACA ribonucleoprotein complex subunit 2	NHP2	3	190	-0.33	-7.83894	0.0524553
Q14207	Protein NPAT	NPAT	12	287	-0.33	-7.83961	0.0524553
Q96HA1	Nuclear envelope pore membrane protein POM 121	POM121	3	279	-0.33	-7.82673	0.0524553
Q9NSC2	Sal-like protein 1	SALL1	5	117	-0.35	-7.82672	0.0524553
Q9H497	Torsin-3A	TOR3A	7	279	-0.22	-7.82688	0.0524553
P51580	Thiopurine S-methyltransferase	TPMT	5	185	0.64	-7.83754	0.0524553
E7ETY2	Treacle protein	TCOF1	8	52	-0.34	-7.82485	0.0524569
Q9UIY3	RWD domain-containing protein 2A	RWDD2A	2	95	0.46	-7.82049	0.0524826
P12757	Ski-like protein	SKIL	2	40	-0.31	-7.82104	0.0524826
Q13546	Receptor-interacting serine/threonine-protein kinase 1	RIPK1	12	245	0.3	-7.81789	0.0525111
P30085	UMP-CMP kinase	CMPK1	8	316	0.63	-7.81404	0.0525849
P51825	AF4/FMR2 family member 1	AFF1	11	183	-0.39	-7.80144	0.0526804
P32929	Cystathionine gamma-lyase	CTH	8	256	0.56	-7.80606	0.0526804
Q14574	Desmocollin-3	DSC3	7	105	0.32	-7.80944	0.0526804
Q9Y223	Bifunctional UDP-N-acetylglucosamine 2-epimerase/N-acetylmannosamine kinase	GNE	13	677	0.39	-7.79876	0.0526804
A0A1B0GUH9	Ligand-dependent corepressor (Fragment)	LCOR	5	55	-0.38	-7.80436	0.0526804
P35080	Profilin-2	PFN2	3	466	0.35	-7.8014	0.0526804
Q15475	Homeobox protein SIX1	SIX1	1	75	-0.38	-7.79965	0.0526804
P48059	LIM and senescent cell antigen-like-containing domain protein 1	LIMS1	11	147	0.31	-7.79534	0.0527398
O60266	Adenylate cyclase type 3	ADCY3	3	78	-0.33	-7.78735	0.0528417
Q9C0E8	Protein lunapark	LNP	5	156	-0.23	-7.78359	0.0528417
P11586	C-1-tetrahydrofolate synthase, cytoplasmic	MTHFD1	40	2201	0.38	-7.78359	0.0528417
Q8WWV3	Reticulon-4-interacting protein 1, mitochondrial	RTN4IP1	4	137	-0.22	-7.78557	0.0528417
O75351	Vacuolar protein sorting-associated protein 4B	VPS4B	11	504	0.49	-7.78574	0.0528417
Q9Y2V2	Calcium-regulated heat-stable protein 1	CARHSP1	2	40	0.56	-7.77094	0.0528483
Q8N163	Cell cycle and apoptosis regulator protein 2	CCAR2	29	1013	-0.26	-7.75909	0.0528483
P27707	Deoxycytidine kinase	DCK	3	192	0.46	-7.75476	0.0528483
Q96FN9	Probable D-tyrosyl-tRNA(Tyr) deacylase 2	DTD2	1	47	0.41	-7.75333	0.0528483
P51452	Dual specificity protein phosphatase 3	DUSP3	5	187	0.53	-7.76071	0.0528483
Q8IY81	pre-rRNA processing protein FTSJ3	FTSJ3	16	1254	-0.46	-7.76963	0.0528483
P41250	Glycine--tRNA ligase	GARS	18	871	0.38	-7.78091	0.0528483
Q92522	Histone H1x	H1FX	12	385	-0.36	-7.76546	0.0528483
Q86VI4	Lysosomal-associated transmembrane protein 4B	LAPTM4B	1	69	0.6	-7.75633	0.0528483
A8MXP9	Matrin-3	MATR3	12	99	-0.34	-7.75724	0.0528483
Q9NWT1	p21-activated protein kinase-interacting protein 1	PAK1IP1	10	335	-0.43	-7.77277	0.0528483
O95707	Ribonuclease P protein subunit p29	POP4	2	72	-0.35	-7.75775	0.0528483
Q6IQ22	Ras-related protein Rab-12	RAB12	4	299	-0.36	-7.7695	0.0528483
Q6YHU6	Thyroid adenoma-associated protein	THADA	23	478	0.43	-7.76009	0.0528483
Q16762	Thiosulfate sulfurtransferase	TST	5	255	-0.22	-7.7586	0.0528483
Q9BV38	WD repeat-containing protein 18	WDR18	8	279	-0.23	-7.77011	0.0528483
Q9NRH1	Yae1 domain-containing protein 1	YAE1D1	3	151	0.48	-7.77806	0.0528483
P53396	ATP-citrate synthase	ACLY	36	2577	0.3	-7.71751	0.0528922
Q8IY63	Angiomotin-like protein 1	AMOTL1	14	475	-0.24	-7.74203	0.0528922
Q8IWZ6	Bardet-Biedl syndrome 7 protein	BBS7	8	196	0.38	-7.72465	0.0528922
P30043	Flavin reductase (NADPH)	BLVRB	5	270	0.58	-7.72381	0.0528922
O60238	BCL2/adenovirus E1B 19 kDa protein-interacting protein 3-like	BNIP3L	2	85	-0.31	-7.72186	0.0528922
O60610	Protein diaphanous homolog 1	DIAPH1	36	1235	0.33	-7.72687	0.0528922
P16930	Fumarylacetoacetase	FAH	7	324	0.37	-7.7443	0.0528922
Q6UN15	Pre-mRNA 3'-end-processing factor FIP1	FIP1L1	11	643	-0.32	-7.71807	0.0528922
Q70Z53	Protein FRA10AC1	FRA10AC1	8	227	0.37	-7.71685	0.0528922
P34949	Mannose-6-phosphate isomerase	MPI	7	329	0.55	-7.74593	0.0528922
Q8NBF2	NHL repeat-containing protein 2	NHLRC2	17	466	0.5	-7.73471	0.0528922
Q8WVJ2	NudC domain-containing protein 2	NUDCD2	6	279	0.47	-7.71582	0.0528922
Q9BQG2	Peroxisomal NADH pyrophosphatase NUDT12	NUDT12	8	190	0.39	-7.73542	0.0528922
O95427	GPI ethanolamine phosphate transferase 1	PIGN	3	116	-0.35	-7.74387	0.0528922
P14618-2	Isoform M1 of Pyruvate kinase PKM	PKM	13	73	0.38	-7.74397	0.0528922
Q9H0R6	Glutamyl-tRNA(Gln) amidotransferase subunit A, mitochondrial	QRSL1	17	893	-0.24	-7.74024	0.0528922
Q9NXZ1	Sarcoma antigen 1	SAGE1	3	95	-0.46	-7.71965	0.0528922
Q8WUH2	Transforming growth factor-beta receptor-associated protein 1	TGFBRAP1	5	164	0.24	-7.72385	0.0528922
Q9BQE3	Tubulin alpha-1C chain	TUBA1C	3	5233	0.29	-7.72165	0.0528922
Q9P275	Ubiquitin carboxyl-terminal hydrolase 36	USP36	23	1126	-0.46	-7.73495	0.0528922
Q86Y07	Serine/threonine-protein kinase VRK2	VRK2	11	212	-0.27	-7.71951	0.0528922
P16591	Tyrosine-protein kinase Fer	FER	8	164	0.36	-7.70655	0.0529202
A0A096LP01	Protein LINC00493	LINC00493	2	93	-0.49	-7.70782	0.0529202
Q8WXF0	Serine/arginine-rich splicing factor 12	SRSF12	5	326	-0.31	-7.71228	0.0529202
O14562	Ubiquitin domain-containing protein UBFD1	UBFD1	9	222	0.45	-7.70993	0.0529202
Q96K58	Zinc finger protein 668	ZNF668	9	91	-0.18	-7.71128	0.0529202
Q6P1M9	Armadillo repeat-containing X-linked protein 5	ARMCX5	4	151	0.23	-7.70033	0.0529341
O95872	G patch domain and ankyrin repeat-containing protein 1	GPANK1	4	127	-0.37	-7.70369	0.0529341
Q14980-5	Isoform 5 of Nuclear mitotic apparatus protein 1	NUMA1	10	62	-0.52	-7.70118	0.0529341
P14618	Pyruvate kinase PKM	PKM	34	4715	0.32	-7.6994	0.0529341
P36871	Phosphoglucomutase-1	PGM1	18	746	0.4	-7.6975	0.0529419
P07864	L-lactate dehydrogenase C chain	LDHC	5	366	0.41	-7.68833	0.0531238
Q15390	Mitochondrial fission regulator 1	MTFR1	4	115	-0.3	-7.68856	0.0531238
O43818	U3 small nucleolar RNA-interacting protein 2	RRP9	6	264	-0.4	-7.6875	0.0531238
P49589	Cysteine--tRNA ligase, cytoplasmic	CARS	22	722	0.4	-7.68498	0.0531547
P23526	Adenosylhomocysteinase	AHCY	21	1074	0.35	-7.67911	0.0532473
Q9Y2D5	A-kinase anchor protein 2	AKAP2	14	262	-0.17	-7.67929	0.0532473
Q9Y303	N-acetylglucosamine-6-phosphate deacetylase	AMDHD2	8	203	0.37	-7.67326	0.0532775
Q8N8L6	ADP-ribosylation factor-like protein 10	ARL10	1	51	-0.43	-7.65679	0.0532775
P00966	Argininosuccinate synthase	ASS1	10	163	0.43	-7.67175	0.0532775
P27544	Ceramide synthase 1	CERS1	1	28	-0.32	-7.66667	0.0532775
Q14118	Dystroglycan	DAG1	11	217	0.31	-7.67113	0.0532775
P51858	Hepatoma-derived growth factor	HDGF	12	511	0.32	-7.6629	0.0532775
Q6AI08	HEAT repeat-containing protein 6	HEATR6	10	328	0.36	-7.66254	0.0532775
P12268	Inosine-5'-monophosphate dehydrogenase 2	IMPDH2	21	1964	0.33	-7.65914	0.0532775
Q9Y5Y2	Cytosolic Fe-S cluster assembly factor NUBP2	NUBP2	5	446	0.47	-7.65959	0.0532775
A1L390	Pleckstrin homology domain-containing family G member 3	PLEKHG3	9	268	-0.32	-7.67167	0.0532775
P28370	Probable global transcription activator SNF2L1	SMARCA1	21	1194	-0.37	-7.66084	0.0532775
O75529	TAF5-like RNA polymerase II p300/CBP-associated factor-associated factor 65 kDa subunit 5L	TAF5L	9	388	-0.24	-7.65667	0.0532775
Q9Y2W2	WW domain-binding protein 11	WBP11	13	316	-0.23	-7.66283	0.0532775
Q96HA8	Protein N-terminal glutamine amidohydrolase	WDYHV1	2	35	0.53	-7.65342	0.0533368
O75787	Renin receptor	ATP6AP2	8	258	-0.35	-7.62413	0.0533932
Q9P281	BAH and coiled-coil domain-containing protein 1	BAHCC1	2	53	0.54	-7.62454	0.0533932
Q9UHQ4	B-cell receptor-associated protein 29	BCAP29	5	41	-0.32	-7.64452	0.0533932
Q9BTC0	Death-inducer obliterator 1	DIDO1	56	1561	-0.39	-7.62487	0.0533932
Q96QD9	UAP56-interacting factor	FYTTD1	6	294	-0.36	-7.63495	0.0533932
Q8NBJ4	Golgi membrane protein 1	GOLM1	7	171	-0.35	-7.63745	0.0533932
P09429	High mobility group protein B1	HMGB1	7	329	0.33	-7.62415	0.0533932
P55795	Heterogeneous nuclear ribonucleoprotein H2	HNRNPH2	9	2109	-0.34	-7.64401	0.0533932
Q9NWY4	Histone PARylation factor 1	HPF1	5	118	0.3	-7.63596	0.0533932
P14735	Insulin-degrading enzyme	IDE	22	575	0.27	-7.64515	0.0533932
Q13907	Isopentenyl-diphosphate Delta-isomerase 1	IDI1	3	150	0.39	-7.62489	0.0533932
Q9UKK9	ADP-sugar pyrophosphatase	NUDT5	6	338	0.49	-7.63162	0.0533932
O94880	PHD finger protein 14	PHF14	14	321	-0.34	-7.63074	0.0533932
Q15269	Periodic tryptophan protein 2 homolog	PWP2	18	1199	-0.44	-7.62929	0.0533932
Q71RG4	Transmembrane and ubiquitin-like domain-containing protein 2	TMUB2	5	165	-0.31	-7.63176	0.0533932
Q8NG68	Tubulin--tyrosine ligase	TTL	3	59	0.31	-7.6252	0.0533932
O15213	WD repeat-containing protein 46	WDR46	14	836	-0.4	-7.63461	0.0533932
Q96LD8	Sentrin-specific protease 8	SENP8	3	55	0.52	-7.62108	0.0534293
P15374	Ubiquitin carboxyl-terminal hydrolase isozyme L3	UCHL3	11	349	0.55	-7.61992	0.0534293
Q9Y4L1	Hypoxia up-regulated protein 1	HYOU1	24	909	-0.31	-7.61644	0.0534334
Q9BRK5	45 kDa calcium-binding protein	SDF4	5	217	-0.25	-7.61788	0.0534334
O95881	Thioredoxin domain-containing protein 12	TXNDC12	5	160	-0.36	-7.61498	0.0534334
Q9H444	Charged multivesicular body protein 4b	CHMP4B	11	399	0.36	-7.60736	0.0535355
P55060	Exportin-2	CSE1L	27	1528	0.26	-7.60581	0.0535355
P17812	CTP synthase 1	CTPS1	22	1723	0.32	-7.60709	0.0535355
O75414	Nucleoside diphosphate kinase 6	NME6	5	198	-0.19	-7.60878	0.0535355
Q6UX07	Dehydrogenase/reductase SDR family member 13	DHRS13	6	296	-0.21	-7.60036	0.0535796
Q13530	Serine incorporator 3	SERINC3	5	116	0.22	-7.59982	0.0535796
Q9UNX4	WD repeat-containing protein 3	WDR3	21	1002	-0.39	-7.60025	0.0535796
O95258	Brain mitochondrial carrier protein 1	SLC25A14	1	74	-0.34	-7.59621	0.0535953
Q5VWG9	Transcription initiation factor TFIID subunit 3	TAF3	11	228	-0.21	-7.59689	0.0535953
Q9ULI0	ATPase family AAA domain-containing protein 2B	ATAD2B	20	730	-0.27	-7.59132	0.053659
Q06323	Proteasome activator complex subunit 1	PSME1	8	182	0.36	-7.59179	0.053659
P49773	Histidine triad nucleotide-binding protein 1	HINT1	5	305	0.37	-7.58558	0.0536954
C9JRL4	Malate dehydrogenase, cytoplasmic (Fragment)	MDH1	2	61	0.67	-7.58756	0.0536954
O14717	tRNA (cytosine(38)-C(5))-methyltransferase	TRDMT1	6	118	0.46	-7.58628	0.0536954
P0DN79	Cystathionine beta-synthase-like protein	CBSL	15	582	0.41	-7.58288	0.0537371
A0A0B4J2E5	Protein LOC102724159	LOC102724159	10	93	-0.57	-7.58029	0.0537745
Q9H6X2	Anthrax toxin receptor 1	ANTXR1	5	105	-0.2	-7.56556	0.0540421
Q96G28	Cilia- and flagella-associated protein 36	CFAP36	10	259	0.48	-7.56987	0.0540421
Q9NVQ4	Fas apoptotic inhibitory molecule 1	FAIM	8	318	0.49	-7.56629	0.0540421
P30511	HLA class I histocompatibility antigen, alpha chain F	HLA-F	3	48	-0.38	-7.56712	0.0540421
Q92598	Heat shock protein 105 kDa	HSPH1	32	2067	0.26	-7.56281	0.0540421
P28482	Mitogen-activated protein kinase 1	MAPK1	12	491	0.39	-7.56133	0.0540421
P51532	Transcription activator BRG1	SMARCA4	20	1389	-0.38	-7.56282	0.0540421
Q8TED0	U3 small nucleolar RNA-associated protein 15 homolog	UTP15	21	568	-0.42	-7.56055	0.0540421
O14727	Apoptotic protease-activating factor 1	APAF1	10	284	0.28	-7.55786	0.0540839
P39748	Flap endonuclease 1	FEN1	12	662	0.26	-7.54789	0.0543959
Q8WUM0	Nuclear pore complex protein Nup133	NUP133	28	1375	-0.26	-7.54644	0.0543959
Q8WVQ1	Soluble calcium-activated nucleotidase 1	CANT1	8	371	-0.37	-7.54239	0.0544899
P30740	Leukocyte elastase inhibitor	SERPINB1	8	274	0.5	-7.54061	0.0544982
P61088	Ubiquitin-conjugating enzyme E2 N	UBE2N	5	362	0.52	-7.53861	0.0545148
Q8WTS1	1-acylglycerol-3-phosphate O-acyltransferase ABHD5	ABHD5	2	65	-0.42	-7.52884	0.0545237
Q49AR2	UPF0489 protein C5orf22	C5orf22	5	165	0.3	-7.52444	0.0545237
K7EKQ2	Hsp90 co-chaperone Cdc37 (Fragment)	CDC37	2	33	0.32	-7.52957	0.0545237
Q7Z589	BRCA2-interacting transcriptional repressor EMSY	EMSY	13	294	-0.31	-7.52555	0.0545237
P17174	Aspartate aminotransferase, cytoplasmic	GOT1	9	432	0.38	-7.53516	0.0545237
Q9H583	HEAT repeat-containing protein 1	HEATR1	49	1534	-0.43	-7.5265	0.0545237
Q9Y5U4	Insulin-induced gene 2 protein	INSIG2	1	0	-0.83	-7.53277	0.0545237
Q8TBE9	N-acylneuraminate-9-phosphatase	NANP	4	63	0.37	-7.5317	0.0545237
O95630	STAM-binding protein	STAMBP	9	220	0.4	-7.53415	0.0545237
P54577	Tyrosine--tRNA ligase, cytoplasmic	YARS	25	1074	0.43	-7.51809	0.0547058
P22392	Nucleoside diphosphate kinase B	NME2	6	888	0.42	-7.51569	0.0547059
Q15814	Tubulin-specific chaperone C	TBCC	9	368	0.44	-7.51501	0.0547059
Q96KA5	Cleft lip and palate transmembrane protein 1-like protein	CLPTM1L	10	366	-0.29	-7.50583	0.0548798
Q99848	Probable rRNA-processing protein EBP2	EBNA1BP2	12	299	-0.43	-7.5082	0.0548798
Q8IUH3-3	Isoform 3 of RNA-binding protein 45	RBM45	3	40	-0.36	-7.50723	0.0548798
Q6UWP2	Dehydrogenase/reductase SDR family member 11	DHRS11	4	131	0.55	-7.49923	0.0550731
Q13428	Treacle protein	TCOF1	40	1344	-0.31	-7.49766	0.0550747
O60318	Germinal-center associated nuclear protein	MCM3AP	22	652	-0.35	-7.49571	0.0550906
Q96NX9	Dachshund homolog 2	DACH2	2	70	-0.27	-7.49361	0.0551127
Q8TBF4	Zinc finger CCHC-type and RNA-binding motif-containing protein 1	ZCRB1	1	103	-0.42	-7.49011	0.0551882
Q6PD74	Alpha- and gamma-adaptin-binding protein p34	AAGAB	1	40	0.31	-7.48348	0.0551926
Q8N392	Rho GTPase-activating protein 18	ARHGAP18	5	116	0.5	-7.46621	0.0551926
Q8NFD5	AT-rich interactive domain-containing protein 1B	ARID1B	23	710	-0.34	-7.48171	0.0551926
O95861-3	Isoform 3 of 3'(2'),5'-bisphosphate nucleotidase 1	BPNT1	5	49	0.31	-7.46474	0.0551926
Q7L2Z9	Centromere protein Q	CENPQ	7	125	-0.21	-7.47198	0.0551926
O15111	Inhibitor of nuclear factor kappa-B kinase subunit alpha	CHUK	12	414	0.27	-7.46802	0.0551926
O00418	Eukaryotic elongation factor 2 kinase	EEF2K	8	230	0.41	-7.4711	0.0551926
Q14697	Neutral alpha-glucosidase AB	GANAB	29	1732	-0.24	-7.46573	0.0551926
Q3T8J9	GON-4-like protein	GON4L	16	452	-0.18	-7.46432	0.0551926
Q9UIC8	Leucine carboxyl methyltransferase 1	LCMT1	11	341	0.5	-7.47455	0.0551926
Q9BRK4	Leucine zipper putative tumor suppressor 2	LZTS2	3	80	-0.22	-7.47059	0.0551926
O75694	Nuclear pore complex protein Nup155	NUP155	24	1231	-0.31	-7.4792	0.0551926
Q5T6S3	PHD finger protein 19	PHF19	3	95	-0.23	-7.47239	0.0551926
Q9Y3T6	R3H and coiled-coil domain-containing protein 1	R3HCC1	4	110	0.28	-7.46832	0.0551926
Q92922	SWI/SNF complex subunit SMARCC1	SMARCC1	24	1308	-0.33	-7.47246	0.0551926
Q9HCM9	E3 ubiquitin-protein ligase TRIM39	TRIM39	2	37	0.46	-7.47219	0.0551926
O75191	Xylulose kinase	XYLB	4	172	0.51	-7.4705	0.0551926
P50053	Ketohexokinase	KHK	3	96	0.56	-7.46234	0.0552111
Q16644	MAP kinase-activated protein kinase 3	MAPKAPK3	5	229	0.41	-7.45856	0.0552555
P62256	Ubiquitin-conjugating enzyme E2 H	UBE2H	3	54	0.31	-7.4582	0.0552555
Q14966	Zinc finger protein 638	ZNF638	56	1623	-0.42	-7.4551	0.0553169
O14497	AT-rich interactive domain-containing protein 1A	ARID1A	26	1164	-0.41	-7.45206	0.0553357
Q01459	Di-N-acetylchitobiase	CTBS	3	30	-0.28	-7.44465	0.0553357
Q92794	Histone acetyltransferase KAT6A	KAT6A	16	411	-0.4	-7.44836	0.0553357
Q9NPE2	Neugrin	NGRN	8	304	-0.19	-7.44212	0.0553357
Q96PK6	RNA-binding protein 14	RBM14	17	833	-0.44	-7.45152	0.0553357
Q9UN30	Sex comb on midleg-like protein 1	SCML1	2	33	0.25	-7.44168	0.0553357
P37837	Transaldolase	TALDO1	10	452	0.45	-7.44126	0.0553357
Q14258	E3 ubiquitin/ISG15 ligase TRIM25	TRIM25	11	268	0.22	-7.44384	0.0553357
Q86VM9	Zinc finger CCCH domain-containing protein 18	ZC3H18	14	324	-0.36	-7.44495	0.0553357
Q9Y2Y0	ADP-ribosylation factor-like protein 2-binding protein	ARL2BP	1	28	0.6	-7.43208	0.0555405
Q9NS87	Kinesin-like protein KIF15	KIF15	22	517	0.29	-7.43004	0.0555405
Q9NPA3	Mid1-interacting protein 1	MID1IP1	6	302	0.51	-7.43142	0.0555405
Q8IWV8-4	Isoform 4 of E3 ubiquitin-protein ligase UBR2	UBR2	8	67	0.49	-7.43443	0.0555405
Q8IV32	Coiled-coil domain-containing protein 71	CCDC71	2	23	-0.38	-7.42425	0.0557068
Q9NRN9	Methyltransferase-like protein 5	METTL5	3	75	0.36	-7.42245	0.0557198
Q07960	Rho GTPase-activating protein 1	ARHGAP1	5	130	0.43	-7.4162	0.0557551
Q13451	Peptidyl-prolyl cis-trans isomerase FKBP5	FKBP5	19	597	0.31	-7.40852	0.0557551
Q13438-7	Isoform 7 of Protein OS-9	OS9	2	70	-0.47	-7.41348	0.0557551
Q8WZ82	Esterase OVCA2	OVCA2	4	211	0.48	-7.41304	0.0557551
Q92643	GPI-anchor transamidase	PIGK	10	567	-0.29	-7.40839	0.0557551
Q96PZ0	Pseudouridylate synthase 7 homolog	PUS7	23	617	0.33	-7.4102	0.0557551
Q9ULC3	Ras-related protein Rab-23	RAB23	7	370	-0.21	-7.41589	0.0557551
Q15813	Tubulin-specific chaperone E	TBCE	18	585	0.44	-7.41388	0.0557551
P10074	Zinc finger and BTB domain-containing protein 48	ZBTB48	5	111	-0.32	-7.41077	0.0557551
Q9ULV4	Coronin-1C	CORO1C	12	471	-0.2	-7.40304	0.0558494
O75564	Jerky protein homolog	JRK	3	175	-0.3	-7.40411	0.0558494
P52565	Rho GDP-dissociation inhibitor 1	ARHGDIA	7	89	0.47	-7.39661	0.0558743
Q9H0R4	Haloacid dehalogenase-like hydrolase domain-containing protein 2	HDHD2	6	208	0.3	-7.39885	0.0558743
Q96EZ8	Microspherule protein 1	MCRS1	8	279	-0.18	-7.39776	0.0558743
Q5FBB7	Shugoshin 1	SGO1	5	244	-0.39	-7.3995	0.0558743
Q15628	Tumor necrosis factor receptor type 1-associated DEATH domain protein	TRADD	3	98	0.61	-7.39206	0.0559944
O95243	Methyl-CpG-binding domain protein 4	MBD4	8	261	-0.48	-7.38995	0.0560202
Q68CP9	AT-rich interactive domain-containing protein 2	ARID2	30	803	-0.43	-7.37712	0.0560767
Q17RN3	Protein FAM98C	FAM98C	3	54	0.33	-7.38333	0.0560767
P36507	Dual specificity mitogen-activated protein kinase kinase 2	MAP2K2	7	587	0.44	-7.37721	0.0560767
P45985	Dual specificity mitogen-activated protein kinase kinase 4	MAP2K4	5	127	0.44	-7.38153	0.0560767
P49321	Nuclear autoantigenic sperm protein	NASP	33	1776	0.38	-7.37701	0.0560767
P24468	COUP transcription factor 2	NR2F2	2	391	-0.28	-7.37828	0.0560767
P54136	Arginine--tRNA ligase, cytoplasmic	RARS	23	1178	0.25	-7.37853	0.0560767
Q9H5I1	Histone-lysine N-methyltransferase SUV39H2	SUV39H2	10	234	-0.42	-7.37833	0.0560767
P07196	Neurofilament light polypeptide	NEFL	9	547	-0.23	-7.37392	0.0561412
Q8N655	Uncharacterized protein C10orf12	C10orf12	21	444	-0.35	-7.37015	0.0561703
Q68CQ4	Digestive organ expansion factor homolog	DIEXF	17	460	-0.27	-7.37019	0.0561703
Q9ULL5	Proline-rich protein 12	PRR12	4	228	-0.28	-7.36686	0.0561703
P07093	Glia-derived nexin	SERPINE2	2	36	0.44	-7.3664	0.0561703
A0AVT1	Ubiquitin-like modifier-activating enzyme 6	UBA6	19	697	0.48	-7.36604	0.0561703
O95394	Phosphoacetylglucosamine mutase	PGM3	15	686	0.53	-7.36268	0.0562457
Q9UQN3	Charged multivesicular body protein 2b	CHMP2B	6	180	0.46	-7.34771	0.0563328
P46109	Crk-like protein	CRKL	8	549	0.44	-7.35534	0.0563328
P23919	Thymidylate kinase	DTYMK	8	470	0.23	-7.35414	0.0563328
Q13352	Centromere protein R	ITGB3BP	4	212	-0.34	-7.35202	0.0563328
Q0ZGT2	Nexilin	NEXN	9	153	-0.21	-7.35296	0.0563328
P22234	Multifunctional protein ADE2	PAICS	20	1371	0.32	-7.35189	0.0563328
Q86U86	Protein polybromo-1	PBRM1	38	1227	-0.46	-7.35052	0.0563328
Q8TAC1	Rieske domain-containing protein	RFESD	1	37	0.47	-7.35286	0.0563328
Q6PJT7-5	Isoform 5 of Zinc finger CCCH domain-containing protein 14	ZC3H14	3	41	-0.45	-7.3479	0.0563328
P52888	Thimet oligopeptidase	THOP1	21	728	0.52	-7.34313	0.0564393
Q9H267	Vacuolar protein sorting-associated protein 33B	VPS33B	13	487	0.41	-7.34217	0.0564393
P53609	Geranylgeranyl transferase type-1 subunit beta	PGGT1B	5	207	0.44	-7.33484	0.0565617
Q9UHJ3	Scm-like with four MBT domains protein 1	SFMBT1	8	163	-0.26	-7.33561	0.0565617
Q15697	Zinc finger protein 174	ZNF174	4	108	-0.31	-7.33538	0.0565617
Q96GX2	Putative ataxin-7-like protein 3B	ATXN7L3B	1	40	0.88	-7.33101	0.0566047
O15155	BET1 homolog	BET1	1	28	-0.39	-7.32954	0.0566047
Q9UKM9	RNA-binding protein Raly	RALY	10	595	-0.28	-7.3303	0.0566047
Q8N428	Polypeptide N-acetylgalactosaminyltransferase 16	GALNT16	4	73	-0.23	-7.32369	0.056674
P22102	Trifunctional purine biosynthetic protein adenosine-3	GART	36	2600	0.42	-7.32503	0.056674
Q9UGL1	Lysine-specific demethylase 5B	KDM5B	7	194	-0.24	-7.32057	0.056674
Q5TBB1	Ribonuclease H2 subunit B	RNASEH2B	9	323	0.23	-7.3231	0.056674
P49247	Ribose-5-phosphate isomerase	RPIA	9	392	0.31	-7.31828	0.056674
Q17R31	Putative deoxyribonuclease TATDN3	TATDN3	2	67	0.53	-7.31802	0.056674
Q969T9	WW domain-binding protein 2	WBP2	9	486	0.43	-7.31982	0.056674
Q9NW81	ATP synthase subunit s-like protein	ATP5SL	2	117	-0.2	-7.30941	0.0568481
P07199	Major centromere autoantigen B	CENPB	8	324	-0.37	-7.30805	0.0568481
Q9H6R0	Putative ATP-dependent RNA helicase DHX33	DHX33	14	300	-0.37	-7.3103	0.0568481
Q9H490	Phosphatidylinositol glycan anchor biosynthesis class U protein	PIGU	3	155	-0.23	-7.30894	0.0568481
O94985	Calsyntenin-1	CLSTN1	6	191	0.37	-7.30284	0.056986
Q7Z4F1	Low-density lipoprotein receptor-related protein 10	LRP10	1	27	0.47	-7.30179	0.056986
P54578	Ubiquitin carboxyl-terminal hydrolase 14	USP14	17	1157	0.29	-7.29999	0.0570025
P15170	Eukaryotic peptide chain release factor GTP-binding subunit ERF3A	GSPT1	9	644	0.35	-7.29495	0.0570932
Q9BU02	Thiamine-triphosphatase	THTPA	7	151	0.49	-7.29604	0.0570932
P05067	Amyloid beta A4 protein	APP	15	403	0.25	-7.2874	0.0571118
P55210	Caspase-7	CASP7	7	118	0.41	-7.28716	0.0571118
P60983	Glia maturation factor beta	GMFB	2	107	0.49	-7.2869	0.0571118
P22492	Histone H1t	HIST1H1T	2	2584	-0.24	-7.28624	0.0571118
Q02241	Kinesin-like protein KIF23	KIF23	22	799	-0.23	-7.29036	0.0571118
Q9NYU2	UDP-glucose:glycoprotein glucosyltransferase 1	UGGT1	31	1426	-0.17	-7.28633	0.0571118
O00429	Dynamin-1-like protein	DNM1L	30	1732	0.42	-7.28455	0.0571167
P52815	39S ribosomal protein L12, mitochondrial	MRPL12	8	477	-0.29	-7.28201	0.0571167
Q9NP79	Vacuolar protein sorting-associated protein VTA1 homolog	VTA1	6	302	0.38	-7.28251	0.0571167
P43897	Elongation factor Ts, mitochondrial	TSFM	7	813	-0.22	-7.28028	0.0571314
Q7Z3B4	Nucleoporin p54	NUP54	18	737	-0.31	-7.27839	0.0571523
Q9P206-2	Isoform 2 of Uncharacterized protein KIAA1522	KIAA1522	1	48	-0.19	-7.27428	0.0572612
Q8N128	Protein FAM177A1	FAM177A1	1	32	-0.67	-7.26222	0.0574292
Q9UL03	Integrator complex subunit 6	INTS6	13	239	-0.23	-7.25973	0.0574292
Q9H8E8	Cysteine-rich protein 2-binding protein	KAT14	10	332	-0.17	-7.26436	0.0574292
Q96GF1	E3 ubiquitin-protein ligase RNF185	RNF185	3	67	-0.23	-7.2625	0.0574292
O95391	Pre-mRNA-splicing factor SLU7	SLU7	14	482	-0.23	-7.26102	0.0574292
Q969T3	Sorting nexin-21	SNX21	3	92	0.4	-7.26131	0.0574292
Q9H5J8	TATA box-binding protein-associated factor RNA polymerase I subunit D	TAF1D	2	41	-0.29	-7.25921	0.0574292
Q9BRR3	Transmembrane protein 246	TMEM246	3	64	-0.24	-7.26854	0.0574292
Q13029	PR domain zinc finger protein 2	PRDM2	9	138	-0.41	-7.248	0.0578231
Q9NXS2	Glutaminyl-peptide cyclotransferase-like protein	QPCTL	1	33	-0.27	-7.24594	0.0578515
Q9H3J6	Probable peptide chain release factor C12orf65, mitochondrial	C12orf65	2	26	-0.25	-7.23472	0.0579891
Q9BPX7	UPF0415 protein C7orf25	C7orf25	6	167	0.42	-7.22389	0.0579891
P13073	Cytochrome c oxidase subunit 4 isoform 1, mitochondrial	COX4I1	8	609	-0.23	-7.24053	0.0579891
Q9H3G5	Probable serine carboxypeptidase CPVL	CPVL	5	286	-0.2	-7.22243	0.0579891
Q8TE02	Elongator complex protein 5	ELP5	4	97	0.36	-7.22983	0.0579891
Q96L91	E1A-binding protein p400	EP400	28	776	-0.29	-7.2242	0.0579891
Q9ULG1	DNA helicase INO80	INO80	17	419	-0.35	-7.2315	0.0579891
P43243	Matrin-3	MATR3	32	1219	-0.45	-7.22297	0.0579891
Q96BN8	Ubiquitin thioesterase otulin	OTULIN	7	157	0.35	-7.23385	0.0579891
Q15149	Plectin	PLEC	120	3856	-0.27	-7.22682	0.0579891
O43395	U4/U6 small nuclear ribonucleoprotein Prp3	PRPF3	20	595	-0.22	-7.22299	0.0579891
Q86UA1	Pre-mRNA-processing factor 39	PRPF39	10	326	0.21	-7.22822	0.0579891
Q96I15	Selenocysteine lyase	SCLY	12	391	0.5	-7.23447	0.0579891
Q99426	Tubulin-folding cofactor B	TBCB	7	391	0.59	-7.23619	0.0579891
O94811	Tubulin polymerization-promoting protein	TPPP	2	62	0.3	-7.23657	0.0579891
O43488	Aflatoxin B1 aldehyde reductase member 2	AKR7A2	6	601	0.27	-7.20816	0.0581651
Q0PNE2	Elongator complex protein 6	ELP6	9	234	0.29	-7.21581	0.0581651
Q8TB52	F-box only protein 30	FBXO30	10	371	0.45	-7.21249	0.0581651
P55317	Hepatocyte nuclear factor 3-alpha	FOXA1	3	87	-0.29	-7.21445	0.0581651
Q9NXR8	Inhibitor of growth protein 3	ING3	7	263	-0.25	-7.21118	0.0581651
Q9NZV5	Selenoprotein N	SEPN1	2	24	-0.34	-7.20636	0.0581651
P05455	Lupus La protein	SSB	28	1440	0.24	-7.21121	0.0581651
Q8N584	Tetratricopeptide repeat protein 39C	TTC39C	2	61	0.31	-7.20659	0.0581651
Q64LD2	WD repeat-containing protein 25	WDR25	9	204	-0.26	-7.20614	0.0581651
Q16595	Frataxin, mitochondrial	FXN	6	164	-0.31	-7.20275	0.0581955
P31153	S-adenosylmethionine synthase isoform type-2	MAT2A	15	1458	0.4	-7.20351	0.0581955
Q8IUI8	Cytokine receptor-like factor 3	CRLF3	3	191	0.3	-7.19909	0.0582057
Q9Y2G8	DnaJ homolog subfamily C member 16	DNAJC16	15	431	-0.29	-7.19927	0.0582057
O75792	Ribonuclease H2 subunit A	RNASEH2A	10	285	0.28	-7.19724	0.0582057
O00442	RNA 3'-terminal phosphate cyclase	RTCA	6	590	0.41	-7.19768	0.0582057
P31943	Heterogeneous nuclear ribonucleoprotein H	HNRNPH1	14	3601	-0.22	-7.19571	0.0582147
Q9NX38	Protein Simiate	FAM206A	2	49	0.51	-7.18836	0.0582922
P49915	GMP synthase [glutamine-hydrolyzing]	GMPS	30	1469	0.34	-7.18875	0.0582922
P46013	Proliferation marker protein Ki-67	MKI67	114	3048	-0.52	-7.1919	0.0582922
Q53T94	TATA box-binding protein-associated factor RNA polymerase I subunit B	TAF1B	4	64	-0.22	-7.18739	0.0582922
P16035	Metalloproteinase inhibitor 2	TIMP2	1	48	0.35	-7.18725	0.0582922
Q86YJ7	Ankyrin repeat domain-containing protein 13B	ANKRD13B	1	49	-0.24	-7.18287	0.0584165
Q15418	Ribosomal protein S6 kinase alpha-1	RPS6KA1	10	759	0.38	-7.1802	0.058472
P48681	Nestin	NES	13	397	-0.22	-7.17658	0.0585132
O95210	Starch-binding domain-containing protein 1	STBD1	8	243	-0.24	-7.17748	0.0585132
Q9UNZ5	Leydig cell tumor 10 kDa protein homolog	C19orf53	7	135	-0.22	-7.16802	0.0585961
Q00839-2	Isoform Short of Heterogeneous nuclear ribonucleoprotein U	HNRNPU	16	359	-0.35	-7.15802	0.0585961
Q05084	Islet cell autoantigen 1	ICA1	3	117	0.43	-7.16146	0.0585961
Q14653	Interferon regulatory factor 3	IRF3	8	181	0.58	-7.15909	0.0585961
Q14643	Inositol 1,4,5-trisphosphate receptor type 1	ITPR1	11	363	-0.26	-7.16385	0.0585961
Q14676	Mediator of DNA damage checkpoint protein 1	MDC1	52	2486	-0.37	-7.16931	0.0585961
Q8IWI9	MAX gene-associated protein	MGA	40	1234	-0.37	-7.15909	0.0585961
Q99497	Protein deglycase DJ-1	PARK7	12	446	0.53	-7.15774	0.0585961
Q9Y237	Peptidyl-prolyl cis-trans isomerase NIMA-interacting 4	PIN4	8	414	0.45	-7.16925	0.0585961
Q9BY77	Polymerase delta-interacting protein 3	POLDIP3	17	608	-0.28	-7.16243	0.0585961
Q5BKX6	Solute carrier family 45 member 4	SLC45A4	1	0	0.35	-7.15781	0.0585961
O15269	Serine palmitoyltransferase 1	SPTLC1	16	513	-0.22	-7.17011	0.0585961
P0C1Z6	TCF3 fusion partner	TFPT	2	51	-0.29	-7.15837	0.0585961
P15056	Serine/threonine-protein kinase B-raf	BRAF	6	308	0.36	-7.15637	0.0585995
P38398	Breast cancer type 1 susceptibility protein	BRCA1	37	962	-0.21	-7.15225	0.0586269
Q9H469	F-box/LRR-repeat protein 15	FBXL15	3	80	0.42	-7.14373	0.0586269
Q8NEC7	Glutathione S-transferase C-terminal domain-containing protein	GSTCD	10	250	0.47	-7.14845	0.0586269
Q9NQR1	N-lysine methyltransferase KMT5A	KMT5A	3	81	-0.3	-7.14478	0.0586269
Q9NP81	Serine--tRNA ligase, mitochondrial	SARS2	13	521	-0.2	-7.1534	0.0586269
O75886	Signal transducing adapter molecule 2	STAM2	8	160	0.4	-7.14752	0.0586269
Q9H7L9	Sin3 histone deacetylase corepressor complex component SDS3	SUDS3	8	231	-0.18	-7.14634	0.0586269
P61086	Ubiquitin-conjugating enzyme E2 K	UBE2K	6	387	0.51	-7.14292	0.0586269
Q92738	USP6 N-terminal-like protein	USP6NL	1	40	-0.27	-7.14487	0.0586269
O76024	Wolframin	WFS1	13	360	-0.28	-7.14501	0.0586269
Q04864	Proto-oncogene c-Rel	REL	7	248	0.33	-7.13927	0.0587234
Q9P013	Spliceosome-associated protein CWC15 homolog	CWC15	4	154	-0.27	-7.1281	0.0589204
Q9GZR2	RNA exonuclease 4	REXO4	15	299	-0.46	-7.13243	0.0589204
Q15020	Squamous cell carcinoma antigen recognized by T-cells 3	SART3	21	848	0.26	-7.13015	0.0589204
Q9H2G2	STE20-like serine/threonine-protein kinase	SLK	37	1195	0.32	-7.13129	0.0589204
Q6PHR2	Serine/threonine-protein kinase ULK3	ULK3	3	79	0.38	-7.12862	0.0589204
Q9H0H3	Kelch-like protein 25	KLHL25	2	43	0.63	-7.12543	0.0589779
Q6NTF9	Rhomboid domain-containing protein 2	RHBDD2	4	102	-0.34	-7.12109	0.0590519
Q86VN1	Vacuolar protein-sorting-associated protein 36	VPS36	12	266	0.34	-7.12213	0.0590519
Q92979	Ribosomal RNA small subunit methyltransferase NEP1	EMG1	8	422	-0.34	-7.1196	0.0590615
Q8N0V3	Putative ribosome-binding factor A, mitochondrial	RBFA	2	142	-0.26	-7.1182	0.059067
Q9NR19	Acetyl-coenzyme A synthetase, cytoplasmic	ACSS2	1	60	0.56	-7.10935	0.0592103
A0FGR8-2	Isoform 2 of Extended synaptotagmin-2	ESYT2	1	77	-0.43	-7.10717	0.0592103
Q9HD23	Magnesium transporter MRS2 homolog, mitochondrial	MRS2	7	257	-0.24	-7.1115	0.0592103
Q9BRP4	Proteasomal ATPase-associated factor 1	PAAF1	8	385	0.37	-7.10744	0.0592103
Q5UIP0	Telomere-associated protein RIF1	RIF1	58	1762	-0.46	-7.11311	0.0592103
O94979	Protein transport protein Sec31A	SEC31A	19	963	0.25	-7.10801	0.0592103
P24666	Low molecular weight phosphotyrosine protein phosphatase	ACP1	6	78	0.51	-7.10536	0.0592215
P06733	Alpha-enolase	ENO1	28	5726	0.48	-7.10198	0.0592215
P52564	Dual specificity mitogen-activated protein kinase kinase 6	MAP2K6	6	190	0.35	-7.09939	0.0592215
Q5JS54	Proteasome assembly chaperone 4	PSMG4	3	162	0.51	-7.10022	0.0592215
Q96T23	Remodeling and spacing factor 1	RSF1	38	1396	-0.41	-7.10365	0.0592215
P60604	Ubiquitin-conjugating enzyme E2 G2	UBE2G2	3	150	-0.21	-7.09963	0.0592215
Q13017	Rho GTPase-activating protein 5	ARHGAP5	21	683	0.27	-7.09555	0.0592782
Q9NQ48	Leucine zipper transcription factor-like protein 1	LZTFL1	11	317	0.44	-7.09475	0.0592782
Q8N8D1	Programmed cell death protein 7	PDCD7	6	162	-0.29	-7.09428	0.0592782
P40818	Ubiquitin carboxyl-terminal hydrolase 8	USP8	9	300	0.31	-7.09267	0.0592932
Q9H0E9-2	Isoform 2 of Bromodomain-containing protein 8	BRD8	7	100	-0.27	-7.09018	0.0593015
Q9H3K2	Growth hormone-inducible transmembrane protein	GHITM	6	228	-0.36	-7.08998	0.0593015
P54851	Epithelial membrane protein 2	EMP2	1	0	-0.34	-7.08114	0.0593277
Q9BVP2	Guanine nucleotide-binding protein-like 3	GNL3	22	1387	-0.39	-7.08163	0.0593277
Q5GLZ8	Probable E3 ubiquitin-protein ligase HERC4	HERC4	13	547	0.42	-7.08238	0.0593277
P61968	LIM domain transcription factor LMO4	LMO4	2	42	-0.49	-7.08489	0.0593277
Q5T0B9	Zinc finger protein 362	ZNF362	2	49	-0.27	-7.08699	0.0593277
Q2M1K9	Zinc finger protein 423	ZNF423	3	40	-0.36	-7.08145	0.0593277
Q96KM6	Zinc finger protein 512B	ZNF512B	16	335	-0.37	-7.08069	0.0593277
Q5T2E6	UPF0668 protein C10orf76	C10orf76	7	206	0.26	-7.07893	0.0593493
Q8WYP5	Protein ELYS	AHCTF1	41	1213	-0.42	-7.06585	0.0595392
Q14137	Ribosome biogenesis protein BOP1	BOP1	22	702	-0.27	-7.06266	0.0595392
Q96K31	Uncharacterized protein C8orf76	C8orf76	3	58	0.35	-7.06667	0.0595392
Q9BUH6	Protein PAXX	C9orf142	5	184	0.31	-7.06525	0.0595392
Q9H0S4	Probable ATP-dependent RNA helicase DDX47	DDX47	10	751	-0.42	-7.0688	0.0595392
Q8N7B6	PACRG-like protein	PACRGL	3	47	0.38	-7.06257	0.0595392
P12955	Xaa-Pro dipeptidase	PEPD	9	357	0.39	-7.06246	0.0595392
Q96CD2	Phosphopantothenoylcysteine decarboxylase	PPCDC	3	82	0.52	-7.07232	0.0595392
P18827	Syndecan-1	SDC1	1	79	0.46	-7.06937	0.0595392
Q6PJT7	Zinc finger CCCH domain-containing protein 14	ZC3H14	15	866	-0.18	-7.06205	0.0595392
Q9ULW3	Activator of basal transcription 1	ABT1	10	435	-0.2	-7.06067	0.0595415
O95163	Elongator complex protein 1	IKBKAP	25	911	0.27	-7.05729	0.0595415
Q9Y266	Nuclear migration protein nudC	NUDC	17	946	0.32	-7.05773	0.0595415
P06132	Uroporphyrinogen decarboxylase	UROD	10	638	0.47	-7.05712	0.0595415
Q13315	Serine-protein kinase ATM	ATM	13	372	0.34	-7.04489	0.0595552
Q9BU64	Centromere protein O	CENPO	3	93	-0.27	-7.05129	0.0595552
P55085	Proteinase-activated receptor 2	F2RL1	3	189	-0.26	-7.04777	0.0595552
O75369	Filamin-B	FLNB	73	3663	-0.23	-7.04804	0.0595552
O00410	Importin-5	IPO5	27	1590	0.18	-7.04889	0.0595552
P09455	Retinol-binding protein 1	RBP1	5	194	0.56	-7.04466	0.0595552
Q15404	Ras suppressor protein 1	RSU1	5	332	0.31	-7.05143	0.0595552
Q8N2Y8	Iporin	RUSC2	1	0	0.47	-7.05276	0.0595552
P21675	Transcription initiation factor TFIID subunit 1	TAF1	21	408	-0.21	-7.05032	0.0595552
Q3SY77	UDP-glucuronosyltransferase 3A2	UGT3A2	2	49	-0.15	-7.04606	0.0595552
P09960	Leukotriene A-4 hydrolase	LTA4H	16	1194	0.49	-7.0404	0.0596818
P33121	Long-chain-fatty-acid--CoA ligase 1	ACSL1	14	444	-0.26	-7.03555	0.0596829
P11802	Cyclin-dependent kinase 4	CDK4	13	514	0.34	-7.03632	0.0596829
Q9NRR4	Ribonuclease 3	DROSHA	13	346	-0.24	-7.03778	0.0596829
Q9HBR0	Putative sodium-coupled neutral amino acid transporter 10	SLC38A10	5	159	-0.31	-7.03875	0.0596829
Q9Y4P1	Cysteine protease ATG4B	ATG4B	7	148	0.45	-7.03402	0.0596966
P46108	Adapter molecule crk	CRK	8	245	0.45	-7.0317	0.0597428
Q8NBA8	DTW domain-containing protein 2	DTWD2	7	161	0.3	-7.02953	0.0597728
Q8WUA4	General transcription factor 3C polypeptide 2	GTF3C2	11	525	-0.2	-7.02754	0.0597728
Q9UQR1	Zinc finger protein 148	ZNF148	10	676	-0.24	-7.02738	0.0597728
Q6P4F7	Rho GTPase-activating protein 11A	ARHGAP11A	8	241	-0.41	-7.02508	0.0598146
P00750	Tissue-type plasminogen activator	PLAT	3	101	0.28	-7.02398	0.0598146
O95865	N(G),N(G)-dimethylarginine dimethylaminohydrolase 2	DDAH2	6	244	0.27	-7.01069	0.0598175
A6NHG4	D-dopachrome decarboxylase-like protein	DDTL	3	115	0.6	-7.00651	0.0598175
Q8TBM8	DnaJ homolog subfamily B member 14	DNAJB14	8	146	-0.25	-7.00255	0.0598175
O75474	GSK-3-binding protein FRAT2	FRAT2	1	31	0.4	-7.00337	0.0598175
Q04760	Lactoylglutathione lyase	GLO1	8	475	0.48	-7.01305	0.0598175
Q9NQE9	Histidine triad nucleotide-binding protein 3	HINT3	3	88	-0.23	-7.01302	0.0598175
P45984	Mitogen-activated protein kinase 9	MAPK9	3	273	0.34	-7.01978	0.0598175
Q96EL2	28S ribosomal protein S24, mitochondrial	MRPS24	4	119	-0.31	-7.00504	0.0598175
P56181-2	Isoform 2 of NADH dehydrogenase [ubiquinone] flavoprotein 3, mitochondrial	NDUFV3	7	228	-0.23	-7.00688	0.0598175
Q76FK4	Nucleolar protein 8	NOL8	29	834	-0.45	-7.02264	0.0598175
Q9UHY1	Nuclear receptor-binding protein	NRBP1	9	321	0.25	-7.01179	0.0598175
P46019	Phosphorylase b kinase regulatory subunit alpha, liver isoform	PHKA2	12	189	0.36	-7.00734	0.0598175
Q96N64	PWWP domain-containing protein 2A	PWWP2A	9	295	-0.44	-7.00289	0.0598175
O14966	Ras-related protein Rab-7L1	RAB29	7	282	-0.24	-7.01769	0.0598175
Q9NTJ3	Structural maintenance of chromosomes protein 4	SMC4	42	1524	0.2	-7.00919	0.0598175
Q9NXG2	THUMP domain-containing protein 1	THUMPD1	12	389	0.43	-7.01968	0.0598175
Q9NPL8	Complex I assembly factor TIMMDC1, mitochondrial	TIMMDC1	8	325	-0.23	-7.01407	0.0598175
Q9BVK8	Transmembrane protein 147	TMEM147	2	176	-0.24	-7.01699	0.0598175
P41743	Protein kinase C iota type	PRKCI	12	1036	0.43	-7.0002	0.0598585
Q8WU79	Stromal membrane-associated protein 2	SMAP2	8	177	0.47	-6.99921	0.0598585
P49790	Nuclear pore complex protein Nup153	NUP153	25	702	-0.37	-6.99741	0.0598844
Q9P2D1	Chromodomain-helicase-DNA-binding protein 7	CHD7	34	1173	-0.34	-6.99025	0.0601067
Q96BR5	Cytochrome c oxidase assembly factor 7	COA7	9	214	-0.31	-6.98972	0.0601067
Q9P1F3	Costars family protein ABRACL	ABRACL	1	29	0.42	-6.97922	0.0601166
O60488	Long-chain-fatty-acid--CoA ligase 4	ACSL4	12	570	-0.21	-6.98441	0.0601166
Q8WYN0	Cysteine protease ATG4A	ATG4A	3	30	0.35	-6.9812	0.0601166
P07320	Gamma-crystallin D	CRYGD	1	119	0.44	-6.9778	0.0601166
P51589	Cytochrome P450 2J2	CYP2J2	5	94	-0.25	-6.98254	0.0601166
O94923	D-glucuronyl C5-epimerase	GLCE	2	92	-0.36	-6.98665	0.0601166
P63151	Serine/threonine-protein phosphatase 2A 55 kDa regulatory subunit B alpha isoform	PPP2R2A	7	399	0.5	-6.9787	0.0601166
Q9H2T7	Ran-binding protein 17	RANBP17	3	88	0.36	-6.97896	0.0601166
P30626	Sorcin	SRI	8	649	0.39	-6.98022	0.0601166
O96028	Histone-lysine N-methyltransferase NSD2	WHSC1	22	621	-0.4	-6.98266	0.0601166
Q9BSE4	Homocysteine-responsive endoplasmic reticulum-resident ubiquitin-like domain member 2 protein	HERPUD2	3	32	-0.26	-6.97581	0.0601512
O75828	Carbonyl reductase [NADPH] 3	CBR3	6	404	0.41	-6.97215	0.0601754
P49327	Fatty acid synthase	FASN	71	5392	0.31	-6.97174	0.0601754
Q9Y580	RNA-binding protein 7	RBM7	7	270	-0.24	-6.972	0.0601754
Q14691	DNA replication complex GINS protein PSF1	GINS1	7	206	0.31	-6.96931	0.0602287
Q2TAA2	Isoamyl acetate-hydrolyzing esterase 1 homolog	IAH1	4	135	0.58	-6.96556	0.0602884
Q8TBC4	NEDD8-activating enzyme E1 catalytic subunit	UBA3	9	736	0.51	-6.96619	0.0602884
O43583	Density-regulated protein	DENR	5	195	0.24	-6.9642	0.060297
Q16566	Calcium/calmodulin-dependent protein kinase type IV	CAMK4	7	196	0.26	-6.95019	0.0603223
P30260	Cell division cycle protein 27 homolog	CDC27	19	1063	-0.25	-6.94839	0.0603223
Q9NRB3	Carbohydrate sulfotransferase 12	CHST12	3	75	-0.43	-6.95677	0.0603223
P52803	Ephrin-A5	EFNA5	2	88	-0.3	-6.94927	0.0603223
P10109	Adrenodoxin, mitochondrial	FDX1	6	237	-0.22	-6.94945	0.0603223
Q5SSJ5	Heterochromatin protein 1-binding protein 3	HP1BP3	15	580	-0.45	-6.95214	0.0603223
Q13670	Putative postmeiotic segregation increased 2-like protein 11	PMS2P11	1	66	0.3	-6.9475	0.0603223
P49593	Protein phosphatase 1F	PPM1F	10	442	0.52	-6.95923	0.0603223
P62745	Rho-related GTP-binding protein RhoB	RHOB	2	95	0.38	-6.95201	0.0603223
Q9UHJ6	Sedoheptulokinase	SHPK	7	207	0.45	-6.95851	0.0603223
O00400	Acetyl-coenzyme A transporter 1	SLC33A1	7	197	-0.22	-6.95153	0.0603223
O14662-4	Isoform D of Syntaxin-16	STX16	3	57	0.31	-6.94862	0.0603223
P28347	Transcriptional enhancer factor TEF-1	TEAD1	3	102	-0.25	-6.95223	0.0603223
P05549	Transcription factor AP-2-alpha	TFAP2A	3	166	-0.61	-6.95269	0.0603223
Q7Z6V5	tRNA-specific adenosine deaminase 2	ADAT2	3	186	0.39	-6.93806	0.060437
Q86V81	THO complex subunit 4	ALYREF	6	1140	-0.37	-6.92136	0.060437
Q9BQE5	Apolipoprotein L2	APOL2	4	210	-0.27	-6.92957	0.060437
Q9H0F7	ADP-ribosylation factor-like protein 6	ARL6	4	175	0.34	-6.91621	0.060437
Q6NXE6	Armadillo repeat-containing protein 6	ARMC6	9	160	0.41	-6.94041	0.060437
Q9BXK5	Bcl-2-like protein 13	BCL2L13	11	309	-0.27	-6.94141	0.060437
P43251	Biotinidase	BTD	6	172	-0.25	-6.93772	0.060437
Q9Y6J0	Calcineurin-binding protein cabin-1	CABIN1	19	513	-0.3	-6.93224	0.060437
Q05682-3	Isoform 3 of Caldesmon	CALD1	4	128	-0.35	-6.91564	0.060437
Q99832	T-complex protein 1 subunit eta	CCT7	29	3535	0.29	-6.91155	0.060437
Q9Y3Y2	Chromatin target of PRMT1 protein	CHTOP	2	292	-0.26	-6.93208	0.060437
O95639	Cleavage and polyadenylation specificity factor subunit 4	CPSF4	12	203	-0.39	-6.92577	0.060437
O60888	Protein CutA	CUTA	1	44	0.31	-6.9236	0.060437
Q9H773	dCTP pyrophosphatase 1	DCTPP1	7	580	0.5	-6.94148	0.060437
P55039	Developmentally-regulated GTP-binding protein 2	DRG2	12	481	0.38	-6.92006	0.060437
Q7L9B9	Endonuclease/exonuclease/phosphatase family domain-containing protein 1	EEPD1	9	313	-0.22	-6.92579	0.060437
Q9GZU8	Protein FAM192A	FAM192A	9	174	0.34	-6.92141	0.060437
P49356	Protein farnesyltransferase subunit beta	FNTB	2	47	0.27	-6.91378	0.060437
P51570	Galactokinase	GALK1	9	423	0.55	-6.90858	0.060437
Q92759	General transcription factor IIH subunit 4	GTF2H4	7	170	-0.25	-6.9343	0.060437
Q53T59	HCLS1-binding protein 3	HS1BP3	8	261	0.36	-6.92451	0.060437
O95372	Acyl-protein thioesterase 2	LYPLA2	6	305	0.5	-6.90655	0.060437
Q99759	Mitogen-activated protein kinase kinase kinase 3	MAP3K3	3	222	0.68	-6.90529	0.060437
P53778	Mitogen-activated protein kinase 12	MAPK12	5	306	0.4	-6.90639	0.060437
Q9H6Q4	Cytosolic Fe-S cluster assembly factor NARFL	NARFL	7	233	0.34	-6.91522	0.060437
P57740	Nuclear pore complex protein Nup107	NUP107	21	875	-0.31	-6.91932	0.060437
P20336	Ras-related protein Rab-3A	RAB3A	1	289	-0.27	-6.90666	0.060437
O43665	Regulator of G-protein signaling 10	RGS10	2	148	0.22	-6.92055	0.060437
Q8IXI1	Mitochondrial Rho GTPase 2	RHOT2	9	338	-0.27	-6.90819	0.060437
Q9UJC5	SH3 domain-binding glutamic acid-rich-like protein 2	SH3BGRL2	3	175	0.23	-6.92207	0.060437
Q8IY18	Structural maintenance of chromosomes protein 5	SMC5	19	468	-0.26	-6.90581	0.060437
Q2TAY7	WD40 repeat-containing protein SMU1	SMU1	15	920	-0.2	-6.92949	0.060437
O15417	Trinucleotide repeat-containing gene 18 protein	TNRC18	7	151	-0.24	-6.90638	0.060437
Q15645	Pachytene checkpoint protein 2 homolog	TRIP13	12	386	0.32	-6.93188	0.060437
Q9UPT9	Ubiquitin carboxyl-terminal hydrolase 22	USP22	5	144	0.22	-6.9358	0.060437
Q7Z6I8	UPF0461 protein C5orf24	C5orf24	4	163	-0.45	-6.90303	0.0604854
Q70SY1	Cyclic AMP-responsive element-binding protein 3-like protein 2	CREB3L2	3	70	-0.32	-6.90065	0.0605383
Q9NRZ7	1-acyl-sn-glycerol-3-phosphate acyltransferase gamma	AGPAT3	5	91	-0.33	-6.89383	0.0606179
Q96C57	Uncharacterized protein C12orf43	C12orf43	5	138	-0.2	-6.88235	0.0606179
Q53HL2	Borealin	CDCA8	7	228	-0.28	-6.88391	0.0606179
O14647	Chromodomain-helicase-DNA-binding protein 2	CHD2	10	451	-0.34	-6.89608	0.0606179
Q8N8Q8	Mitochondrial inner membrane protein COX18	COX18	2	88	-0.4	-6.88959	0.0606179
Q8IWE4	DCN1-like protein 3	DCUN1D3	2	80	-0.36	-6.8708	0.0606179
Q9NQT4	Exosome complex component RRP46	EXOSC5	5	185	-0.23	-6.87533	0.0606179
P22607	Fibroblast growth factor receptor 3	FGFR3	4	103	-0.27	-6.87017	0.0606179
Q8N201	Integrator complex subunit 1	INTS1	43	1522	-0.22	-6.87764	0.0606179
Q9BX67	Junctional adhesion molecule C	JAM3	4	63	-0.29	-6.88812	0.0606179
A2VDJ0	Transmembrane protein 131-like	KIAA0922	13	274	-0.18	-6.88437	0.0606179
A9UHW6	MIF4G domain-containing protein	MIF4GD	3	96	0.4	-6.89171	0.0606179
Q567V2	Mpv17-like protein 2	MPV17L2	4	254	-0.31	-6.87131	0.0606179
Q5SY16	Polynucleotide 5'-hydroxyl-kinase NOL9	NOL9	8	615	-0.29	-6.87521	0.0606179
Q8N7H5	RNA polymerase II-associated factor 1 homolog	PAF1	11	618	-0.21	-6.87107	0.0606179
P45877	Peptidyl-prolyl cis-trans isomerase C	PPIC	4	177	-0.26	-6.89349	0.0606179
Q8NI37	Protein phosphatase PTC7 homolog	PPTC7	6	255	-0.25	-6.87459	0.0606179
O94906	Pre-mRNA-processing factor 6	PRPF6	34	1340	-0.24	-6.8729	0.0606179
Q15293	Reticulocalbin-1	RCN1	15	403	-0.31	-6.88687	0.0606179
Q96A46	Mitoferrin-2	SLC25A28	5	146	-0.24	-6.88771	0.0606179
P04920	Anion exchange protein 2	SLC4A2	13	405	-0.24	-6.87446	0.0606179
Q07157	Tight junction protein ZO-1	TJP1	26	1049	-0.28	-6.8743	0.0606179
P33981	Dual specificity protein kinase TTK	TTK	15	385	0.29	-6.89006	0.0606179
Q71U36	Tubulin alpha-1A chain	TUBA1A	1	7372	0.36	-6.88248	0.0606179
Q9BVA1	Tubulin beta-2B chain	TUBB2B	5	3852	0.49	-6.8924	0.0606179
Q8IWA0	WD repeat-containing protein 75	WDR75	20	896	-0.34	-6.87481	0.0606179
P37840	Alpha-synuclein	SNCA	1	143	0.4	-6.86634	0.0606875
Q6IBS0	Twinfilin-2	TWF2	8	357	0.31	-6.86677	0.0606875
B4DY08	Heterogeneous nuclear ribonucleoproteins C1/C2	HNRNPC	11	286	-0.37	-6.8616	0.0608411
O60885	Bromodomain-containing protein 4	BRD4	17	472	-0.26	-6.84671	0.0608491
Q96GN5	Cell division cycle-associated 7-like protein	CDCA7L	5	240	-0.27	-6.85226	0.0608491
Q9BPY3	Protein FAM118B	FAM118B	6	238	0.4	-6.85616	0.0608491
A6NHX0	GATS-like protein 2	GATSL2	5	92	0.25	-6.84777	0.0608491
P01116	GTPase KRas	KRAS	2	243	-0.34	-6.84628	0.0608491
P01106	Myc proto-oncogene protein	MYC	1	70	-0.36	-6.84961	0.0608491
Q9BVL2	Nucleoporin p58/p45	NUP58	8	311	-0.33	-6.85109	0.0608491
P47224	Guanine nucleotide exchange factor MSS4	RABIF	4	127	0.41	-6.8544	0.0608491
Q02446	Transcription factor Sp4	SP4	4	169	-0.31	-6.85585	0.0608491
P04350	Tubulin beta-4A chain	TUBB4A	5	3306	0.41	-6.85268	0.0608491
Q9UJT0	Tubulin epsilon chain	TUBE1	3	177	0.32	-6.85973	0.0608491
Q96H79	Zinc finger CCCH-type antiviral protein 1-like	ZC3HAV1L	9	347	0.35	-6.84854	0.0608491
P17010	Zinc finger X-chromosomal protein	ZFX	7	250	-0.36	-6.85917	0.0608491
Q14586	Zinc finger protein 267	ZNF267	5	163	0.29	-6.84736	0.0608491
O75400	Pre-mRNA-processing factor 40 homolog A	PRPF40A	22	687	-0.2	-6.84177	0.0609113
Q9UNH7	Sorting nexin-6	SNX6	12	190	0.19	-6.84177	0.0609113
Q14166	Tubulin--tyrosine ligase-like protein 12	TTLL12	21	1218	0.38	-6.84086	0.0609113
P07437	Tubulin beta chain	TUBB	5	4540	0.39	-6.84051	0.0609113
Q9H2P0	Activity-dependent neuroprotector homeobox protein	ADNP	24	739	-0.42	-6.82469	0.0609643
P54252	Ataxin-3	ATXN3	4	199	0.43	-6.82058	0.0609643
Q13867	Bleomycin hydrolase	BLMH	13	487	0.46	-6.82573	0.0609643
O94921	Cyclin-dependent kinase 14	CDK14	1	35	0.44	-6.8209	0.0609643
P33316	Deoxyuridine 5'-triphosphate nucleotidohydrolase, mitochondrial	DUT	7	378	0.56	-6.82923	0.0609643
Q5VWN6	Protein FAM208B	FAM208B	34	853	-0.38	-6.83638	0.0609643
Q9BRT3	Migration and invasion enhancer 1	MIEN1	4	170	0.36	-6.82206	0.0609643
P08473	Neprilysin	MME	2	30	-0.26	-6.82492	0.0609643
Q13330	Metastasis-associated protein MTA1	MTA1	16	706	-0.28	-6.82138	0.0609643
Q9BTX1	Nucleoporin NDC1	NDC1	10	503	-0.36	-6.81597	0.0609643
P49902	Cytosolic purine 5'-nucleotidase	NT5C2	7	186	0.34	-6.81982	0.0609643
Q13177	Serine/threonine-protein kinase PAK 2	PAK2	13	945	0.38	-6.82546	0.0609643
O60664	Perilipin-3	PLIN3	16	463	-0.22	-6.83208	0.0609643
Q8NBL1	Protein O-glucosyltransferase 1	POGLUT1	7	107	-0.24	-6.82879	0.0609643
Q86TP1	Protein prune homolog	PRUNE	4	218	0.34	-6.81888	0.0609643
Q06124	Tyrosine-protein phosphatase non-receptor type 11	PTPN11	17	627	0.34	-6.82007	0.0609643
O00193	Small acidic protein	SMAP	4	264	0.35	-6.83178	0.0609643
Q13769	THO complex subunit 5 homolog	THOC5	17	553	-0.32	-6.83573	0.0609643
Q9Y490	Talin-1	TLN1	79	4597	0.31	-6.81606	0.0609643
P62987	Ubiquitin-60S ribosomal protein L40	UBA52	1	1403	-0.16	-6.81587	0.0609643
Q92995	Ubiquitin carboxyl-terminal hydrolase 13	USP13	8	186	0.22	-6.83678	0.0609643
Q5T200	Zinc finger CCCH domain-containing protein 13	ZC3H13	25	417	-0.3	-6.82518	0.0609643
O60237	Protein phosphatase 1 regulatory subunit 12B	PPP1R12B	6	219	-0.29	-6.81381	0.0610066
P31751	RAC-beta serine/threonine-protein kinase	AKT2	9	382	0.33	-6.80715	0.0610215
Q16543	Hsp90 co-chaperone Cdc37	CDC37	11	521	0.3	-6.81203	0.0610215
Q9UK61	Protein TASOR	FAM208A	29	808	-0.34	-6.81091	0.0610215
Q96AY3	Peptidyl-prolyl cis-trans isomerase FKBP10	FKBP10	13	857	-0.18	-6.80863	0.0610215
Q9UMX5	Neudesin	NENF	2	155	-0.43	-6.80735	0.0610215
O95619	YEATS domain-containing protein 4	YEATS4	9	243	-0.18	-6.80746	0.0610215
Q9NVI1	Fanconi anemia group I protein	FANCI	27	659	0.26	-6.80527	0.0610393
P23921	Ribonucleoside-diphosphate reductase large subunit	RRM1	21	1216	0.28	-6.80464	0.0610393
Q15034	Probable E3 ubiquitin-protein ligase HERC3	HERC3	2	26	0.21	-6.79613	0.0612668
Q53F19	Nuclear cap-binding protein subunit 3	NCBP3	12	435	-0.27	-6.79726	0.0612668
Q92783	Signal transducing adapter molecule 1	STAM	12	434	0.25	-6.79707	0.0612668
Q15139	Serine/threonine-protein kinase D1	PRKD1	3	227	0.24	-6.79452	0.0612907
P42285	Superkiller viralicidic activity 2-like 2	SKIV2L2	28	1228	-0.24	-6.79259	0.0613286
P52926	High mobility group protein HMGI-C	HMGA2	6	156	-0.52	-6.78926	0.0614259
Q8NI22	Multiple coagulation factor deficiency protein 2	MCFD2	2	97	-0.27	-6.78801	0.0614346
Q96AC1	Fermitin family homolog 2	FERMT2	19	580	0.27	-6.78467	0.0614437
Q9NR45	Sialic acid synthase	NANS	10	649	0.46	-6.78517	0.0614437
Q14980	Nuclear mitotic apparatus protein 1	NUMA1	76	2624	-0.44	-6.78654	0.0614437
Q6P444	Mitochondrial fission regulator 2	MTFR2	3	168	-0.37	-6.78229	0.0614563
P19174	1-phosphatidylinositol 4,5-bisphosphate phosphodiesterase gamma-1	PLCG1	25	676	0.23	-6.78275	0.0614563
Q9UNX3	60S ribosomal protein L26-like 1	RPL26L1	1	293	0.51	-6.78011	0.0614994
Q16629	Serine/arginine-rich splicing factor 7	SRSF7	5	970	-0.17	-6.77921	0.0614994
Q86V15	Zinc finger protein castor homolog 1	CASZ1	9	159	-0.28	-6.77762	0.061523
Q8N8N7	Prostaglandin reductase 2	PTGR2	3	75	0.54	-6.77516	0.0615837
Q4LE39	AT-rich interactive domain-containing protein 4B	ARID4B	26	656	-0.21	-6.7711	0.0616686
P30039	Phenazine biosynthesis-like domain-containing protein	PBLD	3	62	0.26	-6.77157	0.0616686
Q9UDY8	Mucosa-associated lymphoid tissue lymphoma translocation protein 1	MALT1	9	221	0.38	-6.76838	0.0617407
Q15061	WD repeat-containing protein 43	WDR43	12	519	-0.42	-6.76727	0.0617442
Q96A00	Protein phosphatase 1 regulatory subunit 14A	PPP1R14A	3	50	0.86	-6.76513	0.0617474
Q8WXH0	Nesprin-2	SYNE2	101	2273	-0.37	-6.7659	0.0617474
P42696	RNA-binding protein 34	RBM34	16	615	-0.49	-6.76379	0.0617608
Q9NP66	High mobility group protein 20A	HMG20A	9	91	-0.32	-6.76032	0.0617815
P49441	Inositol polyphosphate 1-phosphatase	INPP1	3	66	0.27	-6.76164	0.0617815
Q6I9Y2	THO complex subunit 7 homolog	THOC7	4	239	-0.29	-6.76021	0.0617815
P35453	Homeobox protein Hox-D13	HOXD13	5	255	-0.52	-6.75865	0.0618044
Q15165	Serum paraoxonase/arylesterase 2	PON2	4	124	0.36	-6.75761	0.0618048
Q03188	Centromere protein C	CENPC	16	368	-0.54	-6.75558	0.0618481
P18858	DNA ligase 1	LIG1	20	892	0.28	-6.75091	0.0619163
Q5VUA4	Zinc finger protein 318	ZNF318	28	612	-0.2	-6.75098	0.0619163
O75312	Zinc finger protein ZPR1	ZPR1	11	541	0.45	-6.75229	0.0619163
P78364	Polyhomeotic-like protein 1	PHC1	8	470	-0.29	-6.74567	0.0620977
Q8N556	Actin filament-associated protein 1	AFAP1	4	138	-0.33	-6.73402	0.0621407
Q02040	A-kinase anchor protein 17A	AKAP17A	11	328	-0.29	-6.73308	0.0621407
Q9Y587	AP-4 complex subunit sigma-1	AP4S1	2	47	0.34	-6.73838	0.0621407
P20810	Calpastatin	CAST	22	667	0.3	-6.74051	0.0621407
P36969	Phospholipid hydroperoxide glutathione peroxidase, mitochondrial	GPX4	7	108	0.35	-6.73609	0.0621407
Q9BUP3	Oxidoreductase HTATIP2	HTATIP2	4	196	-0.23	-6.73538	0.0621407
Q9BVA0	Katanin p80 WD40 repeat-containing subunit B1	KATNB1	14	367	0.29	-6.742	0.0621407
Q8NEJ9	Neuroguidin	NGDN	5	159	-0.43	-6.73916	0.0621407
O15162	Phospholipid scramblase 1	PLSCR1	2	40	-0.3	-6.73897	0.0621407
Q07889	Son of sevenless homolog 1	SOS1	14	340	0.3	-6.73374	0.0621407
Q8WVM7	Cohesin subunit SA-1	STAG1	11	650	-0.21	-6.73596	0.0621407
P49750-3	Isoform 3 of YLP motif-containing protein 1	YLPM1	4	66	-0.3	-6.73244	0.0621407
Q9Y3B8	Oligoribonuclease, mitochondrial	REXO2	9	315	0.26	-6.73038	0.0621701
P61009	Signal peptidase complex subunit 3	SPCS3	2	64	-0.29	-6.72973	0.0621701
O75608	Acyl-protein thioesterase 1	LYPLA1	5	305	0.24	-6.71819	0.0626254
Q9UPR0	Inactive phospholipase C-like protein 2	PLCL2	7	231	0.25	-6.71602	0.0626367
Q86SK9	Stearoyl-CoA desaturase 5	SCD5	1	78	-0.5	-6.71591	0.0626367
Q9UGK8	Secretion-regulating guanine nucleotide exchange factor	SERGEF	3	61	0.48	-6.71428	0.0626635
Q86Y91-4	Isoform 4 of Kinesin-like protein KIF18B	KIF18B	2	55	-0.59	-6.71205	0.0627164
Q6UW63	KDEL motif-containing protein 1	KDELC1	10	249	-0.24	-6.70966	0.0627329
Q96D15	Reticulocalbin-3	RCN3	4	116	-0.3	-6.70968	0.0627329
Q5MIZ7	Serine/threonine-protein phosphatase 4 regulatory subunit 3B	PPP4R3B	5	166	0.29	-6.70785	0.0627677
Q9Y263	Phospholipase A-2-activating protein	PLAA	22	816	0.29	-6.70506	0.0628453
Q8WXB1	Protein N-lysine methyltransferase METTL21A	METTL21A	1	56	0.43	-6.70332	0.0628771
Q13217	DnaJ homolog subfamily C member 3	DNAJC3	11	423	-0.22	-6.70129	0.0628779
Q9NSY2	StAR-related lipid transfer protein 5	STARD5	2	34	0.38	-6.70209	0.0628779
Q13541	Eukaryotic translation initiation factor 4E-binding protein 1	EIF4EBP1	2	146	0.53	-6.69653	0.0629196
Q92896	Golgi apparatus protein 1	GLG1	16	574	-0.23	-6.69432	0.0629196
Q8NHM5	Lysine-specific demethylase 2B	KDM2B	14	282	-0.3	-6.69527	0.0629196
O15091	Mitochondrial ribonuclease P protein 3	KIAA0391	13	315	-0.19	-6.69479	0.0629196
P60484	Phosphatidylinositol 3,4,5-trisphosphate 3-phosphatase and dual-specificity protein phosphatase PTEN	PTEN	4	187	0.38	-6.69629	0.0629196
P50749	Ras association domain-containing protein 2	RASSF2	7	145	0.37	-6.69636	0.0629196
Q8WWI1-3	Isoform 3 of LIM domain only protein 7	LMO7	4	58	-0.31	-6.69077	0.0630312
P00390	Glutathione reductase, mitochondrial	GSR	15	653	0.28	-6.68766	0.0631232
Q9H9L3	Interferon-stimulated 20 kDa exonuclease-like 2	ISG20L2	8	272	-0.51	-6.68666	0.0631232
Q02952	A-kinase anchor protein 12	AKAP12	45	1976	-0.2	-6.67808	0.0632421
Q7Z4H3	HD domain-containing protein 2	HDDC2	10	283	0.6	-6.67727	0.0632421
Q12769	Nuclear pore complex protein Nup160	NUP160	24	928	-0.3	-6.67877	0.0632421
P49642	DNA primase small subunit	PRIM1	13	357	0.24	-6.67805	0.0632421
O76021	Ribosomal L1 domain-containing protein 1	RSL1D1	14	360	-0.48	-6.68041	0.0632421
Q8WW01	tRNA-splicing endonuclease subunit Sen15	TSEN15	1	48	0.44	-6.67733	0.0632421
O43592	Exportin-T	XPOT	14	607	0.43	-6.67698	0.0632421
Q6PCE3	Glucose 1,6-bisphosphate synthase	PGM2L1	14	165	0.43	-6.67477	0.0632951
P07738	Bisphosphoglycerate mutase	BPGM	3	63	0.4	-6.67113	0.0633953
Q96SI1	BTB/POZ domain-containing protein KCTD15	KCTD15	7	340	0.33	-6.67051	0.0633953
P42167	Lamina-associated polypeptide 2, isoforms beta/gamma	TMPO	10	830	-0.42	-6.66901	0.0634174
Q8TCB7	Methyltransferase-like protein 6	METTL6	2	41	0.28	-6.66673	0.0634436
P51956	Serine/threonine-protein kinase Nek3	NEK3	6	200	0.34	-6.66594	0.0634436
Q9BWF3	RNA-binding protein 4	RBM4	2	357	-0.18	-6.66545	0.0634436
P98175	RNA-binding protein 10	RBM10	19	829	-0.24	-6.66421	0.0634544
P19086	Guanine nucleotide-binding protein G(z) subunit alpha	GNAZ	3	111	-0.26	-6.66125	0.0635241
Q96G61	Diphosphoinositol polyphosphate phosphohydrolase 3-beta	NUDT11	9	489	0.56	-6.65991	0.0635241
Q96DE0	U8 snoRNA-decapping enzyme	NUDT16	4	151	0.38	-6.65967	0.0635241
Q13137	Calcium-binding and coiled-coil domain-containing protein 2	CALCOCO2	14	287	0.35	-6.65595	0.0636318
P46020-2	Isoform 2 of Phosphorylase b kinase regulatory subunit alpha, skeletal muscle isoform	PHKA1	1	82	0.64	-6.6552	0.0636318
O60216	Double-strand-break repair protein rad21 homolog	RAD21	16	803	-0.21	-6.65427	0.0636318
Q9NSI6	Bromodomain and WD repeat-containing protein 1	BRWD1	11	179	-0.28	-6.64997	0.0637346
P48651	Phosphatidylserine synthase 1	PTDSS1	6	84	-0.21	-6.65011	0.0637346
Q9BRX5	DNA replication complex GINS protein PSF3	GINS3	8	391	0.29	-6.64496	0.0638694
Q96BD5	PHD finger protein 21A	PHF21A	4	25	-0.31	-6.64574	0.0638694
O43166	Signal-induced proliferation-associated 1-like protein 1	SIPA1L1	21	375	-0.2	-6.64237	0.0639407
O94829	Importin-13	IPO13	10	401	0.41	-6.63869	0.0640605
O95433	Activator of 90 kDa heat shock protein ATPase homolog 1	AHSA1	13	967	0.36	-6.63583	0.0641091
Q969F9	Hermansky-Pudlak syndrome 3 protein	HPS3	12	270	0.26	-6.63532	0.0641091
Q5BKZ1	DBIRD complex subunit ZNF326	ZNF326	18	1056	-0.39	-6.63466	0.0641091
O60547	GDP-mannose 4,6 dehydratase	GMDS	7	248	0.45	-6.6336	0.0641129
Q9ULG6	Cell cycle progression protein 1	CCPG1	5	46	0.18	-6.6308	0.0641169
O00479	High mobility group nucleosome-binding domain-containing protein 4	HMGN4	1	41	-0.42	-6.6315	0.0641169
Q8TD22	Sideroflexin-5	SFXN5	2	89	-0.23	-6.63058	0.0641169
Q14919	Dr1-associated corepressor	DRAP1	6	445	0.37	-6.62493	0.0642004
P31271	Homeobox protein Hox-A13	HOXA13	2	167	-0.39	-6.62581	0.0642004
P50443	Sulfate transporter	SLC26A2	3	126	-0.23	-6.6248	0.0642004
Q9NV66	S-adenosyl-L-methionine-dependent tRNA 4-demethylwyosine synthase	TYW1	9	138	-0.37	-6.6262	0.0642004
P46100	Transcriptional regulator ATRX	ATRX	40	979	-0.26	-6.62367	0.0642076
Q92879	CUGBP Elav-like family member 1	CELF1	7	594	-0.32	-6.62015	0.0643036
O15042	U2 snRNP-associated SURP motif-containing protein	U2SURP	24	722	-0.19	-6.61957	0.0643036
Q96EY9	Probable inactive tRNA-specific adenosine deaminase-like protein 3	ADAT3	3	36	0.44	-6.61184	0.0643893
Q9BV10	Dol-P-Man:Man(7)GlcNAc(2)-PP-Dol alpha-1,6-mannosyltransferase	ALG12	1	34	-0.32	-6.61489	0.0643893
Q9UIF9	Bromodomain adjacent to zinc finger domain protein 2A	BAZ2A	27	813	-0.41	-6.61445	0.0643893
Q15788	Nuclear receptor coactivator 1	NCOA1	8	144	0.42	-6.61252	0.0643893
Q96SB8	Structural maintenance of chromosomes protein 6	SMC6	18	524	-0.25	-6.61376	0.0643893
Q96AN5	Transmembrane protein 143	TMEM143	2	51	-0.34	-6.61546	0.0643893
O43505	Beta-1,4-glucuronyltransferase 1	B4GAT1	5	159	-0.47	-6.60753	0.0644134
O15381	Nuclear valosin-containing protein-like	NVL	20	1097	-0.43	-6.60743	0.0644134
Q96T58	Msx2-interacting protein	SPEN	57	1382	-0.39	-6.60832	0.0644134
Q9C0C9	(E3-independent) E2 ubiquitin-conjugating enzyme	UBE2O	30	1170	0.36	-6.6087	0.0644134
Q9H8G2	Caspase activity and apoptosis inhibitor 1	CAAP1	8	131	-0.34	-6.60238	0.0644239
Q9BY41	Histone deacetylase 8	HDAC8	4	91	0.47	-6.60262	0.0644239
P09651	Heterogeneous nuclear ribonucleoprotein A1	HNRNPA1	21	5641	-0.3	-6.60617	0.0644239
Q96GC5	39S ribosomal protein L48, mitochondrial	MRPL48	4	77	-0.32	-6.60327	0.0644239
Q16851	UTP--glucose-1-phosphate uridylyltransferase	UGP2	12	384	0.31	-6.6037	0.0644239
Q93063	Exostosin-2	EXT2	12	375	-0.2	-6.59779	0.0645823
Q99590	Protein SCAF11	SCAF11	18	796	-0.42	-6.59692	0.0645823
Q9BV79	Trans-2-enoyl-CoA reductase, mitochondrial	MECR	4	212	-0.21	-6.59434	0.0646029
Q9NXF1	Testis-expressed sequence 10 protein	TEX10	19	646	-0.33	-6.59358	0.0646029
Q99598	Translin-associated protein X	TSNAX	9	533	0.47	-6.59384	0.0646029
P61221	ATP-binding cassette sub-family E member 1	ABCE1	16	841	0.32	-6.58856	0.0646243
O75367	Core histone macro-H2A.1	H2AFY	12	924	-0.45	-6.59054	0.0646243
Q9BQG0	Myb-binding protein 1A	MYBBP1A	42	2077	-0.39	-6.58832	0.0646243
Q7Z6E9	E3 ubiquitin-protein ligase RBBP6	RBBP6	36	592	-0.21	-6.59109	0.0646243
Q96EE3	Nucleoporin SEH1	SEH1L	12	784	-0.2	-6.5894	0.0646243
Q8WXE0	Caskin-2	CASKIN2	4	59	-0.17	-6.58241	0.0647011
Q5VV42	Threonylcarbamoyladenosine tRNA methylthiotransferase	CDKAL1	13	383	-0.18	-6.58184	0.0647011
P17096-2	Isoform HMG-Y of High mobility group protein HMG-I/HMG-Y	HMGA1	3	0	-0.45	-6.58311	0.0647011
O14530	Thioredoxin domain-containing protein 9	TXNDC9	5	101	0.28	-6.5829	0.0647011
O00124	UBX domain-containing protein 8	UBXN8	4	239	-0.51	-6.58218	0.0647011
Q9UNZ2	NSFL1 cofactor p47	NSFL1C	13	354	0.38	-6.57888	0.0647915
O43405	Cochlin	COCH	1	82	0.43	-6.5751	0.0649185
P55265-2	Isoform 2 of Double-stranded RNA-specific adenosine deaminase	ADAR	9	69	-0.26	-6.56884	0.0651482
P16333	Cytoplasmic protein NCK1	NCK1	10	297	0.34	-6.56811	0.0651482
Q04446	1,4-alpha-glucan-branching enzyme	GBE1	12	271	0.28	-6.56635	0.0651848
P55265	Double-stranded RNA-specific adenosine deaminase	ADAR	40	2558	-0.36	-6.56297	0.06521
Q8IWQ3	Serine/threonine-protein kinase BRSK2	BRSK2	6	122	0.35	-6.562	0.06521
Q9P2E5	Chondroitin sulfate glucuronyltransferase	CHPF2	7	208	-0.21	-6.56406	0.06521
A0A0A0MQW0	Myelin expression factor 2	MYEF2	4	34	-0.51	-6.56292	0.06521
Q9H336	Cysteine-rich secretory protein LCCL domain-containing 1	CRISPLD1	5	168	0.43	-6.56052	0.0652342
Q9BY89	Uncharacterized protein KIAA1671	KIAA1671	23	605	-0.17	-6.55728	0.0652526
Q9NPF4	Probable tRNA N6-adenosine threonylcarbamoyltransferase	OSGEP	9	516	0.38	-6.55842	0.0652526
O15355	Protein phosphatase 1G	PPM1G	19	993	0.38	-6.55808	0.0652526
O75478	Transcriptional adapter 2-alpha	TADA2A	4	147	-0.22	-6.55604	0.0652659
O00635	E3 ubiquitin-protein ligase TRIM38	TRIM38	3	135	0.21	-6.55468	0.0652847
P12277	Creatine kinase B-type	CKB	14	2404	0.51	-6.55371	0.065286
Q9UHF7	Zinc finger transcription factor Trps1	TRPS1	14	451	-0.3	-6.55167	0.0653359
Q92882	Osteoclast-stimulating factor 1	OSTF1	5	290	0.32	-6.55034	0.0653535
O43924	Retinal rod rhodopsin-sensitive cGMP 3',5'-cyclic phosphodiesterase subunit delta	PDE6D	2	121	0.64	-6.54759	0.0653929
P13489	Ribonuclease inhibitor	RNH1	13	800	0.42	-6.54853	0.0653929
Q9H9Y2	Ribosome production factor 1	RPF1	7	371	-0.44	-6.54495	0.0654699
P37802	Transgelin-2	TAGLN2	4	715	0.48	-6.54258	0.065535
P49715	CCAAT/enhancer-binding protein alpha	CEBPA	1	28	-0.17	-6.54135	0.0655483
P07741	Adenine phosphoribosyltransferase	APRT	5	458	0.49	-6.53582	0.0657576
Q96JM3	Chromosome alignment-maintaining phosphoprotein 1	CHAMP1	13	212	-0.41	-6.53193	0.0658267
Q32MZ4-4	Isoform 4 of Leucine-rich repeat flightless-interacting protein 1	LRRFIP1	1	87	0.66	-6.53212	0.0658267
Q9UH65	Switch-associated protein 70	SWAP70	13	499	0.35	-6.53149	0.0658267
P48506	Glutamate--cysteine ligase catalytic subunit	GCLC	17	458	0.5	-6.52721	0.0659711
Q15084	Protein disulfide-isomerase A6	PDIA6	17	1455	-0.19	-6.52553	0.0659711
P54646	5'-AMP-activated protein kinase catalytic subunit alpha-2	PRKAA2	3	214	0.28	-6.52613	0.0659711
Q6V1X1	Dipeptidyl peptidase 8	DPP8	5	137	0.46	-6.5236	0.0660168
P55211	Caspase-9	CASP9	2	60	0.34	-6.52059	0.066056
Q9BUP0	EF-hand domain-containing protein D1	EFHD1	3	209	-0.41	-6.52	0.066056
Q9C0B1	Alpha-ketoglutarate-dependent dioxygenase FTO	FTO	14	547	0.45	-6.51995	0.066056
P21399	Cytoplasmic aconitate hydratase	ACO1	20	742	0.5	-6.51489	0.0662155
Q9NRF8	CTP synthase 2	CTPS2	9	245	0.29	-6.51089	0.0662155
Q9UKN8	General transcription factor 3C polypeptide 4	GTF3C4	29	1517	-0.21	-6.51191	0.0662155
Q92636	Protein FAN	NSMAF	6	165	0.25	-6.51154	0.0662155
Q8TBN0	Guanine nucleotide exchange factor for Rab-3A	RAB3IL1	1	39	0.41	-6.51273	0.0662155
Q9BSH4	Translational activator of cytochrome c oxidase 1	TACO1	9	578	-0.3	-6.51096	0.0662155
Q8TAQ2	SWI/SNF complex subunit SMARCC2	SMARCC2	26	1110	-0.28	-6.50996	0.0662157
P19838	Nuclear factor NF-kappa-B p105 subunit	NFKB1	13	274	0.3	-6.50766	0.0662787
Q9NX55	Huntingtin-interacting protein K	HYPK	8	556	0.28	-6.50379	0.0664144
Q15398-3	Isoform 3 of Disks large-associated protein 5	DLGAP5	10	43	0.34	-6.49953	0.0664392
P14866	Heterogeneous nuclear ribonucleoprotein L	HNRNPL	22	3149	-0.4	-6.49678	0.0664392
B2RA97	HemK methyltransferase family member 2	N6AMT1	1	34	0.66	-6.49692	0.0664392
Q9H1P3	Oxysterol-binding protein-related protein 2	OSBPL2	6	176	0.3	-6.4992	0.0664392
O15541	RING finger protein 113A	RNF113A	8	382	0.3	-6.50218	0.0664392
Q9NWH9	SAFB-like transcription modulator	SLTM	15	427	-0.35	-6.49851	0.0664392
Q9NQZ2	Something about silencing protein 10	UTP3	7	157	-0.52	-6.49809	0.0664392
Q08623	Pseudouridine-5'-phosphatase	PUDP	4	203	0.47	-6.494	0.0665252
Q6PGQ7	Protein aurora borealis	BORA	3	114	0.57	-6.4767	0.0667686
Q8N1Q1	Carbonic anhydrase 13	CA13	2	67	0.49	-6.47567	0.0667686
Q6PK04	Coiled-coil domain-containing protein 137	CCDC137	7	179	-0.41	-6.48676	0.0667686
Q8NFW8	N-acylneuraminate cytidylyltransferase	CMAS	14	555	-0.26	-6.47721	0.0667686
Q8NI60	Atypical kinase COQ8A, mitochondrial	COQ8A	14	573	-0.26	-6.48372	0.0667686
Q05048	Cleavage stimulation factor subunit 1	CSTF1	8	586	-0.18	-6.47832	0.0667686
Q9BTE7	DCN1-like protein 5	DCUN1D5	9	329	0.44	-6.4854	0.0667686
P42892	Endothelin-converting enzyme 1	ECE1	13	439	-0.25	-6.48258	0.0667686
Q8NFZ0	F-box DNA helicase 1	FBXO18	8	112	0.34	-6.47613	0.0667686
Q9HA64	Ketosamine-3-kinase	FN3KRP	6	247	0.49	-6.48302	0.0667686
Q969Y2	tRNA modification GTPase GTPBP3, mitochondrial	GTPBP3	7	286	-0.24	-6.48061	0.0667686
Q3ZCW2	Galectin-related protein	LGALSL	2	208	0.37	-6.48206	0.0667686
Q8WV07	Oral cancer-overexpressed protein 1	ORAOV1	4	42	0.34	-6.48315	0.0667686
Q9H6Z4-2	Isoform 2 of Ran-binding protein 3	RANBP3	5	36	0.25	-6.47996	0.0667686
Q9BQB6	Vitamin K epoxide reductase complex subunit 1	VKORC1	1	99	0.37	-6.47498	0.0667686
Q8TED1	Probable glutathione peroxidase 8	GPX8	2	62	-0.22	-6.46868	0.0669516
B1AHD3	Pyridoxal phosphate phosphatase	PDXP	2	49	0.38	-6.46685	0.0669516
Q9NRH2	SNF-related serine/threonine-protein kinase	SNRK	5	73	0.25	-6.46648	0.0669516
Q96K21	Abscission/NoCut checkpoint regulator	ZFYVE19	2	125	0.53	-6.46922	0.0669516
Q9UBW7	Zinc finger MYM-type protein 2	ZMYM2	26	604	-0.26	-6.46731	0.0669516
Q9Y6K1	DNA (cytosine-5)-methyltransferase 3A	DNMT3A	11	492	-0.29	-6.46441	0.0670056
Q9Y3Z3	Deoxynucleoside triphosphate triphosphohydrolase SAMHD1	SAMHD1	22	676	0.37	-6.46277	0.0670394
Q96GX9	Methylthioribulose-1-phosphate dehydratase	APIP	9	219	0.49	-6.46113	0.0670737
Q9UMN6	Histone-lysine N-methyltransferase 2B	KMT2B	22	687	-0.27	-6.45793	0.0671382
Q9P0U3	Sentrin-specific protease 1	SENP1	8	257	-0.18	-6.4582	0.0671382
Q00325-2	Isoform B of Phosphate carrier protein, mitochondrial	SLC25A3	6	50	-0.26	-6.45477	0.0672008
P22415	Upstream stimulatory factor 1	USF1	4	162	-0.38	-6.4556	0.0672008
Q9UGJ0	5'-AMP-activated protein kinase subunit gamma-2	PRKAG2	1	72	0.35	-6.45375	0.0672063
Q9H8J5	MANSC domain-containing protein 1	MANSC1	1	0	0.46	-6.45103	0.0672908
A8MTT3	Protein CEBPZOS	CEBPZOS	1	25	-0.28	-6.44666	0.0673854
Q00796	Sorbitol dehydrogenase	SORD	8	428	0.45	-6.44645	0.0673854
Q8N0X7	Spartin	SPG20	10	332	0.32	-6.4463	0.0673854
P11274	Breakpoint cluster region protein	BCR	18	564	0.27	-6.44168	0.0673907
P42773	Cyclin-dependent kinase 4 inhibitor C	CDKN2C	5	108	0.37	-6.44505	0.0673907
Q96IZ6	Methyltransferase-like protein 2A	METTL2A	5	148	0.48	-6.4427	0.0673907
P78332	RNA-binding protein 6	RBM6	26	734	-0.3	-6.44173	0.0673907
Q8ND82	Zinc finger protein 280C	ZNF280C	14	435	-0.42	-6.44254	0.0673907
O60287	Nucleolar pre-ribosomal-associated protein 1	URB1	26	1015	-0.41	-6.43927	0.0674614
O75915	PRA1 family protein 3	ARL6IP5	3	406	-0.26	-6.43649	0.0675071
Q9BUE6	Iron-sulfur cluster assembly 1 homolog, mitochondrial	ISCA1	5	277	-0.3	-6.43683	0.0675071
O14524	Nuclear envelope integral membrane protein 1	NEMP1	7	255	-0.41	-6.43525	0.0675231
Q13242	Serine/arginine-rich splicing factor 9	SRSF9	10	562	-0.38	-6.43229	0.06762
Q5EBL2	Zinc finger protein 628	ZNF628	1	29	0.8	-6.43113	0.0676325
Q9H4L4	Sentrin-specific protease 3	SENP3	15	626	-0.31	-6.43014	0.0676369
Q96JN2	Coiled-coil domain-containing protein 136	CCDC136	3	74	-0.29	-6.42345	0.0677827
Q9Y232	Chromodomain Y-like protein	CDYL	8	256	-0.29	-6.42447	0.0677827
Q9P2N6	KAT8 regulatory NSL complex subunit 3	KANSL3	10	396	-0.18	-6.4246	0.0677827
Q14241	Transcription elongation factor B polypeptide 3	TCEB3	19	689	-0.28	-6.42404	0.0677827
Q9NZJ5	Eukaryotic translation initiation factor 2-alpha kinase 3	EIF2AK3	8	134	-0.19	-6.42069	0.0678706
P06748	Nucleophosmin	NPM1	19	3373	-0.28	-6.41768	0.0679703
Q9UMY1	Nucleolar protein 7	NOL7	6	73	-0.29	-6.41651	0.0679832
Q8WZA9	Immunity-related GTPase family Q protein	IRGQ	11	508	0.37	-6.41462	0.0679883
Q8NCN5	Pyruvate dehydrogenase phosphatase regulatory subunit, mitochondrial	PDPR	21	579	-0.21	-6.41507	0.0679883
Q9BX95	Sphingosine-1-phosphate phosphatase 1	SGPP1	4	102	-0.32	-6.41332	0.0680077
O60294	tRNA wybutosine-synthesizing protein 4	LCMT2	12	352	0.37	-6.40548	0.0683363
P42126	Enoyl-CoA delta isomerase 1, mitochondrial	ECI1	4	307	-0.3	-6.40289	0.068379
Q14938-3	Isoform 3 of Nuclear factor 1 X-type	NFIX	2	91	-0.24	-6.4028	0.068379
Q96SZ5	2-aminoethanethiol dioxygenase	ADO	4	183	0.48	-6.39883	0.0683917
O14641	Segment polarity protein dishevelled homolog DVL-2	DVL2	5	344	0.38	-6.39809	0.0683917
Q9NZL9	Methionine adenosyltransferase 2 subunit beta	MAT2B	9	557	0.41	-6.40026	0.0683917
Q93015	N-acetyltransferase 6	NAT6	2	57	0.41	-6.39882	0.0683917
Q9HCN8	Stromal cell-derived factor 2-like protein 1	SDF2L1	7	297	-0.21	-6.40053	0.0683917
P11498	Pyruvate carboxylase, mitochondrial	PC	24	880	-0.23	-6.39677	0.0684125
Q9P031	Thyroid transcription factor 1-associated protein 26	CCDC59	6	211	-0.44	-6.39553	0.0684293
P82673	28S ribosomal protein S35, mitochondrial	MRPS35	6	273	-0.25	-6.39044	0.0685871
Q6ZS30	Neurobeachin-like protein 1	NBEAL1	5	97	0.18	-6.39123	0.0685871
P15954	Cytochrome c oxidase subunit 7C, mitochondrial	COX7C	1	0	-0.35	-6.3889	0.0686076
P51531	Probable global transcription activator SNF2L2	SMARCA2	18	815	-0.21	-6.38824	0.0686076
P42574	Caspase-3	CASP3	7	280	0.32	-6.38695	0.0686272
Q9UPM8	AP-4 complex subunit epsilon-1	AP4E1	7	134	0.32	-6.38101	0.0688684
P07384	Calpain-1 catalytic subunit	CAPN1	16	655	0.4	-6.37774	0.068904
Q03164	Histone-lysine N-methyltransferase 2A	KMT2A	46	1099	-0.41	-6.37762	0.068904
Q9BYW2	Histone-lysine N-methyltransferase SETD2	SETD2	46	925	-0.28	-6.37873	0.068904
Q9BSW2-2	Isoform 2 of EF-hand calcium-binding domain-containing protein 4B	CRACR2A	4	91	-0.22	-6.37616	0.0689318
Q13200	26S proteasome non-ATPase regulatory subunit 2	PSMD2	34	2015	0.2	-6.37335	0.069024
P35251	Replication factor C subunit 1	RFC1	30	1258	-0.27	-6.37115	0.0690874
Q9UKV5	E3 ubiquitin-protein ligase AMFR	AMFR	7	232	-0.18	-6.36489	0.0691147
O60306	Intron-binding protein aquarius	AQR	29	1020	-0.24	-6.36712	0.0691147
Q96KC8	DnaJ homolog subfamily C member 1	DNAJC1	12	402	-0.26	-6.36469	0.0691147
P51692	Signal transducer and activator of transcription 5B	STAT5B	3	322	0.22	-6.36444	0.0691147
A6NIH7	Protein unc-119 homolog B	UNC119B	5	137	0.31	-6.36897	0.0691147
Q8IZ13	Protein ZBED8	ZBED8	4	119	0.24	-6.3652	0.0691147
Q5BKZ1-3	Isoform 3 of DBIRD complex subunit ZNF326	ZNF326	4	32	-0.51	-6.36673	0.0691147
Q1ED39	Lysine-rich nucleolar protein 1	KNOP1	15	511	-0.44	-6.36152	0.0692129
P51648	Fatty aldehyde dehydrogenase	ALDH3A2	10	202	-0.21	-6.36054	0.0692181
P82979	SAP domain-containing ribonucleoprotein	SARNP	6	356	-0.37	-6.3595	0.0692263
Q9H1C3	Glycosyltransferase 8 domain-containing protein 2	GLT8D2	1	55	-0.49	-6.35782	0.069265
Q9NZZ3	Charged multivesicular body protein 5	CHMP5	5	344	0.29	-6.34978	0.0693344
Q6P1R4	tRNA-dihydrouridine(16/17) synthase [NAD(P)(+)]-like	DUS1L	11	333	0.53	-6.35362	0.0693344
P0C0S5	Histone H2A.Z	H2AFZ	2	650	-0.46	-6.35338	0.0693344
Q70IA6	MOB kinase activator 2	MOB2	4	89	0.46	-6.34911	0.0693344
Q8TE04	Pantothenate kinase 1	PANK1	5	120	0.29	-6.34768	0.0693344
Q8NB37	Parkinson disease 7 domain-containing protein 1	PDDC1	5	294	0.33	-6.35174	0.0693344
Q53GG5-2	Isoform 2 of PDZ and LIM domain protein 3	PDLIM3	3	40	0.28	-6.34779	0.0693344
Q99496	E3 ubiquitin-protein ligase RING2	RNF2	7	432	-0.43	-6.34803	0.0693344
Q13243	Serine/arginine-rich splicing factor 5	SRSF5	5	215	-0.23	-6.35006	0.0693344
Q16881	Thioredoxin reductase 1, cytoplasmic	TXNRD1	12	807	0.37	-6.34832	0.0693344
Q9NZE8	39S ribosomal protein L35, mitochondrial	MRPL35	2	117	-0.21	-6.34173	0.0695791
Q9BVJ6	U3 small nucleolar RNA-associated protein 14 homolog A	UTP14A	20	1097	-0.37	-6.33972	0.0696341
P01911	HLA class II histocompatibility antigen, DRB1-15 beta chain	HLA-DRB1	4	116	-0.36	-6.33681	0.0696909
Q9H832	Ubiquitin-conjugating enzyme E2 Z	UBE2Z	8	312	0.51	-6.33749	0.0696909
Q9Y5X3	Sorting nexin-5	SNX5	15	534	0.25	-6.33462	0.0697553
O95602	DNA-directed RNA polymerase I subunit RPA1	POLR1A	60	2387	-0.27	-6.33057	0.0699092
Q14978-3	Isoform 3 of Nucleolar and coiled-body phosphoprotein 1	NOLC1	6	96	-0.44	-6.32656	0.0700622
O00299	Chloride intracellular channel protein 1	CLIC1	5	470	0.42	-6.3216	0.0701567
Q9BXB4	Oxysterol-binding protein-related protein 11	OSBPL11	9	388	0.32	-6.32168	0.0701567
Q13464	Rho-associated protein kinase 1	ROCK1	30	1003	0.26	-6.32116	0.0701567
Q9Y3A5	Ribosome maturation protein SBDS	SBDS	9	295	0.3	-6.32232	0.0701567
Q9UKU0	Long-chain-fatty-acid--CoA ligase 6	ACSL6	9	202	-0.22	-6.31252	0.0702906
Q3KRA6	UPF0538 protein C2orf76	C2orf76	2	103	0.42	-6.30589	0.0702906
P49711	Transcriptional repressor CTCF	CTCF	13	519	-0.32	-6.31456	0.0702906
Q8NHQ9	ATP-dependent RNA helicase DDX55	DDX55	8	348	-0.33	-6.30943	0.0702906
Q7Z4H8	KDEL motif-containing protein 2	KDELC2	10	208	-0.32	-6.30622	0.0702906
Q6NSJ5	Volume-regulated anion channel subunit LRRC8E	LRRC8E	7	222	-0.19	-6.30754	0.0702906
Q9H8H0	Nucleolar protein 11	NOL11	22	910	-0.31	-6.30555	0.0702906
Q96RR1	Twinkle protein, mitochondrial	PEO1	12	495	-0.2	-6.3087	0.0702906
P13797	Plastin-3	PLS3	22	2210	0.26	-6.31691	0.0702906
Q15397	Pumilio homolog 3	PUM3	14	509	-0.47	-6.3138	0.0702906
Q5K651	Sterile alpha motif domain-containing protein 9	SAMD9	5	43	-0.14	-6.30953	0.0702906
P09234	U1 small nuclear ribonucleoprotein C	SNRPC	3	156	-0.26	-6.31133	0.0702906
Q15036	Sorting nexin-17	SNX17	9	600	0.42	-6.31546	0.0702906
Q96MU7	YTH domain-containing protein 1	YTHDC1	12	344	-0.33	-6.31012	0.0702906
Q8TCF1	AN1-type zinc finger protein 1	ZFAND1	3	187	0.33	-6.30664	0.0702906
Q8IV48	3'-5' exoribonuclease 1	ERI1	3	140	0.19	-6.30113	0.0704644
Q99728	BRCA1-associated RING domain protein 1	BARD1	15	290	-0.22	-6.29686	0.0705366
Q96S19	UPF0585 protein C16orf13	C16orf13	5	131	0.35	-6.29485	0.0705366
Q13112	Chromatin assembly factor 1 subunit B	CHAF1B	12	436	-0.25	-6.29354	0.0705366
Q8TB03	Uncharacterized protein CXorf38	CXorf38	6	285	0.23	-6.2913	0.0705366
Q8N5C7	DTW domain-containing protein 1	DTWD1	4	116	0.38	-6.29204	0.0705366
Q15018	BRISC complex subunit Abro1	FAM175B	8	232	0.27	-6.2917	0.0705366
Q96S90	LysM and putative peptidoglycan-binding domain-containing protein 1	LYSMD1	6	242	0.38	-6.29086	0.0705366
Q9NU22	Midasin	MDN1	110	4003	-0.24	-6.28776	0.0705366
Q9P0M9	39S ribosomal protein L27, mitochondrial	MRPL27	5	212	-0.18	-6.28857	0.0705366
Q8IZL8	Proline-, glutamic acid- and leucine-rich protein 1	PELP1	16	674	-0.27	-6.28818	0.0705366
Q06203	Amidophosphoribosyltransferase	PPAT	15	714	0.49	-6.28818	0.0705366
Q9BWN1	Proline-rich protein 14	PRR14	4	51	-0.21	-6.29015	0.0705366
Q86TJ2	Transcriptional adapter 2-beta	TADA2B	6	190	-0.31	-6.28794	0.0705366
Q9H977	WD repeat-containing protein 54	WDR54	4	185	0.3	-6.28794	0.0705366
Q9BUB5	MAP kinase-interacting serine/threonine-protein kinase 1	MKNK1	9	263	0.23	-6.28439	0.0706188
Q9NUA8	Zinc finger and BTB domain-containing protein 40	ZBTB40	13	207	-0.3	-6.28492	0.0706188
Q05513	Protein kinase C zeta type	PRKCZ	8	177	0.35	-6.28334	0.0706286
Q92769	Histone deacetylase 2	HDAC2	5	747	-0.14	-6.27655	0.0708391
Q16514	Transcription initiation factor TFIID subunit 12	TAF12	2	41	-0.24	-6.27652	0.0708391
Q53FA7	Quinone oxidoreductase PIG3	TP53I3	6	138	0.29	-6.27738	0.0708391
P35227	Polycomb group RING finger protein 2	PCGF2	3	37	-0.24	-6.27551	0.0708472
Q96E11	Ribosome-recycling factor, mitochondrial	MRRF	7	549	-0.27	-6.27226	0.0709655
Q9NPI1	Bromodomain-containing protein 7	BRD7	16	478	-0.24	-6.26567	0.0710887
Q9NR30	Nucleolar RNA helicase 2	DDX21	32	2678	-0.47	-6.26136	0.0710887
Q9BUJ2	Heterogeneous nuclear ribonucleoprotein U-like protein 1	HNRNPUL1	21	879	-0.17	-6.26787	0.0710887
P31274	Homeobox protein Hox-C9	HOXC9	3	106	-0.29	-6.26864	0.0710887
Q9NWZ3	Interleukin-1 receptor-associated kinase 4	IRAK4	4	101	0.41	-6.26184	0.0710887
Q9NR82	Potassium voltage-gated channel subfamily KQT member 5	KCNQ5	3	85	-0.34	-6.26546	0.0710887
Q96JA1	Leucine-rich repeats and immunoglobulin-like domains protein 1	LRIG1	4	145	0.3	-6.26684	0.0710887
Q8N9N7	Leucine-rich repeat-containing protein 57	LRRC57	5	127	0.23	-6.26247	0.0710887
Q9HC62	Sentrin-specific protease 2	SENP2	5	138	-0.36	-6.26137	0.0710887
P17041	Zinc finger protein 32	ZNF32	1	51	-0.27	-6.26443	0.0710887
P49750	YLP motif-containing protein 1	YLPM1	31	859	-0.36	-6.25729	0.0712481
P55196-1	Isoform 2 of Afadin	AFDN	8	19	-0.25	-6.25566	0.0712874
P13807	Glycogen [starch] synthase, muscle	GYS1	14	490	0.22	-6.25369	0.0713023
O00422	Histone deacetylase complex subunit SAP18	SAP18	6	148	-0.19	-6.25403	0.0713023
Q92506	Estradiol 17-beta-dehydrogenase 8	HSD17B8	3	160	-0.2	-6.24988	0.0714492
O75718	Cartilage-associated protein	CRTAP	10	304	-0.29	-6.24586	0.0715658
Q9NXB9	Elongation of very long chain fatty acids protein 2	ELOVL2	2	41	-0.33	-6.24602	0.0715658
P35226	Polycomb complex protein BMI-1	BMI1	7	225	-0.46	-6.24326	0.0715708
P01889	HLA class I histocompatibility antigen, B-7 alpha chain	HLA-B	4	301	-0.17	-6.24243	0.0715708
Q9BSM1	Polycomb group RING finger protein 1	PCGF1	1	55	-0.31	-6.24294	0.0715708
Q15005	Signal peptidase complex subunit 2	SPCS2	10	776	-0.18	-6.24346	0.0715708
O75820	Zinc finger protein 189	ZNF189	2	65	-0.42	-6.24126	0.0715873
Q9NVH0	Exonuclease 3'-5' domain-containing protein 2	EXD2	18	544	-0.31	-6.23703	0.0717565
Q4G176	Acyl-CoA synthetase family member 3, mitochondrial	ACSF3	10	227	-0.28	-6.23583	0.071764
A6H8Y1	Transcription factor TFIIIB component B'' homolog	BDP1	19	336	-0.32	-6.23522	0.071764
P48643	T-complex protein 1 subunit epsilon	CCT5	32	4200	0.34	-6.23223	0.0717886
Q6ZN16	Mitogen-activated protein kinase kinase kinase 15	MAP3K15	2	40	0.29	-6.23294	0.0717886
P49792	E3 SUMO-protein ligase RanBP2	RANBP2	67	3432	-0.31	-6.23266	0.0717886
Q9UKM7	Endoplasmic reticulum mannosyl-oligosaccharide 1,2-alpha-mannosidase	MAN1B1	7	209	-0.25	-6.23115	0.071801
Q96B26	Exosome complex component RRP43	EXOSC8	4	134	-0.23	-6.23029	0.0718027
Q9Y376	Calcium-binding protein 39	CAB39	11	488	0.24	-6.22352	0.0720993
Q8N6M3	Fat storage-inducing transmembrane protein 2	FITM2	3	119	-0.23	-6.22163	0.0721523
O00170	AH receptor-interacting protein	AIP	9	381	0.24	-6.21826	0.0722385
Q01831	DNA repair protein complementing XP-C cells	XPC	12	249	-0.44	-6.21858	0.0722385
P19388	DNA-directed RNA polymerases I, II, and III subunit RPABC1	POLR2E	7	382	-0.18	-6.21719	0.0722394
P60510	Serine/threonine-protein phosphatase 4 catalytic subunit	PPP4C	10	559	0.36	-6.21576	0.0722394
Q96I25	Splicing factor 45	RBM17	11	715	-0.16	-6.21621	0.0722394
Q86X55	Histone-arginine methyltransferase CARM1	CARM1	11	639	0.37	-6.21445	0.0722636
P27361	Mitogen-activated protein kinase 3	MAPK3	5	414	0.38	-6.20995	0.0724303
Q99707	Methionine synthase	MTR	25	1013	0.47	-6.20948	0.0724303
P54198	Protein HIRA	HIRA	10	401	-0.26	-6.20741	0.072434
Q9H4P4	E3 ubiquitin-protein ligase NRDP1	RNF41	2	39	-0.33	-6.20646	0.072434
Q9Y6E0	Serine/threonine-protein kinase 24	STK24	6	382	0.17	-6.20612	0.072434
Q8NI27	THO complex subunit 2	THOC2	35	1215	-0.2	-6.20654	0.072434
Q14019	Coactosin-like protein	COTL1	8	151	0.41	-6.20478	0.0724602
P16152	Carbonyl reductase [NADPH] 1	CBR1	14	672	0.45	-6.20306	0.072488
O60884	DnaJ homolog subfamily A member 2	DNAJA2	12	634	0.27	-6.19891	0.072488
O15347	High mobility group protein B3	HMGB3	7	276	0.23	-6.20042	0.072488
Q9P2X3	Protein IMPACT	IMPACT	5	250	0.61	-6.19829	0.072488
P61599	N-alpha-acetyltransferase 20	NAA20	6	200	0.34	-6.20002	0.072488
Q96FW1	Ubiquitin thioesterase OTUB1	OTUB1	8	487	0.3	-6.19849	0.072488
Q08752	Peptidyl-prolyl cis-trans isomerase D	PPID	14	927	0.2	-6.19952	0.072488
Q9Y5M8	Signal recognition particle receptor subunit beta	SRPRB	13	1088	-0.22	-6.19768	0.072488
P52306	Rap1 GTPase-GDP dissociation stimulator 1	RAP1GDS1	15	534	0.39	-6.1951	0.0725765
P60891	Ribose-phosphate pyrophosphokinase 1	PRPS1	8	1377	0.28	-6.19181	0.0727012
Q9UNQ2	Probable dimethyladenosine transferase	DIMT1	8	382	-0.24	-6.18916	0.0727703
Q9UIM3	FK506-binding protein-like	FKBPL	6	210	0.33	-6.18799	0.0727703
P18440	Arylamine N-acetyltransferase 1	NAT1	4	130	0.54	-6.18849	0.0727703
Q9BWD1	Acetyl-CoA acetyltransferase, cytosolic	ACAT2	5	260	0.42	-6.18328	0.0728992
Q9UHB7	AF4/FMR2 family member 4	AFF4	18	613	-0.18	-6.18315	0.0728992
P07902	Galactose-1-phosphate uridylyltransferase	GALT	3	94	0.58	-6.18112	0.0728992
P51553	Isocitrate dehydrogenase [NAD] subunit gamma, mitochondrial	IDH3G	6	281	-0.2	-6.17731	0.0728992
P62191	26S protease regulatory subunit 4	PSMC1	21	1166	0.23	-6.17931	0.0728992
P51157	Ras-related protein Rab-28	RAB28	5	278	0.4	-6.1811	0.0728992
Q15424	Scaffold attachment factor B1	SAFB	20	2032	-0.37	-6.17903	0.0728992
Q8IX01	SURP and G-patch domain-containing protein 2	SUGP2	30	1217	-0.49	-6.17757	0.0728992
Q13595	Transformer-2 protein homolog alpha	TRA2A	3	292	-0.2	-6.17761	0.0728992
Q8TEY7	Ubiquitin carboxyl-terminal hydrolase 33	USP33	16	333	-0.25	-6.17734	0.0728992
Q9H0W9	Ester hydrolase C11orf54	C11orf54	3	104	0.69	-6.17019	0.0729622
Q6ZRI6	Uncharacterized protein C15orf39	C15orf39	7	226	-0.26	-6.17127	0.0729622
Q9NPA0	ER membrane protein complex subunit 7	EMC7	5	257	-0.21	-6.17524	0.0729622
O75600	2-amino-3-ketobutyrate coenzyme A ligase, mitochondrial	GCAT	10	569	-0.16	-6.17373	0.0729622
Q9BU23	Lipase maturation factor 2	LMF2	2	75	-0.21	-6.16879	0.0729622
O95139	NADH dehydrogenase [ubiquinone] 1 beta subcomplex subunit 6	NDUFB6	3	49	-0.21	-6.16993	0.0729622
Q15185	Prostaglandin E synthase 3	PTGES3	8	710	0.28	-6.16899	0.0729622
Q99611	Selenide, water dikinase 2	SEPHS2	3	52	0.33	-6.17156	0.0729622
Q6NUQ4	Transmembrane protein 214	TMEM214	17	662	-0.19	-6.17228	0.0729622
Q96SW2	Protein cereblon	CRBN	6	100	0.33	-6.16668	0.0730285
Q13564	NEDD8-activating enzyme E1 regulatory subunit	NAE1	14	435	0.45	-6.16342	0.0731525
P19447	TFIIH basal transcription factor complex helicase XPB subunit	ERCC3	16	347	-0.19	-6.16167	0.0732006
Q96EK6	Glucosamine 6-phosphate N-acetyltransferase	GNPNAT1	6	255	0.54	-6.16025	0.0732317
K7EJH8	Alpha-actinin-4 (Fragment)	ACTN4	2	39	-0.24	-6.1573	0.0733409
Q9Y5W9	Sorting nexin-11	SNX11	5	195	0.19	-6.15541	0.0733962
Q9NX46	Poly(ADP-ribose) glycohydrolase ARH3	ADPRHL2	8	514	0.28	-6.14858	0.0736626
Q12765	Secernin-1	SCRN1	9	533	0.35	-6.14911	0.0736626
Q9UBB4	Ataxin-10	ATXN10	15	714	0.36	-6.14696	0.0736857
Q12846	Syntaxin-4	STX4	8	497	-0.27	-6.14652	0.0736857
P05091	Aldehyde dehydrogenase, mitochondrial	ALDH2	14	985	-0.22	-6.1437	0.0737889
Q03113	Guanine nucleotide-binding protein subunit alpha-12	GNA12	3	71	-0.23	-6.14134	0.0738276
Q9H307	Pinin	PNN	26	1132	-0.34	-6.14169	0.0738276
Q01518	Adenylyl cyclase-associated protein 1	CAP1	19	534	0.17	-6.13845	0.0738529
P55081	Microfibrillar-associated protein 1	MFAP1	11	271	-0.35	-6.1389	0.0738529
Q6SPF0	Atherin	SAMD1	7	147	-0.26	-6.13905	0.0738529
P13639	Elongation factor 2	EEF2	47	4263	0.4	-6.13739	0.0738662
G5E975	SWI/SNF related, matrix associated, actin dependent regulator of chromatin, subfamily b, member 1, isoform CRA_c	SMARCB1	3	76	-0.21	-6.13331	0.0740343
Q92625	Ankyrin repeat and SAM domain-containing protein 1A	ANKS1A	14	335	0.31	-6.13135	0.074082
Q13129	Zinc finger protein Rlf	RLF	25	516	-0.13	-6.13079	0.074082
Q9NYS0	NF-kappa-B inhibitor-interacting Ras-like protein 1	NKIRAS1	2	28	0.54	-6.12602	0.0742532
O75781	Paralemmin-1	PALM	3	100	-0.27	-6.12587	0.0742532
Q13572	Inositol-tetrakisphosphate 1-kinase	ITPK1	8	238	0.39	-6.12367	0.0742593
O60333	Kinesin-like protein KIF1B	KIF1B	25	953	0.25	-6.12376	0.0742593
Q709C8	Vacuolar protein sorting-associated protein 13C	VPS13C	42	954	0.26	-6.12336	0.0742593
P48739	Phosphatidylinositol transfer protein beta isoform	PITPNB	13	378	0.61	-6.12239	0.0742684
Q86V48	Leucine zipper protein 1	LUZP1	27	1199	-0.2	-6.12105	0.0742966
Q8N6M0	OTU domain-containing protein 6B	OTUD6B	9	504	0.34	-6.11636	0.0744566
P11388	DNA topoisomerase 2-alpha	TOP2A	48	2729	-0.51	-6.11714	0.0744566
Q9Y3E7	Charged multivesicular body protein 3	CHMP3	3	61	0.37	-6.1141	0.0744913
P54105	Methylosome subunit pICln	CLNS1A	8	779	0.32	-6.11486	0.0744913
Q09666	Neuroblast differentiation-associated protein AHNAK	AHNAK	130	2921	-0.19	-6.10512	0.0747826
P83436	Conserved oligomeric Golgi complex subunit 7	COG7	14	341	0.25	-6.10278	0.0747826
Q93034	Cullin-5	CUL5	19	525	0.19	-6.10384	0.0747826
Q9Y248	DNA replication complex GINS protein PSF2	GINS2	4	247	0.43	-6.10229	0.0747826
Q9GZT8	NIF3-like protein 1	NIF3L1	8	436	0.38	-6.10215	0.0747826
Q96I51	RCC1-like G exchanging factor-like protein	RCC1L	16	682	-0.22	-6.1031	0.0747826
Q9UH36	SRR1-like protein	SRRD	3	64	0.41	-6.1027	0.0747826
Q9BWM5	Zinc finger protein 416	ZNF416	1	46	-0.31	-6.10246	0.0747826
Q9BYE7	Polycomb group RING finger protein 6	PCGF6	6	161	-0.2	-6.1011	0.0747961
Q9UL46	Proteasome activator complex subunit 2	PSME2	4	100	0.23	-6.10014	0.0748048
Q6UB99	Ankyrin repeat domain-containing protein 11	ANKRD11	16	199	-0.23	-6.09912	0.0748171
P31749	RAC-alpha serine/threonine-protein kinase	AKT1	4	58	0.24	-6.09393	0.0750076
P23193	Transcription elongation factor A protein 1	TCEA1	13	917	0.28	-6.09387	0.0750076
Q9Y3B2	Exosome complex component CSL4	EXOSC1	3	162	-0.18	-6.09303	0.0750106
P67812	Signal peptidase complex catalytic subunit SEC11A	SEC11A	5	76	-0.22	-6.09035	0.0751092
Q7L1T6	Cytochrome b5 reductase 4	CYB5R4	12	296	0.34	-6.08552	0.0751562
Q16555	Dihydropyrimidinase-related protein 2	DPYSL2	16	1029	0.26	-6.08644	0.0751562
O75113	NEDD4-binding protein 1	N4BP1	19	581	0.27	-6.08627	0.0751562
O96000	NADH dehydrogenase [ubiquinone] 1 beta subcomplex subunit 10	NDUFB10	6	402	-0.24	-6.08606	0.0751562
Q04323	UBX domain-containing protein 1	UBXN1	7	350	0.37	-6.08779	0.0751562
Q96AT9	Ribulose-phosphate 3-epimerase	RPE	3	242	0.57	-6.08291	0.0752513
Q7LG56	Ribonucleoside-diphosphate reductase subunit M2 B	RRM2B	6	326	0.36	-6.08132	0.0752936
Q9NYH9	U3 small nucleolar RNA-associated protein 6 homolog	UTP6	19	675	-0.34	-6.08043	0.075299
O75882	Attractin	ATRN	11	215	-0.22	-6.07492	0.0753828
Q5T8I3	Protein FAM102B	FAM102B	6	172	-0.18	-6.07604	0.0753828
O95340	Bifunctional 3'-phosphoadenosine 5'-phosphosulfate synthase 2	PAPSS2	10	170	0.33	-6.07714	0.0753828
Q9Y2Y6	Transmembrane protein 98	TMEM98	3	90	0.29	-6.07528	0.0753828
Q04917	14-3-3 protein eta	YWHAH	9	1445	0.25	-6.07501	0.0753828
P48637	Glutathione synthetase	GSS	8	295	0.4	-6.07311	0.0754366
Q9BYV8	Centrosomal protein of 41 kDa	CEP41	9	434	0.38	-6.0692	0.075544
Q9UEE9	Craniofacial development protein 1	CFDP1	8	305	0.29	-6.06881	0.075544
O95359	Transforming acidic coiled-coil-containing protein 2	TACC2	3	83	-0.25	-6.06872	0.075544
P09104	Gamma-enolase	ENO2	6	1106	0.55	-6.06453	0.075723
Q96AH0	SOSS complex subunit B2	NABP1	2	95	-0.2	-6.06152	0.07584
P62873	Guanine nucleotide-binding protein G(I)/G(S)/G(T) subunit beta-1	GNB1	3	674	-0.19	-6.0599	0.0758848
P52756	RNA-binding protein 5	RBM5	12	387	-0.26	-6.05827	0.0759292
O95456	Proteasome assembly chaperone 1	PSMG1	7	230	0.45	-6.0525	0.0761774
Q9NZC9	SWI/SNF-related matrix-associated actin-dependent regulator of chromatin subfamily A-like protein 1	SMARCAL1	14	291	0.16	-6.05201	0.0761774
Q96RG2	PAS domain-containing serine/threonine-protein kinase	PASK	6	362	0.49	-6.04878	0.0763071
P61758	Prefoldin subunit 3	VBP1	6	314	0.38	-6.04448	0.0764941
Q7Z4Q2	HEAT repeat-containing protein 3	HEATR3	17	833	0.35	-6.04367	0.0764956
Q5C9Z4	Nucleolar MIF4G domain-containing protein 1	NOM1	14	491	-0.36	-6.04067	0.0765884
Q9NX01	Thioredoxin-like protein 4B	TXNL4B	2	37	0.27	-6.04038	0.0765884
Q8N4J0	Carnosine N-methyltransferase	CARNMT1	10	152	0.19	-6.03751	0.0766321
Q96MW1	Coiled-coil domain-containing protein 43	CCDC43	6	114	0.34	-6.03569	0.0766321
Q8N8A6	ATP-dependent RNA helicase DDX51	DDX51	14	620	-0.28	-6.03722	0.0766321
Q9HAK2	Transcription factor COE2	EBF2	1	89	-0.27	-6.03868	0.0766321
P43694-2	Isoform 2 of Transcription factor GATA-4	GATA4	1	40	0.41	-6.03607	0.0766321
Q01433	AMP deaminase 2	AMPD2	23	823	0.36	-6.03045	0.0767135
Q9P287	BRCA2 and CDKN1A-interacting protein	BCCIP	13	554	0.41	-6.0303	0.0767135
Q9NWW7	Uncharacterized protein C2orf42	C2orf42	1	0	-0.28	-6.03146	0.0767135
Q9BUM1	Glucose-6-phosphatase 3	G6PC3	1	43	-0.37	-6.03082	0.0767135
P36955	Pigment epithelium-derived factor	SERPINF1	2	60	0.29	-6.03071	0.0767135
O95622	Adenylate cyclase type 5	ADCY5	2	102	-0.2	-6.02467	0.0769727
Q96QT6	PHD finger protein 12	PHF12	6	89	-0.24	-6.02321	0.0770093
Q6UWU2	Beta-galactosidase-1-like protein	GLB1L	1	43	0.46	-6.02221	0.0770217
P05412	Transcription factor AP-1	JUN	7	365	0.57	-6.02052	0.077071
Q8IXI2-3	Isoform 3 of Mitochondrial Rho GTPase 1	RHOT1	3	40	-0.27	-6.01852	0.0771366
Q9UKD2	mRNA turnover protein 4 homolog	MRTO4	9	638	-0.19	-6.01545	0.07726
Q4VC05	B-cell CLL/lymphoma 7 protein family member A	BCL7A	2	110	-0.2	-6.01386	0.077304
Q5H9R7	Serine/threonine-protein phosphatase 6 regulatory subunit 3	PPP6R3	24	931	0.25	-6.01266	0.0773271
P25054	Adenomatous polyposis coli protein	APC	28	475	-0.19	-6.01068	0.0773741
P02656	Apolipoprotein C-III	APOC3	1	64	-0.99	-6.00556	0.0773741
Q5JSL3	Dedicator of cytokinesis protein 11	DOCK11	22	562	0.17	-6.01023	0.0773741
Q99729	Heterogeneous nuclear ribonucleoprotein A/B	HNRNPAB	9	1295	-0.31	-6.00496	0.0773741
Q13505	Metaxin-1	MTX1	9	219	-0.26	-6.00471	0.0773741
P26599	Polypyrimidine tract-binding protein 1	PTBP1	16	3158	-0.18	-6.00928	0.0773741
O95347	Structural maintenance of chromosomes protein 2	SMC2	44	1855	0.19	-6.00619	0.0773741
Q96H20	Vacuolar-sorting protein SNF8	SNF8	5	131	0.27	-6.00414	0.0773741
O43396	Thioredoxin-like protein 1	TXNL1	9	417	0.33	-6.00529	0.0773741
Q9Y5J1	U3 small nucleolar RNA-associated protein 18 homolog	UTP18	13	483	-0.3	-6.00681	0.0773741
Q7L9L4	MOB kinase activator 1B	MOB1B	5	148	0.5	-6.00316	0.0773857
P45974	Ubiquitin carboxyl-terminal hydrolase 5	USP5	16	695	0.37	-6.00152	0.0774329
Q9H1K1	Iron-sulfur cluster assembly enzyme ISCU, mitochondrial	ISCU	6	130	-0.22	-5.99712	0.0776284
Q92990	Glomulin	GLMN	9	407	0.28	-5.99634	0.0776295
Q5JVF3	PCI domain-containing protein 2	PCID2	12	286	-0.19	-5.99092	0.0778058
O00268	Transcription initiation factor TFIID subunit 4	TAF4	9	249	-0.21	-5.99078	0.0778058
Q5JVG2	Zinc finger protein 484	ZNF484	2	61	-0.43	-5.99105	0.0778058
P06493	Cyclin-dependent kinase 1	CDK1	10	442	0.21	-5.98676	0.0778112
Q15700	Disks large homolog 2	DLG2	1	44	-0.32	-5.98707	0.0778112
Q9NVF7	F-box only protein 28	FBXO28	7	169	-0.35	-5.9882	0.0778112
Q8N335	Glycerol-3-phosphate dehydrogenase 1-like protein	GPD1L	8	301	0.2	-5.98663	0.0778112
Q15653	NF-kappa-B inhibitor beta	NFKBIB	5	173	0.3	-5.98591	0.0778112
P35813	Protein phosphatase 1A	PPM1A	10	349	0.33	-5.98821	0.0778112
Q9NWZ5	Uridine-cytidine kinase-like 1	UCKL1	3	130	0.58	-5.98538	0.0778112
Q99816	Tumor susceptibility gene 101 protein	TSG101	11	331	0.22	-5.98407	0.0778409
Q8N3J6	Cell adhesion molecule 2	CADM2	1	0	-0.16	-5.98132	0.0778669
O95302	Peptidyl-prolyl cis-trans isomerase FKBP9	FKBP9	4	88	-0.28	-5.98162	0.0778669
Q9BZ23	Pantothenate kinase 2, mitochondrial	PANK2	1	105	0.36	-5.98255	0.0778669
O43707	Alpha-actinin-4	ACTN4	23	2679	-0.22	-5.97997	0.0778711
P49189	4-trimethylaminobutyraldehyde dehydrogenase	ALDH9A1	17	749	0.2	-5.97973	0.0778711
Q9H2C0	Gigaxonin	GAN	7	201	0.28	-5.97895	0.0778728
Q7L1Q6	Basic leucine zipper and W2 domain-containing protein 1	BZW1	13	467	0.23	-5.97516	0.0780367
Q13426	DNA repair protein XRCC4	XRCC4	8	168	0.43	-5.97319	0.0781026
Q96T83	Sodium/hydrogen exchanger 7	SLC9A7	3	85	0.17	-5.97182	0.0781115
Q9NP64	Nucleolar protein of 40 kDa	ZCCHC17	6	108	-0.34	-5.97152	0.0781115
O75319	RNA/RNP complex-1-interacting phosphatase	DUSP11	9	136	-0.42	-5.96974	0.078167
Q8WVX9	Fatty acyl-CoA reductase 1	FAR1	12	416	0.22	-5.96464	0.0783791
Q8IV42	L-seryl-tRNA(Sec) kinase	PSTK	3	70	0.45	-5.9638	0.0783791
O43298	Zinc finger and BTB domain-containing protein 43	ZBTB43	7	123	-0.23	-5.96358	0.0783791
Q9GZR5	Elongation of very long chain fatty acids protein 4	ELOVL4	1	60	-0.29	-5.95759	0.0786642
P52597	Heterogeneous nuclear ribonucleoprotein F	HNRNPF	14	1253	-0.23	-5.95664	0.0786751
Q9UKV3	Apoptotic chromatin condensation inducer in the nucleus	ACIN1	28	1052	-0.37	-5.95551	0.0786954
P14324	Farnesyl pyrophosphate synthase	FDPS	7	485	0.4	-5.95134	0.0787993
Q10471	Polypeptide N-acetylgalactosaminyltransferase 2	GALNT2	15	246	-0.23	-5.9512	0.0787993
P09017	Homeobox protein Hox-C4	HOXC4	1	63	-0.43	-5.95067	0.0787993
P23246	Splicing factor, proline- and glutamine-rich	SFPQ	27	2630	-0.22	-5.95061	0.0787993
Q5T3U5	Multidrug resistance-associated protein 7	ABCC10	9	236	-0.26	-5.94983	0.0788015
P68431	Histone H3.1	HIST1H3A	1	2099	-0.39	-5.94571	0.0789856
Q9BSL1	Ubiquitin-associated domain-containing protein 1	UBAC1	5	122	0.32	-5.94286	0.0791008
Q8TEM1	Nuclear pore membrane glycoprotein 210	NUP210	21	757	-0.5	-5.94156	0.0791315
Q86XL3	Ankyrin repeat and LEM domain-containing protein 2	ANKLE2	25	746	-0.2	-5.93289	0.0791568
Q86VW2	Rho guanine nucleotide exchange factor 25	ARHGEF25	2	46	0.22	-5.93424	0.0791568
Q9UIG0	Tyrosine-protein kinase BAZ1B	BAZ1B	44	1725	-0.36	-5.93899	0.0791568
Q99459	Cell division cycle 5-like protein	CDC5L	30	1377	-0.21	-5.93162	0.0791568
Q7LBR1	Charged multivesicular body protein 1b	CHMP1B	2	46	0.41	-5.93114	0.0791568
Q16854	Deoxyguanosine kinase, mitochondrial	DGUOK	3	113	-0.19	-5.93413	0.0791568
Q7Z2K6	Endoplasmic reticulum metallopeptidase 1	ERMP1	5	68	-0.17	-5.93143	0.0791568
P15104	Glutamine synthetase	GLUL	9	396	0.36	-5.93758	0.0791568
P26583	High mobility group protein B2	HMGB2	5	253	0.17	-5.93277	0.0791568
Q96CB8	Integrator complex subunit 12	INTS12	1	77	-0.26	-5.93224	0.0791568
Q9BT23	LIM domain-containing protein 2	LIMD2	1	64	0.25	-5.93573	0.0791568
Q8TB37	Iron-sulfur protein NUBPL	NUBPL	6	205	-0.18	-5.93068	0.0791568
Q8NCS7	Choline transporter-like protein 5	SLC44A5	1	0	-0.46	-5.93958	0.0791568
O60343	TBC1 domain family member 4	TBC1D4	23	775	0.35	-5.93076	0.0791568
Q9NSI6-2	Isoform B of Bromodomain and WD repeat-containing protein 1	BRWD1	1	43	-0.28	-5.92701	0.0793177
P09651-2	Isoform A1-A of Heterogeneous nuclear ribonucleoprotein A1	HNRNPA1	10	788	-0.23	-5.92502	0.0793864
P53597	Succinate--CoA ligase [ADP/GDP-forming] subunit alpha, mitochondrial	SUCLG1	7	683	-0.2	-5.92423	0.0793888
Q9Y5P6	Mannose-1-phosphate guanyltransferase beta	GMPPB	7	372	0.47	-5.92165	0.0794268
Q9P260	LisH domain and HEAT repeat-containing protein KIAA1468	KIAA1468	17	421	0.26	-5.92144	0.0794268
Q14197	Peptidyl-tRNA hydrolase ICT1, mitochondrial	MRPL58	1	89	-0.16	-5.92132	0.0794268
P07108	Acyl-CoA-binding protein	DBI	1	65	0.61	-5.91817	0.0794784
Q96JB3	Hypermethylated in cancer 2 protein	HIC2	7	155	-0.18	-5.91926	0.0794784
P25789	Proteasome subunit alpha type-4	PSMA4	9	581	0.39	-5.91831	0.0794784
Q6P9H4	Connector enhancer of kinase suppressor of ras 3	CNKSR3	4	78	-0.21	-5.91696	0.0795046
Q6P6B7	Ankyrin repeat domain-containing protein 16	ANKRD16	3	103	0.17	-5.90852	0.0798423
P13637	Sodium/potassium-transporting ATPase subunit alpha-3	ATP1A3	9	1612	-0.18	-5.90881	0.0798423
Q92696	Geranylgeranyl transferase type-2 subunit alpha	RABGGTA	15	552	0.47	-5.90716	0.0798423
Q8IUX1	Complex I assembly factor TMEM126B, mitochondrial	TMEM126B	4	117	-0.33	-5.90729	0.0798423
Q63HK5	Teashirt homolog 3	TSHZ3	1	61	-0.29	-5.90724	0.0798423
Q6NSJ0	Uncharacterized family 31 glucosidase KIAA1161	KIAA1161	2	80	-0.24	-5.90324	0.0799971
Q15008	26S proteasome non-ATPase regulatory subunit 6	PSMD6	19	625	0.22	-5.90289	0.0799971
Q9BV86	N-terminal Xaa-Pro-Lys N-methyltransferase 1	NTMT1	4	233	0.48	-5.8992	0.0801392
Q8TE77	Protein phosphatase Slingshot homolog 3	SSH3	4	26	0.23	-5.89887	0.0801392
P53041	Serine/threonine-protein phosphatase 5	PPP5C	15	637	0.15	-5.89686	0.0801681
Q96BR1	Serine/threonine-protein kinase Sgk3	SGK3	5	143	0.39	-5.89468	0.0801681
P98155	Very low-density lipoprotein receptor	VLDLR	2	37	0.55	-5.89724	0.0801681
O43542	DNA repair protein XRCC3	XRCC3	6	196	0.38	-5.89535	0.0801681
Q8N680	Zinc finger and BTB domain-containing protein 2	ZBTB2	6	246	-0.16	-5.89583	0.0801681
P98198	Phospholipid-transporting ATPase ID	ATP8B2	3	77	-0.34	-5.8922	0.0802248
Q6ZNW5	GDP-D-glucose phosphorylase 1	GDPGP1	4	124	0.38	-5.89282	0.0802248
Q16760	Diacylglycerol kinase delta	DGKD	4	166	0.3	-5.8893	0.0803046
O60701	UDP-glucose 6-dehydrogenase	UGDH	11	561	0.48	-5.88968	0.0803046
O00429-8	Isoform 8 of Dynamin-1-like protein	DNM1L	8	68	0.42	-5.88505	0.0804135
Q06265	Exosome complex component RRP45	EXOSC9	8	434	-0.19	-5.88224	0.0804135
Q4FZB7	Histone-lysine N-methyltransferase KMT5B	KMT5B	5	126	-0.35	-5.88313	0.0804135
Q9H0P0	Cytosolic 5'-nucleotidase 3A	NT5C3A	15	407	-0.33	-5.88474	0.0804135
Q8TF05	Serine/threonine-protein phosphatase 4 regulatory subunit 1	PPP4R1	10	341	0.28	-5.88295	0.0804135
P62826	GTP-binding nuclear protein Ran	RAN	7	888	0.29	-5.8855	0.0804135
Q96MX3	Zinc finger protein 48	ZNF48	4	181	-0.29	-5.88406	0.0804135
Q8N543	Prolyl 3-hydroxylase OGFOD1	OGFOD1	15	434	0.33	-5.88048	0.0804707
O14735	CDP-diacylglycerol--inositol 3-phosphatidyltransferase	CDIPT	3	145	-0.2	-5.87799	0.0805076
Q6GMV2	SET and MYND domain-containing protein 5	SMYD5	6	187	0.61	-5.87764	0.0805076
Q9HCS7	Pre-mRNA-splicing factor SYF1	XAB2	22	784	-0.19	-5.8784	0.0805076
Q6PL18	ATPase family AAA domain-containing protein 2	ATAD2	31	1333	-0.47	-5.87592	0.0805627
Q5TDH0	Protein DDI1 homolog 2	DDI2	7	347	0.33	-5.87358	0.0806529
P27797	Calreticulin	CALR	19	710	-0.29	-5.86884	0.0808082
Q9ULR0	Pre-mRNA-splicing factor ISY1 homolog	ISY1	10	284	-0.2	-5.86848	0.0808082
Q9Y4W2	Ribosomal biogenesis protein LAS1L	LAS1L	20	828	-0.27	-5.8664	0.0808082
O43809	Cleavage and polyadenylation specificity factor subunit 5	NUDT21	2	67	0.24	-5.86574	0.0808082
Q9Y508	E3 ubiquitin-protein ligase RNF114	RNF114	5	203	0.47	-5.86642	0.0808082
Q99961	Endophilin-A2	SH3GL1	11	543	0.36	-5.866	0.0808082
Q5M775	Cytospin-B	SPECC1	17	473	-0.17	-5.86773	0.0808082
Q9NU19	TBC1 domain family member 22B	TBC1D22B	3	81	0.22	-5.86341	0.0808873
Q9BTW9	Tubulin-specific chaperone D	TBCD	14	465	0.34	-5.86288	0.0808873
Q9BVA6	Adenosine monophosphate-protein transferase FICD	FICD	1	0	-0.31	-5.86142	0.0809287
P10588	Nuclear receptor subfamily 2 group F member 6	NR2F6	2	48	-0.42	-5.86025	0.0809539
[truncated: 7,403 more rows]

## Sheet: Fig 1B
This table contains the mass spectrometry data relating to Fig 1B.
Accession	Description	Gene ID	# Unique Peptides	Mascot Score	log2 fold change RNF145 KO / WT	log10 p value	q value
Q86V24	Adiponectin receptor protein 2	ADIPOR2	1	69	4.01	-29.5676	1.09595e-05
Q9Y2J2-4	Isoform 4 of Band 4.1-like protein 3	EPB41L3	6	112	2.49	-2.73201	0.986796
Q9ULC5	Long-chain-fatty-acid--CoA ligase 5	ACSL5	1	34	1.56	-5.84798	0.986796
Q9Y2J2-2	Isoform 2 of Band 4.1-like protein 3	EPB41L3	6	167	1.46	-5.06831	0.986796
Q9Y2J2	Band 4.1-like protein 3	EPB41L3	18	324	1.31	-3.67104	0.986796
P06702	Protein S100-A9	S100A9	9	85	1.29	-5.43902	0.986796
P47929	Galectin-7	LGALS7	1	36	1.25	-3.54083	0.986796
P08779	Keratin, type I cytoskeletal 16	KRT16	17	1581	1.2	-6.67356	0.986796
P31151	Protein S100-A7	S100A7	4	91	1.19	-4.57941	0.986796
P14384	Carboxypeptidase M	CPM	8	206	1.15	-6.59041	0.986796
Q2TB90	Putative hexokinase HKDC1	HKDC1	38	1130	1.14	-4.54672	0.986796
Q13423	NAD(P) transhydrogenase, mitochondrial	NNT	24	368	1.13	-1.44973	0.986796
Q9ULD0	2-oxoglutarate dehydrogenase-like, mitochondrial	OGDHL	1	369	1.13	-2.77016	0.986796
P12532	Creatine kinase U-type, mitochondrial	CKMT1A	11	474	1.11	-7.88652	0.986796
P15328	Folate receptor alpha	FOLR1	9	533	1.11	-4.0318	0.986796
Q9BWW8	Apolipoprotein L6	APOL6	1	48	1.09	-12.4185	0.530956
P06858	Lipoprotein lipase	LPL	3	100	0.99	-1.50399	0.986796
Q00013	55 kDa erythrocyte membrane protein	MPP1	3	69	0.97	-3.82744	0.986796
P05109	Protein S100-A8	S100A8	2	55	0.97	-3.64796	0.986796
Q96A54	Adiponectin receptor protein 1	ADIPOR1	4	58	0.96	-10.1895	0.986796
P02538	Keratin, type II cytoskeletal 6A	KRT6A	4	1574	0.96	-4.26011	0.986796
P12035	Keratin, type II cytoskeletal 3	KRT3	1	472	0.94	-2.76598	0.986796
Q9Y2K3	Myosin-15	MYH15	2	27	0.92	-3.48036	0.986796
P31944	Caspase-14	CASP14	7	89	0.86	-4.9121	0.986796
P04259	Keratin, type II cytoskeletal 6B	KRT6B	5	1538	0.85	-4.07512	0.986796
Q13884	Beta-1-syntrophin	SNTB1	11	222	0.85	-1.65085	0.986796
Q9Y653	Adhesion G-protein coupled receptor G1	ADGRG1	3	48	0.84	-7.16909	0.986796
P08910	Monoacylglycerol lipase ABHD2	ABHD2	2	35	0.83	-7.23657	0.986796
Q8WV24	Pleckstrin homology-like domain family A member 1	PHLDA1	1	37	0.82	-3.97354	0.986796
Q15532	Protein SSXT	SS18	1	49	0.81	-4.95411	0.986796
P22736	Nuclear receptor subfamily 4 group A member 1	NR4A1	2	37	0.77	-7.5942	0.986796
P30492	HLA class I histocompatibility antigen, B-54 alpha chain	HLA-B	1	314	0.76	-1.52054	0.986796
Q9C075	Keratin, type I cytoskeletal 23	KRT23	1	56	0.76	-4.87299	0.986796
Q92485	Acid sphingomyelinase-like phosphodiesterase 3b	SMPDL3B	6	157	0.76	-2.6895	0.986796
P30479	HLA class I histocompatibility antigen, B-41 alpha chain	HLA-B	1	328	0.73	-1.55841	0.986796
Q9ULL5-3	Isoform 3 of Proline-rich protein 12	PRR12	4	75	0.73	-6.75222	0.986796
O95057	GTP-binding protein Di-Ras1	DIRAS1	2	31	0.71	-9.35416	0.986796
P31025	Lipocalin-1	LCN1	2	48	0.71	-2.41756	0.986796
Q9NUG6	p53 and DNA damage-regulated protein 1	PDRG1	3	80	0.71	-0.913657	0.986796
P25311	Zinc-alpha-2-glycoprotein	AZGP1	7	100	0.7	-5.17031	0.986796
P07305	Histone H1.0	H1F0	4	53	0.7	-3.74793	0.986796
Q99856	AT-rich interactive domain-containing protein 3A	ARID3A	2	60	0.69	-2.73121	0.986796
Q6UXT9	Protein ABHD15	ABHD15	3	52	0.68	-3.39679	0.986796
P29508	Serpin B3	SERPINB3	4	68	0.68	-5.54869	0.986796
P19013	Keratin, type II cytoskeletal 4	KRT4	6	519	0.67	-2.27346	0.986796
Q02413	Desmoglein-1	DSG1	13	366	0.66	-2.82389	0.986796
Q9HD47	Ran guanine nucleotide release factor	RANGRF	2	25	0.66	-3.72182	0.986796
Q9Y248	DNA replication complex GINS protein PSF2	GINS2	5	125	0.65	-0.801593	0.986796
Q2TAA2	Isoamyl acetate-hydrolyzing esterase 1 homolog	IAH1	2	33	0.65	-1.54216	0.986796
Q0VAQ4	Small cell adhesion glycoprotein	SMAGP	1	54	0.64	-5.85766	0.986796
Q7Z403	Transmembrane channel-like protein 6	TMC6	1	45	0.64	-3.68547	0.986796
Q08426	Peroxisomal bifunctional enzyme	EHHADH	20	207	0.62	-4.92289	0.986796
P09923	Intestinal-type alkaline phosphatase	ALPI	5	294	0.61	-0.602041	0.986796
O00291	Huntingtin-interacting protein 1	HIP1	15	463	0.61	-11.7683	0.601901
P02533	Keratin, type I cytoskeletal 14	KRT14	9	1657	0.61	-2.73998	0.986796
Q9GZN2	Homeobox protein TGIF2	TGIF2	1	29	0.61	-2.80332	0.986796
Q7L5A8	Fatty acid 2-hydroxylase	FA2H	2	27	0.6	-6.70404	0.986796
Q96MC6	Hippocampus abundant transcript 1 protein	MFSD14A	1	37	0.6	-2.85652	0.986796
P52569	Cationic amino acid transporter 2	SLC7A2	6	307	0.59	-1.75995	0.986796
Q969E8	Pre-rRNA-processing protein TSR2 homolog	TSR2	3	87	0.59	-0.326978	0.987217
Q5XKE5	Keratin, type II cytoskeletal 79	KRT79	1	466	0.58	-5.03007	0.986796
Q99735	Microsomal glutathione S-transferase 2	MGST2	1	55	0.58	-3.90551	0.986796
Q9NYT0	Pleckstrin-2	PLEK2	2	25	0.58	-3.56789	0.986796
P20336	Ras-related protein Rab-3A	RAB3A	1	136	0.58	-9.26301	0.986796
Q08188	Protein-glutamine gamma-glutamyltransferase E	TGM3	3	78	0.58	-4.23594	0.986796
Q9Y3C4	EKC/KEOPS complex subunit TPRKB	TPRKB	2	65	0.58	-0.389388	0.987217
Q7LFL8	CXXC-type zinc finger protein 5	CXXC5	4	185	0.57	-3.61931	0.986796
Q14574	Desmocollin-3	DSC3	1	0	0.57	-2.35091	0.986796
Q8WXE9	Stonin-2	STON2	10	93	0.57	-3.03006	0.986796
P27701	CD82 antigen	CD82	2	49	0.56	-8.91742	0.986796
Q9BW66	Cyclin-dependent kinase 2-interacting protein	CINP	2	34	0.56	-0.156937	0.987217
Q9UFH2	Dynein heavy chain 17, axonemal	DNAH17	1	36	0.56	-2.19542	0.986796
Q9BPX5	Actin-related protein 2/3 complex subunit 5-like protein	ARPC5L	8	280	0.55	-2.22943	0.986796
Q16610	Extracellular matrix protein 1	ECM1	2	27	0.55	-2.73059	0.986796
Q8N442	Translation factor GUF1, mitochondrial	GUF1	9	130	0.55	-2.67297	0.986796
P19367	Hexokinase-1	HK1	9	294	0.55	-5.79205	0.986796
H3BQK9	Microtubule-actin cross-linking factor 1, isoforms 1/2/3/5	MACF1	29	64	0.55	-2.44919	0.986796
P78364	Polyhomeotic-like protein 1	PHC1	5	61	0.55	-5.82876	0.986796
P01833	Polymeric immunoglobulin receptor	PIGR	1	26	0.55	-1.10868	0.986796
Q99584	Protein S100-A13	S100A13	5	138	0.55	-0.895985	0.986796
P28370	Probable global transcription activator SNF2L1	SMARCA1	23	879	0.55	-2.82068	0.986796
Q8WZ42	Titin	TTN	2	42	0.55	-3.64829	0.986796
Q2TAA5	GDP-Man:Man(3)GlcNAc(2)-PP-Dol alpha-1,2-mannosyltransferase	ALG11	9	98	0.54	-2.35899	0.986796
Q9Y672	Dolichyl pyrophosphate Man9GlcNAc2 alpha-1,3-glucosyltransferase	ALG6	6	92	0.54	-4.25418	0.986796
Q7Z794	Keratin, type II cytoskeletal 1b	KRT77	10	586	0.54	-4.9986	0.986796
Q7L1W4	Volume-regulated anion channel subunit LRRC8D	LRRC8D	21	357	0.54	-3.94613	0.986796
Q9BS40	Latexin	LXN	1	30	0.54	-1.65852	0.986796
O14737	Programmed cell death protein 5	PDCD5	6	246	0.54	-0.249522	0.987217
Q96P63	Serpin B12	SERPINB12	4	193	0.54	-3.29104	0.986796
Q0VDI3	Transmembrane protein 267	TMEM267	1	57	0.54	-3.8154	0.986796
P28289	Tropomodulin-1	TMOD1	7	169	0.54	-5.88585	0.986796
P51649	Succinate-semialdehyde dehydrogenase, mitochondrial	ALDH5A1	14	367	0.53	-3.70659	0.986796
Q15646	2'-5'-oligoadenylate synthase-like protein	OASL	10	211	0.53	-3.81484	0.986796
P27144	Adenylate kinase 4, mitochondrial	AK4	8	231	0.52	-3.6865	0.986796
P15954	Cytochrome c oxidase subunit 7C, mitochondrial	COX7C	2	46	0.52	-2.57548	0.986796
Q92608	Dedicator of cytokinesis protein 2	DOCK2	1	0	0.52	-3.08015	0.986796
O15554	Intermediate conductance calcium-activated potassium channel protein 4	KCNN4	3	96	0.52	-5.87233	0.986796
Q9BVV6	Protein TALPID3	KIAA0586	1	33	0.52	-6.29529	0.986796
O15116	U6 snRNA-associated Sm-like protein LSm1	LSM1	3	30	0.52	-0.874728	0.986796
Q9UFN0	Protein NipSnap homolog 3A	NIPSNAP3A	8	194	0.52	-1.64298	0.986796
P31949	Protein S100-A11	S100A11	3	192	0.52	-0.51734	0.986796
P31431	Syndecan-4	SDC4	8	244	0.52	-1.81248	0.986796
Q96B96	Promethin	TMEM159	2	35	0.52	-7.02935	0.986796
O15145	Actin-related protein 2/3 complex subunit 3	ARPC3	5	86	0.51	-1.49291	0.986796
Q9UHQ4	B-cell receptor-associated protein 29	BCAP29	6	117	0.51	-4.47665	0.986796
Q9UI42	Carboxypeptidase A4	CPA4	11	441	0.51	-7.16723	0.986796
P52657	Transcription initiation factor IIA subunit 2	GTF2A2	2	63	0.51	-0.286891	0.987217
Q16798	NADP-dependent malic enzyme, mitochondrial	ME3	6	73	0.51	-4.12043	0.986796
P12273	Prolactin-inducible protein	PIP	3	45	0.51	-0.905843	0.986796
Q9NY15	Stabilin-1	STAB1	1	62	0.51	-7.64575	0.986796
Q6ZT21	Transmembrane protein with metallophosphoesterase domain	TMPPE	3	56	0.51	-2.34757	0.986796
Q5W0Q7	SUMO-specific isopeptidase USPL1	USPL1	3	0	0.51	-4.04708	0.986796
O60304	Zinc finger protein 500	ZNF500	1	0	0.51	-3.25269	0.986796
O14734	Acyl-coenzyme A thioesterase 8	ACOT8	8	171	0.5	-2.66331	0.986796
Q8N350	Voltage-dependent calcium channel beta subunit-associated regulatory protein	CBARP	7	164	0.5	-2.04688	0.986796
O60911	Cathepsin L2	CTSV	2	32	0.5	-6.71882	0.986796
Q9Y3R5	Protein dopey-2	DOPEY2	1	51	0.5	-1.84189	0.986796
Q96LB3	Intraflagellar transport protein 74 homolog	IFT74	2	25	0.5	-1.70281	0.986796
Q9UG56	Phosphatidylserine decarboxylase proenzyme, mitochondrial	PISD	11	242	0.5	-5.00526	0.986796
P00751	Complement factor B	CFB	4	69	0.49	-2.32469	0.986796
Q99956	Dual specificity protein phosphatase 9	DUSP9	2	30	0.49	-6.11164	0.986796
P25391	Laminin subunit alpha-1	LAMA1	47	711	0.49	-5.44332	0.986796
Q8IYA7	Homeobox protein Mohawk	MKX	1	46	0.49	-3.01489	0.986796
Q9NQP4	Prefoldin subunit 4	PFDN4	4	117	0.49	-0.539439	0.986796
Q14CZ0	UPF0472 protein C16orf72	C16orf72	1	26	0.48	-3.96597	0.986796
Q15517	Corneodesmosin	CDSN	3	53	0.48	-1.65046	0.986796
O43390-2	Isoform 2 of Heterogeneous nuclear ribonucleoprotein R	HNRNPR	7	64	0.48	-3.75226	0.986796
P13647	Keratin, type II cytoskeletal 5	KRT5	21	1475	0.48	-2.32019	0.986796
O75167	Phosphatase and actin regulator 2	PHACTR2	1	18	0.48	-1.91772	0.986796
Q9UHW9	Solute carrier family 12 member 6	SLC12A6	6	267	0.48	-5.38868	0.986796
Q5U3C3	Transmembrane protein 164	TMEM164	3	38	0.48	-6.17016	0.986796
Q5W0Z9	Probable palmitoyltransferase ZDHHC20	ZDHHC20	7	145	0.48	-1.89734	0.986796
Q7Z3I7	Zinc finger protein 572	ZNF572	1	24	0.48	-8.4087	0.986796
Q86XI8	Uncharacterized protein C19orf68	C19orf68	3	40	0.47	-2.07076	0.986796
P24864	G1/S-specific cyclin-E1	CCNE1	1	86	0.47	-3.65934	0.986796
P49715	CCAAT/enhancer-binding protein alpha	CEBPA	2	52	0.47	-1.15245	0.986796
O75935	Dynactin subunit 3	DCTN3	4	122	0.47	-0.513097	0.986796
Q86YN1	Dolichyldiphosphatase 1	DOLPP1	1	43	0.47	-4.17135	0.986796
Q08554	Desmocollin-1	DSC1	5	129	0.47	-2.23532	0.986796
Q9Y624	Junctional adhesion molecule A	F11R	9	392	0.47	-3.57334	0.986796
Q99583	Max-binding protein MNT	MNT	6	80	0.47	-3.97257	0.986796
Q8N5M4	Tetratricopeptide repeat protein 9C	TTC9C	2	44	0.47	-0.249298	0.987217
Q8N0Z9	V-set and immunoglobulin domain-containing protein 10	VSIG10	1	25	0.47	-3.93704	0.986796
Q9UHR6	Zinc finger HIT domain-containing protein 2	ZNHIT2	4	133	0.47	-0.194692	0.987217
O15254	Peroxisomal acyl-coenzyme A oxidase 3	ACOX3	6	47	0.46	-4.80664	0.986796
O43439	Protein CBFA2T2	CBFA2T2	1	40	0.46	-2.72662	0.986796
P07711	Cathepsin L1	CTSL	6	248	0.46	-6.09429	0.986796
Q6P1A2	Lysophospholipid acyltransferase 5	LPCAT3	9	229	0.46	-5.2994	0.986796
Q7Z3S9	Notch homolog 2 N-terminal-like protein	NOTCH2NL	2	38	0.46	-1.5276	0.986796
Q9UKA9	Polypyrimidine tract-binding protein 2	PTBP2	8	280	0.46	-1.4263	0.986796
Q6PI78	Transmembrane protein 65	TMEM65	5	195	0.46	-3.97907	0.986796
Q6JQN1	Acyl-CoA dehydrogenase family member 10	ACAD10	16	169	0.45	-3.42616	0.986796
P19256	Lymphocyte function-associated antigen 3	CD58	4	109	0.45	-4.40886	0.986796
Q9H444	Charged multivesicular body protein 4b	CHMP4B	7	149	0.45	-0.458854	0.987217
Q9UHQ9	NADH-cytochrome b5 reductase 1	CYB5R1	12	389	0.45	-1.43865	0.986796
Q5H9S7	DDB1- and CUL4-associated factor 17	DCAF17	1	27	0.45	-6.74853	0.986796
P81605	Dermcidin	DCD	5	89	0.45	-3.24537	0.986796
Q8N9F7	Glycerophosphodiester phosphodiesterase domain-containing protein 1	GDPD1	3	40	0.45	-3.3663	0.986796
P05111	Inhibin alpha chain	INHA	1	0	0.45	-2.58724	0.986796
P23458	Tyrosine-protein kinase JAK1	JAK1	42	879	0.45	-4.04173	0.986796
Q8NAN2	Mitoguardin 1	MIGA1	16	316	0.45	-1.86133	0.986796
Q8IXM6	Nurim	NRM	6	206	0.45	-2.11771	0.986796
P61289	Proteasome activator complex subunit 3	PSME3	16	575	0.45	-1.0019	0.986796
Q9BQT8	Mitochondrial 2-oxodicarboxylate carrier	SLC25A21	3	69	0.45	-3.63434	0.986796
O95721	Synaptosomal-associated protein 29	SNAP29	3	31	0.45	-0.924305	0.986796
Q9UBK9	Protein UXT	UXT	2	48	0.45	-0.915072	0.986796
P11310	Medium-chain specific acyl-CoA dehydrogenase, mitochondrial	ACADM	25	1351	0.44	-3.29233	0.986796
Q12887	Protoheme IX farnesyltransferase, mitochondrial	COX10	1	104	0.44	-3.67113	0.986796
A0A1B0GW05	Probable C-mannosyltransferase DPY19L1	DPY19L1	3	99	0.44	-2.38172	0.986796
Q6ZNA5	Ferric-chelate reductase 1	FRRS1	3	32	0.44	-3.21029	0.986796
Q7L5L3	Glycerophosphodiester phosphodiesterase domain-containing protein 3	GDPD3	2	33	0.44	-4.15809	0.986796
P07948-2	Isoform 2 of Tyrosine-protein kinase Lyn	LYN	5	72	0.44	-0.651587	0.986796
Q9UJG1	Motile sperm domain-containing protein 1	MOSPD1	4	58	0.44	-3.06816	0.986796
Q96CV9	Optineurin	OPTN	5	102	0.44	-0.385537	0.987217
O60925	Prefoldin subunit 1	PFDN1	4	52	0.44	-0.0582554	0.995005
Q07617	Sperm-associated antigen 1	SPAG1	6	118	0.44	-7.78934	0.986796
Q15067	Peroxisomal acyl-coenzyme A oxidase 1	ACOX1	20	780	0.43	-3.15474	0.986796
O95873	Uncharacterized protein C6orf47	C6orf47	5	90	0.43	-1.40202	0.986796
Q9P209	Centrosomal protein of 72 kDa	CEP72	4	99	0.43	-5.07212	0.986796
Q8WUD6	Cholinephosphotransferase 1	CHPT1	1	30	0.43	-3.80647	0.986796
O43909	Exostosin-like 3	EXTL3	7	108	0.43	-2.69897	0.986796
Q5T3J3	Ligand-dependent nuclear receptor-interacting factor 1	LRIF1	12	227	0.43	-5.7383	0.986796
Q9NQ48	Leucine zipper transcription factor-like protein 1	LZTFL1	7	97	0.43	-0.0423911	0.995405
O14832	Phytanoyl-CoA dioxygenase, peroxisomal	PHYH	3	59	0.43	-5.15735	0.986796
Q9BY50	Signal peptidase complex catalytic subunit SEC11C	SEC11C	5	81	0.43	-5.87063	0.986796
Q6ZMB5	Transmembrane protein 184A	TMEM184A	1	48	0.43	-3.01273	0.986796
Q14191	Werner syndrome ATP-dependent helicase	WRN	24	311	0.43	-4.39117	0.986796
Q9ULE0	Protein WWC3	WWC3	1	59	0.43	-3.671	0.986796
Q9H8M5	Metal transporter CNNM2	CNNM2	12	350	0.42	-1.66341	0.986796
Q96RY5	Protein cramped-like	CRAMP1	3	34	0.42	-5.16178	0.986796
Q92782	Zinc finger protein neuro-d4	DPF1	1	86	0.42	-3.63225	0.986796
Q6UX65	DNA damage-regulated autophagy modulator protein 2	DRAM2	3	93	0.42	-5.63258	0.986796
Q5D862	Filaggrin-2	FLG2	6	274	0.42	-5.34003	0.986796
Q5TC63	Growth hormone-regulated TBC protein 1	GRTP1	1	59	0.42	-6.75242	0.986796
Q8WZA0	Protein LZIC	LZIC	3	108	0.42	-0.177441	0.987217
O95822	Malonyl-CoA decarboxylase, mitochondrial	MLYCD	9	161	0.42	-4.62904	0.986796
A6NFY4	Nuclear envelope integral membrane protein 2	NEMP2	1	0	0.42	-2.44672	0.986796
Q13835	Plakophilin-1	PKP1	6	158	0.42	-2.53165	0.986796
Q8TC44	POC1 centriolar protein homolog B	POC1B	1	0	0.42	-3.41602	0.986796
Q6WKZ4	Rab11 family-interacting protein 1	RAB11FIP1	17	355	0.42	-3.00508	0.986796
Q14644	Ras GTPase-activating protein 3	RASA3	13	270	0.42	-2.60555	0.986796
Q5M7Z0	RING finger and transmembrane domain-containing protein 1	RNFT1	2	30	0.42	-6.02823	0.986796
Q8IWY8	Zinc finger and SCAN domain-containing protein 29	ZSCAN29	3	67	0.42	-4.39473	0.986796
Q6P1S2	Protein C3orf33	C3orf33	2	53	0.41	-4.48992	0.986796
Q96HJ9	UPF0562 protein C7orf55	C7orf55	2	36	0.41	-5.05046	0.986796
Q96S66	Chloride channel CLIC-like protein 1	CLCC1	21	479	0.41	-2.0487	0.986796
Q9Y2B0	Protein canopy homolog 2	CNPY2	8	373	0.41	-1.51277	0.986796
P41970	ETS domain-containing protein Elk-3	ELK3	2	71	0.41	-2.99283	0.986796
Q9NZM5	Glioma tumor suppressor candidate region gene 2 protein	GLTSCR2	12	200	0.41	-2.67754	0.986796
P01876	Ig alpha-1 chain C region	IGHA1	5	91	0.41	-1.63694	0.986796
P06239	Tyrosine-protein kinase Lck	LCK	1	139	0.41	-1.67215	0.986796
Q9HAN9	Nicotinamide/nicotinic acid mononucleotide adenylyltransferase 1	NMNAT1	7	244	0.41	-4.66389	0.986796
Q9H5K3	Protein O-mannose kinase	POMK	5	100	0.41	-1.87393	0.986796
Q96BW5	Phosphotriesterase-related protein	PTER	11	243	0.41	-2.4603	0.986796
A0A0A0MT49	Transcription activator BRG1	SMARCA4	8	106	0.41	-2.71749	0.986796
P42229	Signal transducer and activator of transcription 5A	STAT5A	1	311	0.41	-1.35649	0.986796
Q6EMK4	Vasorin	VASN	5	179	0.41	-2.15137	0.986796
Q96JF6	Zinc finger protein 594	ZNF594	1	0	0.41	-5.03607	0.986796
Q9Y673	Dolichyl-phosphate beta-glucosyltransferase	ALG5	11	354	0.4	-2.69512	0.986796
Q9BRX8	Redox-regulatory protein FAM213A	FAM213A	7	134	0.4	-2.40985	0.986796
Q9HAH7	Probable fibrosin-1	FBRS	6	148	0.4	-4.34422	0.986796
P40189	Interleukin-6 receptor subunit beta	IL6ST	20	431	0.4	-1.91925	0.986796
Q92802	NEDD4-binding protein 2-like 2	N4BP2L2	7	128	0.4	-3.26508	0.986796
Q12980	Nitrogen permease regulator 3-like protein	NPRL3	3	0	0.4	-1.43399	0.986796
Q8N2A8	Mitochondrial cardiolipin hydrolase	PLD6	6	139	0.4	-3.87533	0.986796
Q96Q06	Perilipin-4	PLIN4	9	182	0.4	-4.1563	0.986796
Q13029	PR domain zinc finger protein 2	PRDM2	6	77	0.4	-2.91899	0.986796
Q15404	Ras suppressor protein 1	RSU1	8	163	0.4	-0.199574	0.987217
O75880	Protein SCO1 homolog, mitochondrial	SCO1	5	140	0.4	-2.65254	0.986796
Q14190	Single-minded homolog 2	SIM2	2	43	0.4	-2.91339	0.986796
Q70HW3	S-adenosylmethionine mitochondrial carrier protein	SLC25A26	2	47	0.4	-1.6117	0.986796
Q96H20	Vacuolar-sorting protein SNF8	SNF8	4	164	0.4	-0.736874	0.986796
Q8TBQ9	Protein kish-A	TMEM167A	1	58	0.4	-2.10933	0.986796
Q5HYA8	Meckelin	TMEM67	5	66	0.4	-5.78493	0.986796
Q9BRT2	Ubiquinol-cytochrome-c reductase complex assembly factor 2	UQCC2	2	79	0.4	-5.45237	0.986796
P17098	Zinc finger protein 8	ZNF8	8	113	0.4	-2.23782	0.986796
Q7L211	Protein ABHD13	ABHD13	2	44	0.39	-3.45507	0.986796
Q4VC05	B-cell CLL/lymphoma 7 protein family member A	BCL7A	5	199	0.39	-1.42088	0.986796
P49918	Cyclin-dependent kinase inhibitor 1C	CDKN1C	3	68	0.39	-0.873103	0.986796
Q9BSY4	Coiled-coil-helix-coiled-coil-helix domain-containing protein 5	CHCHD5	3	62	0.39	-3.87263	0.986796
Q9Y3E7	Charged multivesicular body protein 3	CHMP3	6	49	0.39	-0.73577	0.986796
P61923	Coatomer subunit zeta-1	COPZ1	5	305	0.39	-0.520328	0.986796
Q9C0D9	Ethanolaminephosphotransferase 1	EPT1	1	29	0.39	-2.56984	0.986796
Q9NQT4	Exosome complex component RRP46	EXOSC5	5	127	0.39	-2.90109	0.986796
Q14789-4	Isoform 4 of Golgin subfamily B member 1	GOLGB1	21	59	0.39	-3.04884	0.986796
P0C0S5	Histone H2A.Z	H2AFZ	3	419	0.39	-4.65303	0.986796
Q14657	EKC/KEOPS complex subunit LAGE3	LAGE3	1	61	0.39	-0.715896	0.986796
Q9H2K0	Translation initiation factor IF-3, mitochondrial	MTIF3	2	23	0.39	-3.2679	0.986796
Q96MY1	Nucleolar protein 4-like	NOL4L	5	249	0.39	-3.95218	0.986796
Q9UBV8	Peflin	PEF1	5	225	0.39	-1.61369	0.986796
O95258	Brain mitochondrial carrier protein 1	SLC25A14	4	79	0.39	-3.09688	0.986796
P14678	Small nuclear ribonucleoprotein-associated proteins B and B'	SNRPB	10	733	0.39	-3.09427	0.986796
Q7Z422	SUZ domain-containing protein 1	SZRD1	2	40	0.39	-0.221987	0.987217
A8MWL7	Transmembrane protein 14DP	TMEM14DP	1	81	0.39	-2.13962	0.986796
Q9BTM9	Ubiquitin-related modifier 1	URM1	1	23	0.39	-0.39572	0.987217
Q6PCB6	Protein ABHD17C	ABHD17C	2	36	0.38	-3.01263	0.986796
Q86SJ2	Amphoterin-induced protein 2	AMIGO2	1	46	0.38	-2.24366	0.986796
P13497	Bone morphogenetic protein 1	BMP1	10	232	0.38	-1.46054	0.986796
Q9BV73	Centrosome-associated protein CEP250	CEP250	8	160	0.38	-1.91079	0.986796
Q9GZY4	Cytochrome c oxidase assembly factor 1 homolog	COA1	5	177	0.38	-1.05754	0.986796
P15509	Granulocyte-macrophage colony-stimulating factor receptor subunit alpha	CSF2RA	3	22	0.38	-1.62442	0.986796
Q8TC92	Ecto-NOX disulfide-thiol exchanger 1	ENOX1	2	32	0.38	-2.38704	0.986796
Q96CS2	HAUS augmin-like complex subunit 1	HAUS1	2	36	0.38	-0.446919	0.987217
Q9H2F3	3 beta-hydroxysteroid dehydrogenase type 7	HSD3B7	1	37	0.38	-0.1747	0.987217
P48551	Interferon alpha/beta receptor 2	IFNAR2	1	46	0.38	-4.03877	0.986796
P01116-2	Isoform 2B of GTPase KRas	KRAS	3	134	0.38	-1.32392	0.986796
Q9BWT6	Meiotic nuclear division protein 1 homolog	MND1	3	103	0.38	-2.26691	0.986796
O75438	NADH dehydrogenase [ubiquinone] 1 beta subcomplex subunit 1	NDUFB1	4	80	0.38	-0.947097	0.986796
Q8TAT5	Endonuclease 8-like 3	NEIL3	6	60	0.38	-3.64822	0.986796
O14715	RANBP2-like and GRIP domain-containing protein 8	RGPD8	9	1234	0.38	-5.60341	0.986796
O75298	Reticulon-2	RTN2	4	59	0.38	-5.79768	0.986796
Q9BVN2	RUN and SH3 domain-containing protein 1	RUSC1	2	64	0.38	-2.79187	0.986796
Q9H299	SH3 domain-binding glutamic acid-rich-like protein 3	SH3BGRL3	2	62	0.38	-0.298296	0.987217
Q13487	snRNA-activating protein complex subunit 2	SNAPC2	1	44	0.38	-1.01509	0.986796
Q969Z0	Protein TBRG4	TBRG4	17	324	0.38	-4.32893	0.986796
Q8NHU6	Tudor domain-containing protein 7	TDRD7	1	29	0.38	-3.52911	0.986796
P22735	Protein-glutamine gamma-glutamyltransferase K	TGM1	2	42	0.38	-3.35929	0.986796
P35625	Metalloproteinase inhibitor 3	TIMP3	3	32	0.38	-1.35586	0.986796
Q53HI1	Protein unc-50 homolog	UNC50	1	0	0.38	-0.263803	0.987217
Q15853-3	Isoform USF2B of Upstream stimulatory factor 2	USF2	1	81	0.38	-5.16202	0.986796
P56211	cAMP-regulated phosphoprotein 19	ARPP19	2	42	0.37	-0.5588	0.986796
Q86UU0	B-cell CLL/lymphoma 9-like protein	BCL9L	14	243	0.37	-4.15893	0.986796
Q6UVK1	Chondroitin sulfate proteoglycan 4	CSPG4	44	1066	0.37	-4.25084	0.986796
Q9Y2R4	Probable ATP-dependent RNA helicase DDX52	DDX52	19	447	0.37	-3.70528	0.986796
Q92796	Disks large homolog 3	DLG3	3	182	0.37	-0.824062	0.986796
Q14209	Transcription factor E2F2	E2F2	2	65	0.37	-5.092	0.986796
O43324	Eukaryotic translation elongation factor 1 epsilon-1	EEF1E1	7	301	0.37	-2.25484	0.986796
P58012	Forkhead box protein L2	FOXL2	1	26	0.37	-0.838792	0.986796
Q9NZL4	Hsp70-binding protein 1	HSPBP1	12	464	0.37	-0.599988	0.986796
P13646	Keratin, type I cytoskeletal 13	KRT13	6	560	0.37	-2.22809	0.986796
A4D1U4	Protein LCHN	LCHN	4	59	0.37	-1.14951	0.986796
Q9HD34	LYR motif-containing protein 4	LYRM4	1	44	0.37	-3.55079	0.986796
O00754	Lysosomal alpha-mannosidase	MAN2B1	16	378	0.37	-1.76107	0.986796
O00339	Matrilin-2	MATN2	6	89	0.37	-5.72857	0.986796
Q9H3U5	Major facilitator superfamily domain-containing protein 1	MFSD1	1	31	0.37	-2.49798	0.986796
P46934-4	Isoform 4 of E3 ubiquitin-protein ligase NEDD4	NEDD4	5	104	0.37	-6.82048	0.986796
Q58EX7	Puratrophin-1	PLEKHG4	1	47	0.37	-1.65465	0.986796
Q9NR77	Peroxisomal membrane protein 2	PXMP2	4	80	0.37	-4.20946	0.986796
Q6NTF9	Rhomboid domain-containing protein 2	RHBDD2	4	108	0.37	-2.0832	0.986796
Q8WW59	SPRY domain-containing protein 4	SPRYD4	9	230	0.37	-1.44638	0.986796
Q9UK41	Vacuolar protein sorting-associated protein 28 homolog	VPS28	4	60	0.37	-0.738395	0.986796
Q96P53	WD repeat and FYVE domain-containing protein 2	WDFY2	3	34	0.37	-4.38503	0.986796
Q9C0E2	Exportin-4	XPO4	18	339	0.37	-3.96513	0.986796
Q8WU67	Phospholipase ABHD3	ABHD3	6	71	0.36	-4.84848	0.986796
Q5T9A4	ATPase family AAA domain-containing protein 3B	ATAD3B	9	1031	0.36	-2.23907	0.986796
P43251	Biotinidase	BTD	7	242	0.36	-1.30281	0.986796
Q8N999	Uncharacterized protein C12orf29	C12orf29	4	31	0.36	-0.0160732	0.997642
Q8N4T8	Carbonyl reductase family member 4	CBR4	6	397	0.36	-0.452846	0.987217
Q13286	Battenin	CLN3	3	69	0.36	-3.05321	0.986796
Q9UBX1	Cathepsin F	CTSF	7	85	0.36	-3.56567	0.986796
Q96F81	Protein dispatched homolog 1	DISP1	3	33	0.36	-3.0458	0.986796
Q8TB36	Ganglioside-induced differentiation-associated protein 1	GDAP1	8	184	0.36	-6.20418	0.986796
P60983	Glia maturation factor beta	GMFB	6	199	0.36	-0.543109	0.986796
Q8IXQ4	GPALPP motifs-containing protein 1	GPALPP1	10	181	0.36	-2.38739	0.986796
P68431	Histone H3.1	HIST1H3A	2	336	0.36	-2.61243	0.986796
Q9NV88	Integrator complex subunit 9	INTS9	14	203	0.36	-1.42727	0.986796
O14880	Microsomal glutathione S-transferase 3	MGST3	4	280	0.36	-2.54028	0.986796
Q99797	Mitochondrial intermediate peptidase	MIPEP	28	415	0.36	-3.57597	0.986796
P40855	Peroxisomal biogenesis factor 19	PEX19	3	54	0.36	-0.039474	0.995405
Q99640	Membrane-associated tyrosine- and threonine-specific cdc2-inhibitory kinase	PKMYT1	5	121	0.36	-2.66632	0.986796
P56282	DNA polymerase epsilon subunit 2	POLE2	13	141	0.36	-4.25762	0.986796
Q96HE9	Proline-rich protein 11	PRR11	7	130	0.36	-1.93186	0.986796
O60518	Ran-binding protein 6	RANBP6	5	240	0.36	-3.9892	0.986796
O75556	Mammaglobin-B	SCGB2A1	1	26	0.36	-1.79849	0.986796
Q15637-6	Isoform 6 of Splicing factor 1	SF1	4	54	0.36	-0.448097	0.987217
Q96BD0	Solute carrier organic anion transporter family member 4A1	SLCO4A1	6	199	0.36	-2.52564	0.986796
P0C1Z6	TCF3 fusion partner	TFPT	1	0	0.36	-3.82557	0.986796
P11441	Ubiquitin-like protein 4A	UBL4A	6	163	0.36	-0.29423	0.987217
Q70J99	Protein unc-13 homolog D	UNC13D	7	50	0.36	-1.39207	0.986796
Q9NVA1	Ubiquinol-cytochrome-c reductase complex assembly factor 1	UQCC1	6	130	0.36	-5.63426	0.986796
Q8TBK6	Zinc finger CCHC domain-containing protein 10	ZCCHC10	1	85	0.36	-0.255975	0.987217
O14978	Zinc finger protein 263	ZNF263	1	0	0.36	-1.63157	0.986796
Q562R1	Beta-actin-like protein 2	ACTBL2	3	3513	0.35	-1.36716	0.986796
O15120	1-acyl-sn-glycerol-3-phosphate acyltransferase beta	AGPAT2	6	165	0.35	-3.94963	0.986796
Q9BQI0	Allograft inflammatory factor 1-like	AIF1L	3	71	0.35	-2.10838	0.986796
Q9NWB6	Arginine and glutamate-rich protein 1	ARGLU1	13	223	0.35	-1.31038	0.986796
P98196	Probable phospholipid-transporting ATPase IH	ATP11A	22	706	0.35	-3.82291	0.986796
Q9Y376	Calcium-binding protein 39	CAB39	15	380	0.35	-0.533107	0.986796
Q6IAN0	Dehydrogenase/reductase SDR family member 7B	DHRS7B	13	414	0.35	-3.52775	0.986796
Q9BU89	Deoxyhypusine hydroxylase	DOHH	4	58	0.35	-0.380099	0.987217
Q7LGA3	Heparan sulfate 2-O-sulfotransferase 1	HS2ST1	11	360	0.35	-1.95961	0.986796
Q8N1N4	Keratin, type II cytoskeletal 78	KRT78	12	435	0.35	-3.02101	0.986796
P17931	Galectin-3	LGALS3	9	242	0.35	-2.83467	0.986796
Q96MG7	Non-structural maintenance of chromosomes element 3 homolog	NSMCE3	5	77	0.35	-2.3398	0.986796
Q8N4S7	Progestin and adipoQ receptor family member 4	PAQR4	2	64	0.35	-5.02557	0.986796
Q9NTI5	Sister chromatid cohesion protein PDS5 homolog B	PDS5B	50	1116	0.35	-3.58265	0.986796
Q5MIZ7	Serine/threonine-protein phosphatase 4 regulatory subunit 3B	PPP4R3B	14	481	0.35	-2.52677	0.986796
Q9NP81	Serine--tRNA ligase, mitochondrial	SARS2	19	821	0.35	-3.40593	0.986796
Q9NWH2	Transmembrane protein 242	TMEM242	2	57	0.35	-1.98256	0.986796
O14657	Torsin-1B	TOR1B	8	129	0.35	-2.63435	0.986796
O15164	Transcription intermediary factor 1-alpha	TRIM24	25	585	0.35	-2.54878	0.986796
P30536	Translocator protein	TSPO	2	97	0.35	-2.93485	0.986796
Q9BZ95	Histone-lysine N-methyltransferase NSD3	WHSC1L1	29	487	0.35	-1.68588	0.986796
O76076	WNT1-inducible-signaling pathway protein 2	WISP2	2	24	0.35	-4.83108	0.986796
P52737	Zinc finger protein 136	ZNF136	2	0	0.35	-2.07267	0.986796
Q6ZN55	Zinc finger protein 574	ZNF574	10	217	0.35	-4.21453	0.986796
B4DXR9	Zinc finger protein 732	ZNF732	1	48	0.35	-5.53201	0.986796
P28288	ATP-binding cassette sub-family D member 3	ABCD3	26	666	0.34	-2.32222	0.986796
P49748	Very long-chain specific acyl-CoA dehydrogenase, mitochondrial	ACADVL	33	1829	0.34	-2.27871	0.986796
Q8N6S4	Ankyrin repeat domain-containing protein 13C	ANKRD13C	4	154	0.34	-2.95259	0.986796
Q8WYN0	Cysteine protease ATG4A	ATG4A	1	60	0.34	-2.37556	0.986796
Q9NY97	N-acetyllactosaminide beta-1,3-N-acetylglucosaminyltransferase 2	B3GNT2	5	104	0.34	-3.93661	0.986796
O60885	Bromodomain-containing protein 4	BRD4	27	862	0.34	-3.02406	0.986796
Q5SQH8	Uncharacterized protein C6orf136	C6orf136	2	28	0.34	-3.84168	0.986796
Q9HA77	Probable cysteine--tRNA ligase, mitochondrial	CARS2	17	589	0.34	-2.06456	0.986796
P49336	Cyclin-dependent kinase 8	CDK8	4	135	0.34	-2.46667	0.986796
Q71F23	Centromere protein U	CENPU	9	227	0.34	-2.37291	0.986796
Q9BRQ6	MICOS complex subunit MIC25	CHCHD6	5	185	0.34	-3.10772	0.986796
Q9H078-2	Isoform 2 of Caseinolytic peptidase B protein homolog	CLPB	2	57	0.34	-2.78693	0.986796
Q13627-2	Isoform 1 of Dual specificity tyrosine-phosphorylation-regulated kinase 1A	DYRK1A	2	79	0.34	-1.84727	0.986796
Q56NI9	N-acetyltransferase ESCO2	ESCO2	22	357	0.34	-3.43821	0.986796
Q8N1B3	Cyclin-related protein FAM58A	FAM58A	1	44	0.34	-3.1541	0.986796
Q96KN1	Protein FAM84B	FAM84B	3	57	0.34	-1.56277	0.986796
Q6P4F2	Ferredoxin-2, mitochondrial	FDX2	3	65	0.34	-1.74422	0.986796
O95073	Fibrinogen silencer-binding protein	FSBP	1	36	0.34	-2.94372	0.986796
O95249	Golgi SNAP receptor complex member 1	GOSR1	10	99	0.34	-3.94166	0.986796
P78333	Glypican-5	GPC5	3	84	0.34	-1.32031	0.986796
Q6NT76	Homeobox-containing protein 1	HMBOX1	1	63	0.34	-7.08874	0.986796
Q53HC5	Kelch-like protein 26	KLHL26	1	26	0.34	-1.79368	0.986796
Q9H6V9	Lipid droplet-associated hydrolase	LDAH	7	156	0.34	-2.5809	0.986796
Q9NWR8	Calcium uniporter regulatory subunit MCUb, mitochondrial	MCUB	6	86	0.34	-2.40611	0.986796
P00395	Cytochrome c oxidase subunit 1	MT-CO1	2	35	0.34	-2.7966	0.986796
Q6P444	Mitochondrial fission regulator 2	MTFR2	7	150	0.34	-3.54577	0.986796
Q9Y233	cAMP and cAMP-inhibited cGMP 3',5'-cyclic phosphodiesterase 10A	PDE10A	7	115	0.34	-4.22082	0.986796
Q16654	[Pyruvate dehydrogenase (acetyl-transferring)] kinase isozyme 4, mitochondrial	PDK4	4	74	0.34	-4.92638	0.986796
Q9BVI0	PHD finger protein 20	PHF20	12	231	0.34	-2.19367	0.986796
Q15149-3	Isoform 3 of Plectin	PLEC	50	86	0.34	-2.06821	0.986796
Q9NVW2	E3 ubiquitin-protein ligase RLIM	RLIM	6	290	0.34	-3.06875	0.986796
Q9H9Y2	Ribosome production factor 1	RPF1	13	248	0.34	-2.1223	0.986796
Q9NQG5	Regulation of nuclear pre-mRNA domain-containing protein 1B	RPRD1B	11	268	0.34	-3.13939	0.986796
O75182	Paired amphipathic helix protein Sin3b	SIN3B	24	482	0.34	-1.32681	0.986796
Q8WWI5	Choline transporter-like protein 1	SLC44A1	9	142	0.34	-1.88089	0.986796
Q96NT5	Proton-coupled folate transporter	SLC46A1	2	31	0.34	-2.49156	0.986796
Q15506	Sperm surface protein Sp17	SPA17	2	30	0.34	-3.32532	0.986796
Q7Z7C8	Transcription initiation factor TFIID subunit 8	TAF8	5	78	0.34	-4.00998	0.986796
Q8IY95	Transmembrane protein 192	TMEM192	5	160	0.34	-2.08938	0.986796
Q9P0T7	Transmembrane protein 9	TMEM9	1	236	0.34	-5.56484	0.986796
Q6UW78	Ubiquinol-cytochrome-c reductase complex assembly factor 3	UQCC3	3	266	0.34	-2.54318	0.986796
Q08AN1	Zinc finger protein 616	ZNF616	3	135	0.34	-2.38029	0.986796
O15015	Zinc finger protein 646	ZNF646	5	57	0.34	-1.6173	0.986796
Q96CK0	Zinc finger protein 653	ZNF653	1	68	0.34	-1.32243	0.986796
Q96MP5	Zinc finger SWIM domain-containing protein 3	ZSWIM3	2	35	0.34	-1.55828	0.986796
Q99943	1-acyl-sn-glycerol-3-phosphate acyltransferase alpha	AGPAT1	7	158	0.33	-0.260253	0.987217
P00352	Retinal dehydrogenase 1	ALDH1A1	1	36	0.33	-2.32185	0.986796
Q6UB98	Ankyrin repeat domain-containing protein 12	ANKRD12	3	91	0.33	-4.81147	0.986796
Q14865	AT-rich interactive domain-containing protein 5B	ARID5B	23	260	0.33	-1.79682	0.986796
O75915	PRA1 family protein 3	ARL6IP5	5	836	0.33	-1.46473	0.986796
P18846	Cyclic AMP-dependent transcription factor ATF-1	ATF1	1	176	0.33	-1.55044	0.986796
Q9NSY1	BMP-2-inducible protein kinase	BMP2K	14	272	0.33	-1.31515	0.986796
P53567	CCAAT/enhancer-binding protein gamma	CEBPG	2	0	0.33	-6.75096	0.986796
Q9HCU4	Cadherin EGF LAG seven-pass G-type receptor 2	CELSR2	22	394	0.33	-3.05087	0.986796
P01040	Cystatin-A	CSTA	7	80	0.33	-3.78478	0.986796
Q9H1X3	DnaJ homolog subfamily C member 25	DNAJC25	9	71	0.33	-2.47328	0.986796
O96015	Dynein light chain 4, axonemal	DNAL4	2	34	0.33	-1.22463	0.986796
P32519	ETS-related transcription factor Elf-1	ELF1	8	177	0.33	-3.24088	0.986796
Q9NPA8	Transcription and mRNA export factor ENY2	ENY2	3	45	0.33	-2.69323	0.986796
Q96EF6	F-box only protein 17	FBXO17	3	68	0.33	-4.49509	0.986796
Q8WU20	Fibroblast growth factor receptor substrate 2	FRS2	5	53	0.33	-1.06622	0.986796
P09471	Guanine nucleotide-binding protein G(o) subunit alpha	GNAO1	2	246	0.33	-0.998019	0.986796
O43708	Maleylacetoacetate isomerase	GSTZ1	3	81	0.33	-3.14172	0.986796
Q9UGU5	HMG domain-containing protein 4	HMGXB4	6	88	0.33	-0.585568	0.986796
Q9NZI8	Insulin-like growth factor 2 mRNA-binding protein 1	IGF2BP1	31	900	0.33	-4.26577	0.986796
Q9UMN6	Histone-lysine N-methyltransferase 2B	KMT2B	23	517	0.33	-2.74801	0.986796
Q52LA3	Protein lin-52 homolog	LIN52	1	28	0.33	-2.60574	0.986796
O95563	Mitochondrial pyruvate carrier 2	MPC2	4	69	0.33	-5.8171	0.986796
O75570	Peptide chain release factor 1, mitochondrial	MTRF1	6	155	0.33	-4.28393	0.986796
P54920	Alpha-soluble NSF attachment protein	NAPA	13	619	0.33	-0.7241	0.986796
Q8N0W4	Neuroligin-4, X-linked	NLGN4X	3	29	0.33	-3.76958	0.986796
Q96E52	Metalloendopeptidase OMA1, mitochondrial	OMA1	13	168	0.33	-1.82522	0.986796
Q99633	Pre-mRNA-splicing factor 18	PRPF18	10	218	0.33	-1.51969	0.986796
O00194	Ras-related protein Rab-27B	RAB27B	7	224	0.33	-2.32432	0.986796
P43003	Excitatory amino acid transporter 1	SLC1A3	7	437	0.33	-0.86442	0.986796
Q6PJ21	SPRY domain-containing SOCS box protein 3	SPSB3	1	0	0.33	-1.20026	0.986796
Q9BWG4	Single-stranded DNA-binding protein 4	SSBP4	1	72	0.33	-3.16708	0.986796
P32856	Syntaxin-2	STX2	8	175	0.33	-3.94473	0.986796
Q9NNW7	Thioredoxin reductase 2, mitochondrial	TXNRD2	10	257	0.33	-0.75134	0.986796
Q9BZF9	Uveal autoantigen with coiled-coil domains and ankyrin repeats	UACA	30	532	0.33	-3.61115	0.986796
P15622	Zinc finger protein 250	ZNF250	3	34	0.33	-2.67631	0.986796
Q9UID6	Zinc finger protein 639	ZNF639	6	34	0.33	-0.895725	0.986796
P35670	Copper-transporting ATPase 2	ATP7B	5	80	0.32	-0.821123	0.986796
Q4VC05-2	Isoform 2 of B-cell CLL/lymphoma 7 protein family member A	BCL7A	1	82	0.32	-2.50911	0.986796
Q9NYM9	BET1-like protein	BET1L	2	68	0.32	-2.11782	0.986796
Q9GZT6	Coiled-coil domain-containing protein 90B, mitochondrial	CCDC90B	6	135	0.32	-2.44073	0.986796
Q6IPU0	Centromere protein P	CENPP	3	43	0.32	-4.89135	0.986796
Q7L2Z9	Centromere protein Q	CENPQ	5	96	0.32	-4.28154	0.986796
Q9H9Q2	COP9 signalosome complex subunit 7b	COPS7B	5	190	0.32	-0.576654	0.986796
P13498	Cytochrome b-245 light chain	CYBA	3	25	0.32	-1.23165	0.986796
P63167	Dynein light chain 1, cytoplasmic	DYNLL1	2	788	0.32	-0.397675	0.987217
P07992	DNA excision repair protein ERCC-1	ERCC1	7	49	0.32	-2.22771	0.986796
Q6GMR7	Fatty-acid amide hydrolase 2	FAAH2	7	99	0.32	-1.31878	0.986796
Q9NSI2	Protein FAM207A	FAM207A	11	322	0.32	-3.8637	0.986796
Q96SL8	Flt3-interacting zinc finger protein 1	FIZ1	6	126	0.32	-4.55231	0.986796
Q03113	Guanine nucleotide-binding protein subunit alpha-12	GNA12	6	252	0.32	-2.56685	0.986796
Q9Y283	Inversin	INVS	2	28	0.32	-4.58621	0.986796
Q9BR39	Junctophilin-2	JPH2	5	138	0.32	-0.214731	0.987217
Q8WWI1	LIM domain only protein 7	LMO7	91	2860	0.32	-2.58723	0.986796
O75581	Low-density lipoprotein receptor-related protein 6	LRP6	9	126	0.32	-2.56472	0.986796
Q7L4E1	Mitoguardin 2	MIGA2	5	75	0.32	-3.55531	0.986796
Q96EL2	28S ribosomal protein S24, mitochondrial	MRPS24	4	49	0.32	-5.45233	0.986796
Q92665	28S ribosomal protein S31, mitochondrial	MRPS31	19	426	0.32	-2.45546	0.986796
Q9H4K7	Mitochondrial ribosome-associated GTPase 2	MTG2	13	417	0.32	-0.875923	0.986796
P35749	Myosin-11	MYH11	1	752	0.32	-2.37432	0.986796
Q9UHK0	Nuclear fragile X mental retardation-interacting protein 1	NUFIP1	9	159	0.32	-2.1149	0.986796
Q9Y5N6	Origin recognition complex subunit 6	ORC6	9	118	0.32	-0.707521	0.986796
P62875	DNA-directed RNA polymerases I, II, and III subunit RPABC5	POLR2L	2	66	0.32	-1.23392	0.986796
Q9ULL5	Proline-rich protein 12	PRR12	8	137	0.32	-3.6783	0.986796
Q96E39	RNA binding motif protein, X-linked-like-1	RBMXL1	3	233	0.32	-3.16597	0.986796
P08579	U2 small nuclear ribonucleoprotein B''	SNRPB2	9	273	0.32	-2.52945	0.986796
Q03167	Transforming growth factor beta receptor type 3	TGFBR3	15	261	0.32	-2.35176	0.986796
Q9NVV9	THAP domain-containing protein 1	THAP1	1	51	0.32	-2.90923	0.986796
Q99595	Mitochondrial import inner membrane translocase subunit Tim17-A	TIMM17A	5	371	0.32	-1.7194	0.986796
Q9GZM7	Tubulointerstitial nephritis antigen-like	TINAGL1	1	34	0.32	-0.0392727	0.995405
Q9NS93	Transmembrane 7 superfamily member 3	TM7SF3	2	23	0.32	-3.13834	0.986796
O43617	Trafficking protein particle complex subunit 3	TRAPPC3	4	99	0.32	-0.0843019	0.994085
Q9UPN9	E3 ubiquitin-protein ligase TRIM33	TRIM33	27	649	0.32	-2.41123	0.986796
P61758	Prefoldin subunit 3	VBP1	9	278	0.32	-0.421107	0.987217
A3KMH1	von Willebrand factor A domain-containing protein 8	VWA8	75	1659	0.32	-3.01958	0.986796
Q8IX07	Zinc finger protein ZFPM1	ZFPM1	3	59	0.32	-3.46728	0.986796
O75467	Zinc finger protein 324A	ZNF324	5	137	0.32	-5.19049	0.986796
Q8WTR7	Zinc finger protein 473	ZNF473	1	0	0.32	-2.77617	0.986796
P16219	Short-chain specific acyl-CoA dehydrogenase, mitochondrial	ACADS	9	232	0.31	-1.68533	0.986796
Q6IQ32	ADNP homeobox protein 2	ADNP2	9	166	0.31	-2.29042	0.986796
P07355	Annexin A2	ANXA2	33	2390	0.31	-2.45343	0.986796
Q6Y288	Beta-1,3-glucosyltransferase	B3GLCT	9	161	0.31	-1.83223	0.986796
P41182	B-cell lymphoma 6 protein	BCL6	4	46	0.31	-2.70815	0.986796
Q9NSI6-2	Isoform B of Bromodomain and WD repeat-containing protein 1	BRWD1	1	98	0.31	-0.538824	0.986796
Q8N163	Cell cycle and apoptosis regulator protein 2	CCAR2	39	1041	0.31	-2.72797	0.986796
Q9UQ88	Cyclin-dependent kinase 11A	CDK11A	2	539	0.31	-1.44213	0.986796
P61024	Cyclin-dependent kinases regulatory subunit 1	CKS1B	2	112	0.31	-0.484296	0.986796
Q9NUI1	Peroxisomal 2,4-dienoyl-CoA reductase	DECR2	10	393	0.31	-2.09803	0.986796
Q86SQ9	Dehydrodolichyl diphosphate synthase complex subunit DHDDS	DHDDS	3	86	0.31	-6.76223	0.986796
Q14562	ATP-dependent RNA helicase DHX8	DHX8	34	991	0.31	-1.25003	0.986796
Q96KC8	DnaJ homolog subfamily C member 1	DNAJC1	13	388	0.31	-2.02904	0.986796
Q9UPQ8	Dolichol kinase	DOLK	3	50	0.31	-2.78313	0.986796
O60739	Eukaryotic translation initiation factor 1b	EIF1B	6	243	0.31	-0.0716411	0.995005
A0A1C7CYX1	ELM2 and SANT domain-containing protein 1	ELMSAN1	8	110	0.31	-1.6738	0.986796
O75460	Serine/threonine-protein kinase/endoribonuclease IRE1	ERN1	2	33	0.31	-3.74447	0.986796
Q9UI08	Ena/VASP-like protein	EVL	11	494	0.31	-1.85433	0.986796
P36383	Gap junction gamma-1 protein	GJC1	3	64	0.31	-0.770317	0.986796
O00458	Interferon-related developmental regulator 1	IFRD1	3	91	0.31	-2.19673	0.986796
Q8IY31	Intraflagellar transport protein 20 homolog	IFT20	1	31	0.31	-0.0103834	0.998131
Q70UQ0	Inhibitor of nuclear factor kappa-B kinase-interacting protein	IKBIP	13	390	0.31	-3.19963	0.986796
P78552	Interleukin-13 receptor subunit alpha-1	IL13RA1	3	42	0.31	-1.49457	0.986796
Q14571	Inositol 1,4,5-trisphosphate receptor type 2	ITPR2	52	1581	0.31	-2.9944	0.986796
Q9Y4A0	Jerky protein homolog-like	JRKL	3	66	0.31	-2.60518	0.986796
Q92604	Acyl-CoA:lysophosphatidylglycerol acyltransferase 1	LPGAT1	7	187	0.31	-0.034865	0.996283
Q9NR56-5	Isoform 5 of Muscleblind-like protein 1	MBNL1	1	38	0.31	-0.189083	0.987217
Q86UW6	NEDD4-binding protein 2	N4BP2	2	0	0.31	-5.83775	0.986796
Q16649	Nuclear factor interleukin-3-regulated protein	NFIL3	7	139	0.31	-1.60882	0.986796
O75381	Peroxisomal membrane protein PEX14	PEX14	11	404	0.31	-2.31053	0.986796
Q504Y2	Extracellular tyrosine-protein kinase PKDCC	PKDCC	2	36	0.31	-0.629031	0.986796
Q15008	26S proteasome non-ATPase regulatory subunit 6	PSMD6	23	543	0.31	-0.747532	0.986796
E9PAU2	Ribonucleoprotein PTB-binding 1	RAVER1	6	231	0.31	-1.58264	0.986796
Q96IZ5	RNA-binding protein 41	RBM41	6	62	0.31	-1.8608	0.986796
Q9BTD8	RNA-binding protein 42	RBM42	9	356	0.31	-4.2066	0.986796
O00584	Ribonuclease T2	RNASET2	6	151	0.31	-3.42965	0.986796
Q96P16	Regulation of nuclear pre-mRNA domain-containing protein 1A	RPRD1A	8	241	0.31	-2.47078	0.986796
Q9BWJ5	Splicing factor 3B subunit 5	SF3B5	5	121	0.31	-2.07383	0.986796
P49281	Natural resistance-associated macrophage protein 2	SLC11A2	2	29	0.31	-2.33728	0.986796
Q99808	Equilibrative nucleoside transporter 1	SLC29A1	6	255	0.31	-1.68105	0.986796
O95772	MLN64 N-terminal domain homolog	STARD3NL	4	83	0.31	-2.55145	0.986796
O75558	Syntaxin-11	STX11	8	138	0.31	-5.16986	0.986796
A2RTX5	Probable threonine--tRNA ligase 2, cytoplasmic	TARSL2	6	135	0.31	-4.13756	0.986796
Q9Y2W6	Tudor and KH domain-containing protein	TDRKH	10	261	0.31	-0.456031	0.987217
Q9BXT5	Testis-expressed sequence 15 protein	TEX15	3	31	0.31	-3.72566	0.986796
Q3ZCQ8	Mitochondrial import inner membrane translocase subunit TIM50	TIMM50	12	337	0.31	-3.18509	0.986796
O15321	Transmembrane 9 superfamily member 1	TM9SF1	7	127	0.31	-1.4869	0.986796
O60858	E3 ubiquitin-protein ligase TRIM13	TRIM13	6	129	0.31	-2.06241	0.986796
Q8TD43	Transient receptor potential cation channel subfamily M member 4	TRPM4	3	40	0.31	-4.06319	0.986796
Q96AE7-2	Isoform 2 of Tetratricopeptide repeat protein 17	TTC17	8	218	0.31	-1.18995	0.986796
P51809	Vesicle-associated membrane protein 7	VAMP7	9	293	0.31	-4.548	0.986796
Q8TAA9	Vang-like protein 1	VANGL1	12	261	0.31	-3.36481	0.986796
A5D8V6	Vacuolar protein sorting-associated protein 37C	VPS37C	1	39	0.31	-5.82493	0.986796
Q8TCN5	Zinc finger protein 507	ZNF507	5	90	0.31	-2.71506	0.986796
O60613	15 kDa selenoprotein	SEPTIN15	5	206	0.3	-1.11111	0.986796
P42765	3-ketoacyl-CoA thiolase, mitochondrial	ACAA2	23	2153	0.3	-2.6509	0.986796
Q86W74	Ankyrin repeat domain-containing protein 46	ANKRD46	2	31	0.3	-2.85493	0.986796
Q9UBZ4	DNA-(apurinic or apyrimidinic site) lyase 2	APEX2	7	179	0.3	-1.24275	0.986796
Q6UXV4	MICOS complex subunit MIC27	APOOL	10	236	0.3	-2.51907	0.986796
Q12797	Aspartyl/asparaginyl beta-hydroxylase	ASPH	30	1081	0.3	-0.945211	0.986796
P17544	Cyclic AMP-dependent transcription factor ATF-7	ATF7	8	206	0.3	-3.30847	0.986796
P05023	Sodium/potassium-transporting ATPase subunit alpha-1	ATP1A1	41	2258	0.3	-1.30495	0.986796
Q9Y5K8	V-type proton ATPase subunit D	ATP6V1D	5	183	0.3	-0.474317	0.98706
Q969J3	BLOC-1-related complex subunit 5	BORCS5	4	144	0.3	-0.623105	0.986796
Q96PB1	CAS1 domain-containing protein 1	CASD1	2	40	0.3	-3.58571	0.986796
Q69YH5	Cell division cycle-associated protein 2	CDCA2	33	740	0.3	-1.53633	0.986796
Q8NFW8	N-acylneuraminate cytidylyltransferase	CMAS	18	515	0.3	-3.64496	0.986796
Q9Y2Z9	Ubiquinone biosynthesis monooxygenase COQ6, mitochondrial	COQ6	7	222	0.3	-0.931931	0.986796
Q5H943	Kita-kyushu lung cancer antigen 1	CT83	2	27	0.3	-5.04988	0.986796
Q96SQ9	Cytochrome P450 2S1	CYP2S1	8	166	0.3	-2.10117	0.986796
Q9H1C7	Cysteine-rich and transmembrane domain-containing protein 1	CYSTM1	2	40	0.3	-2.52967	0.986796
Q17RN3	Protein FAM98C	FAM98C	2	59	0.3	-4.18039	0.986796
Q3KR37	GRAM domain-containing protein 1B	GRAMD1B	12	331	0.3	-1.78645	0.986796
Q30201	Hereditary hemochromatosis protein	HFE	6	141	0.3	-1.4078	0.986796
Q9UJC3	Protein Hook homolog 1	HOOK1	15	163	0.3	-2.88916	0.986796
Q5SSJ5	Heterochromatin protein 1-binding protein 3	HP1BP3	22	678	0.3	-1.34422	0.986796
Q14807	Kinesin-like protein KIF22	KIF22	23	574	0.3	-3.20266	0.986796
Q13887	Krueppel-like factor 5	KLF5	6	182	0.3	-1.70067	0.986796
P11279	Lysosome-associated membrane glycoprotein 1	LAMP1	10	308	0.3	-2.90027	0.986796
Q8N4V1	Membrane magnesium transporter 1	MMGT1	2	117	0.3	-3.50455	0.986796
Q9HD23	Magnesium transporter MRS2 homolog, mitochondrial	MRS2	10	190	0.3	-2.05849	0.986796
Q9Y483	Metal-response element-binding transcription factor 2	MTF2	23	531	0.3	-2.55822	0.986796
P50391	Neuropeptide Y receptor type 4	NPY4R	1	32	0.3	-0.0931053	0.993474
Q8WV22	Non-structural maintenance of chromosomes element 1 homolog	NSMCE1	4	121	0.3	-1.79599	0.986796
P78380	Oxidized low-density lipoprotein receptor 1	OLR1	8	297	0.3	-1.46213	0.986796
Q13438	Protein OS-9	OS9	23	522	0.3	-1.65774	0.986796
Q86WK9	Membrane progestin receptor alpha	PAQR7	1	45	0.3	-2.37844	0.986796
Q99471	Prefoldin subunit 5	PFDN5	5	55	0.3	-1.18609	0.986796
F8W0Q9	Periphilin-1	PPHLN1	4	199	0.3	-3.07468	0.986796
O00232	26S proteasome non-ATPase regulatory subunit 12	PSMD12	20	951	0.3	-0.358802	0.987217
Q9UL46	Proteasome activator complex subunit 2	PSME2	10	242	0.3	-0.0844188	0.994085
P62834	Ras-related protein Rap-1A	RAP1A	5	641	0.3	-1.79399	0.986796
Q8NBN7	Retinol dehydrogenase 13	RDH13	14	384	0.3	-4.98119	0.986796
Q9H426	Regulating synaptic membrane exocytosis protein 4	RIMS4	2	64	0.3	-1.87733	0.986796
Q6ZNA4	E3 ubiquitin-protein ligase Arkadia	RNF111	2	0	0.3	-1.30692	0.986796
Q9BQQ7	Receptor-transporting protein 3	RTP3	2	0	0.3	-2.3331	0.986796
Q5PRF9	Protein Smaug homolog 2	SAMD4B	5	107	0.3	-2.19743	0.986796
Q149N8	E3 ubiquitin-protein ligase SHPRH	SHPRH	23	369	0.3	-2.41295	0.986796
Q8NEW0	Zinc transporter 7	SLC30A7	9	186	0.3	-1.68427	0.986796
O00400	Acetyl-coenzyme A transporter 1	SLC33A1	7	330	0.3	-1.04171	0.986796
Q9Y5X2	Sorting nexin-8	SNX8	6	76	0.3	-2.4196	0.986796
P18405	3-oxo-5-alpha-steroid 4-dehydrogenase 1	SRD5A1	1	0	0.3	-0.951568	0.986796
Q9BWW4	Single-stranded DNA-binding protein 3	SSBP3	1	123	0.3	-4.90699	0.986796
P31483	Nucleolysin TIA-1 isoform p40	TIA1	5	358	0.3	-1.01358	0.986796
Q5TGY1	Transmembrane and coiled-coil domain-containing protein 4	TMCO4	2	96	0.3	-1.62204	0.986796
Q7Z7H5	Transmembrane emp24 domain-containing protein 4	TMED4	5	403	0.3	-2.59217	0.986796
Q8NDZ6	Transmembrane protein 161B	TMEM161B	5	74	0.3	-4.32909	0.986796
Q9UHN6	Transmembrane protein 2	TMEM2	27	477	0.3	-2.61791	0.986796
Q9NVV0	Trimeric intracellular cation channel type B	TMEM38B	5	125	0.3	-3.09669	0.986796
Q9NW97	Transmembrane protein 51	TMEM51	1	30	0.3	-0.629355	0.986796
Q96K49	Transmembrane protein 87B	TMEM87B	2	88	0.3	-1.12612	0.986796
Q13470	Non-receptor tyrosine-protein kinase TNK1	TNK1	6	50	0.3	-1.08104	0.986796
Q969P6	DNA topoisomerase I, mitochondrial	TOP1MT	1	235	0.3	-2.19616	0.986796
P08670	Vimentin	VIM	52	7178	0.3	-1.63916	0.986796
P04004	Vitronectin	VTN	7	159	0.3	-1.13646	0.986796
O95785	Protein Wiz	WIZ	19	602	0.3	-2.19769	0.986796
Q9Y548	Protein YIPF1	YIPF1	2	31	0.3	-2.14035	0.986796
O14709	Zinc finger protein 197	ZNF197	2	0	0.3	-2.47904	0.986796
P17035	Zinc finger protein 28	ZNF28	2	82	0.3	-4.27482	0.986796
Q9NY61	Protein AATF	AATF	19	801	0.29	-2.25289	0.986796
Q7Z695	Uncharacterized aarF domain-containing protein kinase 2	ADCK2	2	44	0.29	-2.17843	0.986796
Q9NVT9	Armadillo repeat-containing protein 1	ARMC1	8	123	0.29	-2.36828	0.986796
O75947	ATP synthase subunit d, mitochondrial	ATP5H	15	417	0.29	-1.71849	0.986796
Q99766	ATP synthase subunit s, mitochondrial	ATP5S	5	93	0.29	-5.37618	0.986796
P41223	Protein BUD31 homolog	BUD31	8	222	0.29	-3.38445	0.986796
Q8WVC6	Dephospho-CoA kinase domain-containing protein	DCAKD	9	239	0.29	-3.27336	0.986796
O15121	Sphingolipid delta(4)-desaturase DES1	DEGS1	3	192	0.29	-1.9376	0.986796
Q5TB30	DEP domain-containing protein 1A	DEPDC1	16	366	0.29	-4.1829	0.986796
Q13011	Delta(3,5)-Delta(2,4)-dienoyl-CoA isomerase, mitochondrial	ECH1	15	1425	0.29	-2.93445	0.986796
Q9HCM4	Band 4.1-like protein 5	EPB41L5	11	161	0.29	-2.63598	0.986796
Q9UKT5	F-box only protein 4	FBXO4	4	80	0.29	-1.42981	0.986796
Q6PJ61	F-box only protein 46	FBXO46	3	47	0.29	-2.76844	0.986796
Q9BRR8	G patch domain-containing protein 1	GPATCH1	14	340	0.29	-2.81104	0.986796
Q13227	G protein pathway suppressor 2	GPS2	7	127	0.29	-2.63151	0.986796
P30711	Glutathione S-transferase theta-1	GSTT1	3	83	0.29	-0.40328	0.987217
Q96RY7	Intraflagellar transport protein 140 homolog	IFT140	6	85	0.29	-1.69774	0.986796
Q9UL03	Integrator complex subunit 6	INTS6	24	554	0.29	-2.44283	0.986796
P26012	Integrin beta-8	ITGB8	6	104	0.29	-1.10145	0.986796
Q9HDC5	Junctophilin-1	JPH1	13	319	0.29	-3.12202	0.986796
O43731	ER lumen protein-retaining receptor 3	KDELR3	1	24	0.29	-1.16349	0.986796
Q06136	3-ketodihydrosphingosine reductase	KDSR	8	286	0.29	-1.49418	0.986796
Q9GZZ8	Extracellular glycoprotein lacritin	LACRT	2	51	0.29	-1.61559	0.986796
Q96PV6-2	Isoform 2 of Leukocyte receptor cluster member 8	LENG8	5	84	0.29	-0.93277	0.986796
Q17RY6	Lymphocyte antigen 6K	LY6K	7	163	0.29	-0.0480947	0.995196
P07948	Tyrosine-protein kinase Lyn	LYN	19	645	0.29	-2.75353	0.986796
O95274	Ly6/PLAUR domain-containing protein 3	LYPD3	4	144	0.29	-1.91838	0.986796
O00159	Unconventional myosin-Ic	MYO1C	51	1427	0.29	-1.12887	0.986796
Q14686	Nuclear receptor coactivator 6	NCOA6	18	246	0.29	-1.53385	0.986796
O00264	Membrane-associated progesterone receptor component 1	PGRMC1	10	722	0.29	-3.21177	0.986796
Q8N3E9	1-phosphatidylinositol 4,5-bisphosphate phosphodiesterase delta-3	PLCD3	13	313	0.29	-2.94064	0.986796
Q8WXF1	Paraspeckle component 1	PSPC1	17	698	0.29	-0.861563	0.986796
P61020	Ras-related protein Rab-5B	RAB5B	6	528	0.29	-2.55537	0.986796
Q92878	DNA repair protein RAD50	RAD50	75	1915	0.29	-1.27152	0.986796
Q9Y6N7	Roundabout homolog 1	ROBO1	29	659	0.29	-3.08489	0.986796
Q13530	Serine incorporator 3	SERINC3	7	132	0.29	-3.02002	0.986796
Q9Y619	Mitochondrial ornithine transporter 1	SLC25A15	9	233	0.29	-1.77716	0.986796
P09234	U1 small nuclear ribonucleoprotein C	SNRPC	3	124	0.29	-1.05187	0.986796
O43609	Protein sprouty homolog 1	SPRY1	1	31	0.29	-1.55635	0.986796
O14662-2	Isoform A of Syntaxin-16	STX16	3	76	0.29	-1.12838	0.986796
Q9BXS4	Transmembrane protein 59	TMEM59	5	141	0.29	-1.45927	0.986796
P11388	DNA topoisomerase 2-alpha	TOP2A	57	2519	0.29	-0.541797	0.986796
O95164	Ubiquitin-like protein 3	UBL3	2	42	0.29	-3.3087	0.986796
P17480	Nucleolar transcription factor 1	UBTF	41	748	0.29	-2.09564	0.986796
Q8TEY7	Ubiquitin carboxyl-terminal hydrolase 33	USP33	15	286	0.29	-1.61931	0.986796
Q6VEQ5	WAS protein family homolog 2	WASH2P	10	245	0.29	-0.950686	0.986796
Q9H5J0	Zinc finger and BTB domain-containing protein 3	ZBTB3	2	0	0.29	-1.3293	0.986796
P10074	Zinc finger and BTB domain-containing protein 48	ZBTB48	4	56	0.29	-3.85688	0.986796
Q5SVZ6	Zinc finger MYM-type protein 1	ZMYM1	18	394	0.29	-2.77003	0.986796
O75027	ATP-binding cassette sub-family B member 7, mitochondrial	ABCB7	16	537	0.28	-0.951635	0.986796
Q9UNQ0	ATP-binding cassette sub-family G member 2	ABCG2	17	478	0.28	-2.44639	0.986796
Q9NRZ7	1-acyl-sn-glycerol-3-phosphate acyltransferase gamma	AGPAT3	12	213	0.28	-3.6784	0.986796
Q9P227	Rho GTPase-activating protein 23	ARHGAP23	4	149	0.28	-4.15168	0.986796
Q6ZUM4	Rho GTPase-activating protein 27	ARHGAP27	4	40	0.28	-0.682619	0.986796
Q5U4P2	Aspartate beta-hydroxylase domain-containing protein 1	ASPHD1	2	66	0.28	-3.47819	0.986796
P20020	Plasma membrane calcium-transporting ATPase 1	ATP2B1	26	1575	0.28	-2.04672	0.986796
P36543	V-type proton ATPase subunit E 1	ATP6V1E1	11	381	0.28	-0.687259	0.986796
Q14CW9	Ataxin-7-like protein 3	ATXN7L3	3	31	0.28	-0.0680349	0.995005
Q9UIF8	Bromodomain adjacent to zinc finger domain protein 2B	BAZ2B	18	233	0.28	-3.11439	0.986796
P51587	Breast cancer type 2 susceptibility protein	BRCA2	28	392	0.28	-1.90657	0.986796
O75909	Cyclin-K	CCNK	13	282	0.28	-2.02198	0.986796
Q6YHK3	CD109 antigen	CD109	39	1311	0.28	-0.685312	0.986796
O14735	CDP-diacylglycerol--inositol 3-phosphatidyltransferase	CDIPT	3	125	0.28	-2.21114	0.986796
Q9BS16	Centromere protein K	CENPK	3	22	0.28	-1.90205	0.986796
Q96JM3	Chromosome alignment-maintaining phosphoprotein 1	CHAMP1	33	851	0.28	-0.8878	0.986796
Q8TD26	Chromodomain-helicase-DNA-binding protein 6	CHD6	33	810	0.28	-2.99961	0.986796
Q99828	Calcium and integrin-binding protein 1	CIB1	4	62	0.28	-0.574546	0.986796
Q8N2M8	CLK4-associating serine/arginine rich protein	CLASRP	9	139	0.28	-1.7736	0.986796
P02462	Collagen alpha-1(IV) chain	COL4A1	1	23	0.28	-2.06325	0.986796
O75629	Protein CREG1	CREG1	2	0	0.28	-2.19566	0.986796
P07108	Acyl-CoA-binding protein	DBI	2	82	0.28	-0.266399	0.987217
Q9BTZ2	Dehydrogenase/reductase SDR family member 4	DHRS4	10	253	0.28	-1.0993	0.986796
P09622	Dihydrolipoyl dehydrogenase, mitochondrial	DLD	17	1143	0.28	-1.45542	0.986796
P26358	DNA (cytosine-5)-methyltransferase 1	DNMT1	79	3144	0.28	-1.55666	0.986796
Q9UHL4	Dipeptidyl peptidase 2	DPP7	11	351	0.28	-0.793749	0.986796
Q15075	Early endosome antigen 1	EEA1	78	1565	0.28	-1.67196	0.986796
Q9H5J4	Elongation of very long chain fatty acids protein 6	ELOVL6	2	64	0.28	-1.37551	0.986796
Q5NDL2	EGF domain-specific O-linked N-acetylglucosamine transferase	EOGT	13	297	0.28	-1.56099	0.986796
P41212	Transcription factor ETV6	ETV6	6	52	0.28	-2.4605	0.986796
H7C3M7	FERM, RhoGEF and pleckstrin domain-containing protein 2 (Fragment)	FARP2	3	64	0.28	-1.5284	0.986796
P04066	Tissue alpha-L-fucosidase	FUCA1	1	55	0.28	-3.23807	0.986796
P29992	Guanine nucleotide-binding protein subunit alpha-11	GNA11	12	411	0.28	-1.60619	0.986796
Q9Y547	Intraflagellar transport protein 25 homolog	HSPB11	4	81	0.28	-0.0152011	0.997642
Q6UWB1	Interleukin-27 receptor subunit alpha	IL27RA	6	112	0.28	-1.78624	0.986796
P08648	Integrin alpha-5	ITGA5	4	73	0.28	-2.08004	0.986796
O00180	Potassium channel subfamily K member 1	KCNK1	2	87	0.28	-3.15405	0.986796
Q5HYC2	Uncharacterized protein KIAA2026	KIAA2026	2	27	0.28	-2.40623	0.986796
Q99456	Keratin, type I cytoskeletal 12	KRT12	1	81	0.28	-2.83871	0.986796
Q9Y6N6	Laminin subunit gamma-3	LAMC3	8	197	0.28	-2.89609	0.986796
Q6P1Q0	LETM1 domain-containing protein 1	LETMD1	9	180	0.28	-4.14824	0.986796
E9PMP7	LIM domain only protein 7 (Fragment)	LMO7	13	98	0.28	-0.369775	0.987217
Q93074	Mediator of RNA polymerase II transcription subunit 12	MED12	44	857	0.28	-1.5076	0.986796
Q5XKP0	MICOS complex subunit MIC13	MIC13	5	180	0.28	-1.21131	0.986796
Q99549	M-phase phosphoprotein 8	MPHOSPH8	19	381	0.28	-1.89689	0.986796
Q9H019	Mitochondrial fission regulator 1-like	MTFR1L	7	128	0.28	-1.94911	0.986796
O43795	Unconventional myosin-Ib	MYO1B	45	827	0.28	-0.319018	0.987217
Q9Y618	Nuclear receptor corepressor 2	NCOR2	43	953	0.28	-1.79839	0.986796
Q9NP74	Palmdelphin	PALMD	16	289	0.28	-0.848949	0.986796
Q9UHV9	Prefoldin subunit 2	PFDN2	9	164	0.28	-0.637173	0.986796
Q9BRP8	Partner of Y14 and mago	PYM1	8	315	0.28	-0.951407	0.986796
Q6UWP8	Suprabasin	SBSN	6	149	0.28	-3.31297	0.986796
P61009	Signal peptidase complex subunit 3	SPCS3	3	178	0.28	-1.62769	0.986796
Q01082-3	Isoform 2 of Spectrin beta chain, non-erythrocytic 1	SPTBN1	22	144	0.28	-4.70686	0.986796
Q9NUV7	Serine palmitoyltransferase 3	SPTLC3	3	70	0.28	-0.641942	0.986796
Q9P2R7	Succinate--CoA ligase [ADP-forming] subunit beta, mitochondrial	SUCLA2	23	661	0.28	-1.61244	0.986796
O95926	Pre-mRNA-splicing factor SYF2	SYF2	16	420	0.28	-1.39041	0.986796
Q9BVX2	Transmembrane protein 106C	TMEM106C	3	29	0.28	-2.47204	0.986796
Q9P0S9	Transmembrane protein 14C	TMEM14C	3	400	0.28	-1.72292	0.986796
Q9H2G4	Testis-specific Y-encoded-like protein 2	TSPYL2	2	31	0.28	-0.906334	0.986796
A0JNW5	UHRF1-binding protein 1-like	UHRF1BP1L	3	52	0.28	-3.46708	0.986796
Q9BZM5	NKG2D ligand 2	ULBP2	1	63	0.28	-1.26416	0.986796
P19320	Vascular cell adhesion protein 1	VCAM1	1	41	0.28	-3.7875	0.986796
Q8N0U8	Vitamin K epoxide reductase complex subunit 1-like protein 1	VKORC1L1	3	150	0.28	-2.91063	0.986796
Q9NZC7	WW domain-containing oxidoreductase	WWOX	4	37	0.28	-2.4753	0.986796
Q9Y397	Palmitoyltransferase ZDHHC9	ZDHHC9	2	79	0.28	-2.22422	0.986796
P52739	Zinc finger protein 131	ZNF131	12	215	0.28	-0.917755	0.986796
Q9Y2X9	Zinc finger protein 281	ZNF281	14	254	0.28	-0.764903	0.986796
Q96PM9	Zinc finger protein 385A	ZNF385A	5	124	0.28	-2.98865	0.986796
Q8N3J9	Zinc finger protein 664	ZNF664	1	0	0.28	-1.18264	0.986796
Q9NPC4	Lactosylceramide 4-alpha-galactosyltransferase	A4GALT	4	67	0.27	-5.23085	0.986796
Q9H568	Actin-like protein 8	ACTL8	14	926	0.27	-2.14564	0.986796
O43707	Alpha-actinin-4	ACTN4	43	3727	0.27	-3.71804	0.986796
Q02252	Methylmalonate-semialdehyde dehydrogenase [acylating], mitochondrial	ALDH6A1	17	437	0.27	-3.1367	0.986796
P59998	Actin-related protein 2/3 complex subunit 4	ARPC4	9	261	0.27	-1.94852	0.986796
P56134	ATP synthase subunit f, mitochondrial	ATP5J2	2	219	0.27	-4.01379	0.986796
Q6ZSJ8	Uncharacterized protein C1orf122	C1orf122	2	65	0.27	-0.262311	0.987217
P20851	C4b-binding protein beta chain	C4BPB	7	90	0.27	-1.72871	0.986796
O95067	G2/mitotic-specific cyclin-B2	CCNB2	9	157	0.27	-1.04113	0.986796
Q8N8U2	Chromodomain Y-like protein 2	CDYL2	11	173	0.27	-2.72096	0.986796
P09543	2',3'-cyclic-nucleotide 3'-phosphodiesterase	CNP	18	598	0.27	-0.94039	0.986796
O14579	Coatomer subunit epsilon	COPE	9	180	0.27	-0.0154751	0.997642
O15194	CTD small phosphatase-like protein	CTDSPL	4	40	0.27	-0.458033	0.987217
Q9NVM6	DnaJ homolog subfamily C member 17	DNAJC17	4	201	0.27	-2.89164	0.986796
P20827	Ephrin-A1	EFNA1	3	42	0.27	-1.08613	0.986796
H7C2K6	Band 4.1-like protein 1 (Fragment)	EPB41L1	3	92	0.27	-0.843561	0.986796
Q9HB96	Fanconi anemia group E protein	FANCE	2	38	0.27	-3.59439	0.986796
Q96AY3	Peptidyl-prolyl cis-trans isomerase FKBP10	FKBP10	23	1232	0.27	-0.574065	0.986796
P13284	Gamma-interferon-inducible lysosomal thiol reductase	IFI30	3	0	0.27	-4.09425	0.986796
Q9NQX7	Integral membrane protein 2C	ITM2C	4	118	0.27	-4.11628	0.986796
Q3MIP1	Inositol 1,4,5-trisphosphate receptor-interacting protein-like 2	ITPRIPL2	13	438	0.27	-2.38954	0.986796
Q9P2G9	Kelch-like protein 8	KLHL8	1	0	0.27	-1.35294	0.986796
O14686	Histone-lysine N-methyltransferase 2D	KMT2D	41	509	0.27	-2.20901	0.986796
Q5T749	Keratinocyte proline-rich protein	KPRP	2	47	0.27	-3.93352	0.986796
Q99538	Legumain	LGMN	6	182	0.27	-1.89043	0.986796
Q9Y2E5	Epididymis-specific alpha-mannosidase	MAN2B2	3	61	0.27	-3.7674	0.986796
Q96EZ8	Microspherule protein 1	MCRS1	14	356	0.27	-2.34591	0.986796
P82921	28S ribosomal protein S21, mitochondrial	MRPS21	2	175	0.27	-4.43764	0.986796
Q9Y291	28S ribosomal protein S33, mitochondrial	MRPS33	6	167	0.27	-2.10855	0.986796
Q96P11	Probable 28S rRNA (cytosine-C(5))-methyltransferase	NSUN5	16	391	0.27	-4.45865	0.986796
Q9BY49	Peroxisomal trans-2-enoyl-CoA reductase	PECR	3	41	0.27	-3.91702	0.986796
Q9NP80	Calcium-independent phospholipase A2-gamma	PNPLA8	7	170	0.27	-1.45365	0.986796
Q8NEY8	Periphilin-1	PPHLN1	13	228	0.27	-2.05057	0.986796
P20339	Ras-related protein Rab-5A	RAB5A	5	723	0.27	-0.6369	0.986796
Q9UKM9	RNA-binding protein Raly	RALY	16	640	0.27	-1.45302	0.986796
Q02833	Ras association domain-containing protein 7	RASSF7	3	69	0.27	-1.51716	0.986796
Q96D15	Reticulocalbin-3	RCN3	11	828	0.27	-1.59309	0.986796
Q9UKL0	REST corepressor 1	RCOR1	18	867	0.27	-2.32947	0.986796
Q8IZ40	REST corepressor 2	RCOR2	4	110	0.27	-0.134628	0.988082
Q6NUQ1	RAD50-interacting protein 1	RINT1	8	94	0.27	-3.76831	0.986796
O15126	Secretory carrier-associated membrane protein 1	SCAMP1	6	192	0.27	-1.31507	0.986796
O75056	Syndecan-3	SDC3	2	36	0.27	-1.03191	0.986796
Q9UP95	Solute carrier family 12 member 4	SLC12A4	10	331	0.27	-3.98354	0.986796
Q92536	Y+L amino acid transporter 2	SLC7A6	2	81	0.27	-0.709711	0.986796
P18583-5	Isoform D of Protein SON	SON	15	62	0.27	-0.863952	0.986796
Q9HBM1	Kinetochore protein Spc25	SPC25	6	167	0.27	-0.511704	0.986796
Q6NXT6	Transmembrane anterior posterior transformation protein 1 homolog	TAPT1	12	331	0.27	-0.20154	0.987217
Q9NXF1	Testis-expressed sequence 10 protein	TEX10	32	739	0.27	-1.52179	0.986796
Q12767	Transmembrane protein 94	TMEM94	4	55	0.27	-3.76175	0.986796
Q96T88	E3 ubiquitin-protein ligase UHRF1	UHRF1	29	1612	0.27	-0.346289	0.987217
P31946	14-3-3 protein beta/alpha	YWHAB	8	953	0.27	-0.309678	0.987217
Q96T25	Zinc finger protein ZIC 5	ZIC5	1	120	0.27	-2.43424	0.986796
Q9UBW7	Zinc finger MYM-type protein 2	ZMYM2	22	493	0.27	-1.55827	0.986796
O75362	Zinc finger protein 217	ZNF217	19	351	0.27	-2.27648	0.986796
Q86VK4	Zinc finger protein 410	ZNF410	1	44	0.27	-1.83633	0.986796
Q9HCE3	Zinc finger protein 532	ZNF532	14	132	0.27	-0.794894	0.986796
Q68EA5	Zinc finger protein 57	ZNF57	1	0	0.27	-1.18502	0.986796
Q5FWF4	DNA annealing helicase and endonuclease ZRANB3	ZRANB3	3	43	0.27	-5.33977	0.986796
O43309	Zinc finger and SCAN domain-containing protein 12	ZSCAN12	3	20	0.27	-3.3636	0.986796
Q9NUT2	ATP-binding cassette sub-family B member 8, mitochondrial	ABCB8	9	255	0.26	-0.981467	0.986796
Q8WTS1	1-acylglycerol-3-phosphate O-acyltransferase ABHD5	ABHD5	4	71	0.26	-1.95688	0.986796
O43823	A-kinase anchor protein 8	AKAP8	24	1264	0.26	-2.28307	0.986796
Q5JTC6	APC membrane recruitment protein 1	AMER1	2	0	0.26	-1.20219	0.986796
Q96PC3	AP-1 complex subunit sigma-3	AP1S3	1	51	0.26	-4.18167	0.986796
Q68CP9	AT-rich interactive domain-containing protein 2	ARID2	33	778	0.26	-1.4971	0.986796
Q5T5X7	BEN domain-containing protein 3	BEND3	25	420	0.26	-1.84076	0.986796
Q9UMX3	Bcl-2-related ovarian killer protein	BOK	5	44	0.26	-3.84478	0.986796
Q13557	Calcium/calmodulin-dependent protein kinase type II subunit delta	CAMK2D	13	610	0.26	-1.378	0.986796
O95503	Chromobox protein homolog 6	CBX6	7	129	0.26	-0.379099	0.987217
P24863	Cyclin-C	CCNC	5	85	0.26	-2.72769	0.986796
Q99807	5-demethoxyubiquinone hydroxylase, mitochondrial	COQ7	6	121	0.26	-2.47935	0.986796
P20674	Cytochrome c oxidase subunit 5A, mitochondrial	COX5A	6	208	0.26	-2.76912	0.986796
Q8NCG7	Sn1-specific diacylglycerol lipase beta	DAGLB	11	361	0.26	-1.43036	0.986796
P11182	Lipoamide acyltransferase component of branched-chain alpha-keto acid dehydrogenase complex, mitochondrial	DBT	18	518	0.26	-2.40334	0.986796
Q8WTU0	Protein DDI1 homolog 1	DDI1	1	63	0.26	-0.354187	0.987217
Q9UJV9	Probable ATP-dependent RNA helicase DDX41	DDX41	25	407	0.26	-2.97579	0.986796
Q6Y2X3	DnaJ homolog subfamily C member 14	DNAJC14	9	133	0.26	-2.40313	0.986796
Q96HP0	Dedicator of cytokinesis protein 6	DOCK6	16	216	0.26	-1.76955	0.986796
P55199	RNA polymerase II elongation factor ELL	ELL	15	215	0.26	-2.99584	0.986796
Q9NVH0	Exonuclease 3'-5' domain-containing protein 2	EXD2	14	326	0.26	-2.76301	0.986796
Q9UBQ6	Exostosin-like 2	EXTL2	6	70	0.26	-0.802211	0.986796
Q9NWS6	Protein FAM118A	FAM118A	2	35	0.26	-0.998221	0.986796
Q9NU53	Glycoprotein integral membrane protein 1	GINM1	5	97	0.26	-1.42723	0.986796
P08754	Guanine nucleotide-binding protein G(k) subunit alpha	GNAI3	7	933	0.26	-1.49721	0.986796
Q9NQ84	G-protein coupled receptor family C group 5 member C	GPRC5C	5	142	0.26	-3.82192	0.986796
Q6Y1H2	Very-long-chain (3R)-3-hydroxyacyl-CoA dehydratase 2	HACD2	3	206	0.26	-1.14319	0.986796
Q9P0W2	SWI/SNF-related matrix-associated actin-dependent regulator of chromatin subfamily E member 1-related	HMG20B	13	411	0.26	-1.78252	0.986796
Q86VS8	Protein Hook homolog 3	HOOK3	15	278	0.26	-0.224766	0.987217
Q9NX55	Huntingtin-interacting protein K	HYPK	6	201	0.26	-0.818644	0.986796
Q70UQ0-4	Isoform 4 of Inhibitor of nuclear factor kappa-B kinase-interacting protein	IKBIP	8	204	0.26	-3.30097	0.986796
Q96LU5	Mitochondrial inner membrane protease subunit 1	IMMP1L	4	79	0.26	-2.98054	0.986796
Q9Y287	Integral membrane protein 2B	ITM2B	5	86	0.26	-2.69611	0.986796
P23677	Inositol-trisphosphate 3-kinase A	ITPKA	7	125	0.26	-2.53647	0.986796
Q6B0I6	Lysine-specific demethylase 4D	KDM4D	4	62	0.26	-3.71911	0.986796
Q92845	Kinesin-associated protein 3	KIFAP3	2	39	0.26	-0.337748	0.987217
Q86WA8	Lon protease homolog 2, peroxisomal	LONP2	21	407	0.26	-2.75806	0.986796
O94898	Leucine-rich repeats and immunoglobulin-like domains protein 2	LRIG2	6	81	0.26	-3.38495	0.986796
O95983	Methyl-CpG-binding domain protein 3	MBD3	11	302	0.26	-2.8848	0.986796
P33993	DNA replication licensing factor MCM7	MCM7	40	2054	0.26	-3.75971	0.986796
Q71SY5	Mediator of RNA polymerase II transcription subunit 25	MED25	5	48	0.26	-1.8328	0.986796
Q8IVT2	Mitotic interactor and substrate of PLK1	MISP	23	952	0.26	-1.0215	0.986796
Q9UHC1	DNA mismatch repair protein Mlh3	MLH3	3	41	0.26	-2.53606	0.986796
Q8TE76	MORC family CW-type zinc finger protein 4	MORC4	2	24	0.26	-2.67435	0.986796
P03891	NADH-ubiquinone oxidoreductase chain 2	MT-ND2	1	61	0.26	-4.94788	0.986796
Q96S97	Myeloid-associated differentiation marker	MYADM	4	155	0.26	-2.49844	0.986796
Q330K2	NADH dehydrogenase (ubiquinone) complex I, assembly factor 6	NDUFAF6	3	50	0.26	-3.14607	0.986796
Q0ZGT2	Nexilin	NEXN	21	284	0.26	-1.76375	0.986796
Q13952	Nuclear transcription factor Y subunit gamma	NFYC	8	260	0.26	-1.71817	0.986796
Q6PIY7	Poly(A) RNA polymerase GLD2	PAPD4	5	55	0.26	-2.42045	0.986796
Q32NB8	CDP-diacylglycerol--glycerol-3-phosphate 3-phosphatidyltransferase, mitochondrial	PGS1	8	151	0.26	-3.2322	0.986796
Q86SQ0	Pleckstrin homology-like domain family B member 2	PHLDB2	27	430	0.26	-1.36593	0.986796
O14494	Phospholipid phosphatase 1	PLPP1	3	81	0.26	-0.0282762	0.996501
O43157	Plexin-B1	PLXNB1	16	277	0.26	-2.09814	0.986796
Q96T60	Bifunctional polynucleotide phosphatase/kinase	PNKP	18	350	0.26	-0.669316	0.986796
Q9ULJ8	Neurabin-1	PPP1R9A	17	549	0.26	-2.65055	0.986796
Q9Y255	PRELI domain-containing protein 1, mitochondrial	PRELID1	6	121	0.26	-0.245895	0.987217
Q13523	Serine/threonine-protein kinase PRP4 homolog	PRPF4B	32	1101	0.26	-1.43483	0.986796
P06400	Retinoblastoma-associated protein	RB1	6	70	0.26	-2.15893	0.986796
Q99942	E3 ubiquitin-protein ligase RNF5	RNF5	2	76	0.26	-0.697503	0.986796
P39019	40S ribosomal protein S19	RPS19	12	924	0.26	-0.492126	0.986796
Q5VWQ0	Round spermatid basic protein 1	RSBN1	13	299	0.26	-1.48451	0.986796
P25815	Protein S100-P	S100P	2	0	0.26	-1.92642	0.986796
O43808	Peroxisomal membrane protein PMP34	SLC25A17	7	194	0.26	-3.24776	0.986796
P78383	Solute carrier family 35 member B1	SLC35B1	2	27	0.26	-0.968983	0.986796
P30825	High affinity cationic amino acid transporter 1	SLC7A1	7	444	0.26	-1.42945	0.986796
Q8TAQ2	SWI/SNF complex subunit SMARCC2	SMARCC2	41	1491	0.26	-1.20221	0.986796
Q96E16	Small integral membrane protein 19	SMIM19	1	21	0.26	-2.89356	0.986796
P35610	Sterol O-acyltransferase 1	SOAT1	12	253	0.26	-0.544247	0.986796
Q5VWG9	Transcription initiation factor TFIID subunit 3	TAF3	7	41	0.26	-0.887877	0.986796
O15119	T-box transcription factor TBX3	TBX3	6	87	0.26	-2.1815	0.986796
Q9BVW5	TIMELESS-interacting protein	TIPIN	1	0	0.26	-1.96038	0.986796
Q9NX00	Transmembrane protein 160	TMEM160	5	161	0.26	-1.8584	0.986796
A5PLL7	Transmembrane protein 189	TMEM189	2	77	0.26	-1.92491	0.986796
Q0P6H9	Transmembrane protein 62	TMEM62	4	96	0.26	-1.61458	0.986796
P42167	Lamina-associated polypeptide 2, isoforms beta/gamma	TMPO	12	1351	0.26	-0.415867	0.987217
Q9ULW0	Targeting protein for Xklp2	TPX2	44	1006	0.26	-1.93339	0.986796
Q13263	Transcription intermediary factor 1-beta	TRIM28	34	2265	0.26	-2.16774	0.986796
Q9Y4A5	Transformation/transcription domain-associated protein	TRRAP	106	2014	0.26	-1.76905	0.986796
Q15906	Vacuolar protein sorting-associated protein 72 homolog	VPS72	6	69	0.26	-1.5864	0.986796
Q86Y07	Serine/threonine-protein kinase VRK2	VRK2	17	466	0.26	-1.91674	0.986796
P58557	Putative ribonuclease	YBEY	3	57	0.26	-2.55491	0.986796
Q8IVC4	Zinc finger protein 584	ZNF584	1	35	0.26	-2.19973	0.986796
Q8N720	Zinc finger protein 655	ZNF655	2	0	0.26	-2.60971	0.986796
P0CJ78	Zinc finger protein 865	ZNF865	2	35	0.26	-3.37231	0.986796
Q9NUJ1	Mycophenolic acid acyl-glucuronide esterase, mitochondrial	ABHD10	11	448	0.25	-1.34519	0.986796
H7C144	Alpha-actinin-4 (Fragment)	ACTN4	7	47	0.25	-2.97632	0.986796
Q8IZ07	Ankyrin repeat domain-containing protein 13A	ANKRD13A	5	62	0.25	-2.63239	0.986796
Q5VT79	Annexin A8-like protein 1	ANXA8L1	8	209	0.25	-0.0324582	0.996501
O15511	Actin-related protein 2/3 complex subunit 5	ARPC5	10	502	0.25	-1.07151	0.986796
P18847	Cyclic AMP-dependent transcription factor ATF-3	ATF3	4	76	0.25	-0.232664	0.987217
Q9HD20	Manganese-transporting ATPase 13A1	ATP13A1	34	860	0.25	-0.687009	0.986796
Q8N5M1	ATP synthase mitochondrial F1 complex assembly factor 2	ATPAF2	8	132	0.25	-1.95324	0.986796
O43505	Beta-1,4-glucuronyltransferase 1	B4GAT1	4	199	0.25	-0.94547	0.986796
Q9BQE9	B-cell CLL/lymphoma 7 protein family member B	BCL7B	3	224	0.25	-0.765226	0.986796
Q15059	Bromodomain-containing protein 3	BRD3	18	485	0.25	-1.14926	0.986796
A6NHQ4	Uncharacterized protein C17orf96	C17orf96	2	0	0.25	-2.6464	0.986796
Q03135	Caveolin-1	CAV1	9	396	0.25	-0.346751	0.987217
Q4VC31	Coiled-coil domain-containing protein 58	CCDC58	6	232	0.25	-1.50661	0.986796
Q8ND76	Cyclin-Y	CCNY	2	161	0.25	-0.77283	0.986796
Q8N0S6	Centromere protein L	CENPL	6	66	0.25	-0.971922	0.986796
Q9UKZ1	CCR4-NOT transcription complex subunit 11	CNOT11	8	68	0.25	-1.48993	0.986796
Q86YQ8	Copine-8	CPNE8	22	507	0.25	-1.70789	0.986796
Q16698	2,4-dienoyl-CoA reductase, mitochondrial	DECR1	18	569	0.25	-0.994531	0.986796
Q9BSY9	Desumoylating isopeptidase 2	DESI2	3	56	0.25	-1.77299	0.986796
Q96PD7	Diacylglycerol O-acyltransferase 2	DGAT2	4	54	0.25	-4.29683	0.986796
Q8IZU8	Dermatan-sulfate epimerase-like protein	DSEL	3	0	0.25	-0.532568	0.986796
Q96AV8	Transcription factor E2F7	E2F7	2	0	0.25	-2.31548	0.986796
Q9UHF1	Epidermal growth factor-like protein 7	EGFL7	4	159	0.25	-0.22336	0.987217
Q7L2H7	Eukaryotic translation initiation factor 3 subunit M	EIF3M	16	623	0.25	-1.14175	0.986796
P11474	Steroid hormone receptor ERR1	ESRRA	6	113	0.25	-1.21343	0.986796
Q8NCL4	Polypeptide N-acetylgalactosaminyltransferase 6	GALNT6	15	319	0.25	-1.72643	0.986796
Q92908	Transcription factor GATA-6	GATA6	3	82	0.25	-1.79695	0.986796
Q96QA5	Gasdermin-A	GSDMA	3	37	0.25	-3.53755	0.986796
Q99729	Heterogeneous nuclear ribonucleoprotein A/B	HNRNPAB	14	676	0.25	-1.5393	0.986796
O75144	ICOS ligand	ICOSLG	3	101	0.25	-1.34835	0.986796
P17275	Transcription factor jun-B	JUNB	9	264	0.25	-3.14813	0.986796
Q92830	Histone acetyltransferase KAT2A	KAT2A	12	179	0.25	-1.50853	0.986796
Q8TBB5	Kelch domain-containing protein 4	KLHDC4	6	130	0.25	-1.67408	0.986796
Q9NPI7	Lysine-rich coiled-coil protein 1	KRCC1	1	0	0.25	-1.89997	0.986796
Q03252	Lamin-B2	LMNB2	43	1440	0.25	-0.610522	0.986796
P36776	Lon protease homolog, mitochondrial	LONP1	43	2336	0.25	-1.10547	0.986796
Q8NI22	Multiple coagulation factor deficiency protein 2	MCFD2	2	97	0.25	-0.488081	0.986796
Q9ULK4	Mediator of RNA polymerase II transcription subunit 23	MED23	25	416	0.25	-2.93536	0.986796
Q9UJH8	Meteorin	METRN	1	48	0.25	-2.06709	0.986796
O43934	UNC93-like protein MFSD11	MFSD11	2	33	0.25	-3.59934	0.986796
A6NGR9	Maestro heat-like repeat-containing protein family member 6	MROH6	1	52	0.25	-0.147692	0.98748
O60783	28S ribosomal protein S14, mitochondrial	MRPS14	3	134	0.25	-3.47001	0.986796
Q9NZJ7	Mitochondrial carrier homolog 1	MTCH1	9	317	0.25	-0.61465	0.986796
P56556	NADH dehydrogenase [ubiquinone] 1 alpha subcomplex subunit 6	NDUFA6	2	75	0.25	-1.83569	0.986796
Q9Y6M9	NADH dehydrogenase [ubiquinone] 1 beta subcomplex subunit 9	NDUFB9	5	171	0.25	-5.34082	0.986796
P56181-2	Isoform 2 of NADH dehydrogenase [ubiquinone] flavoprotein 3, mitochondrial	NDUFV3	10	204	0.25	-1.83618	0.986796
Q969S2	Endonuclease 8-like 2	NEIL2	6	177	0.25	-1.71969	0.986796
A0A0X1KG71	Negative elongation factor B	NELFB	9	91	0.25	-1.22459	0.986796
Q9H668	CST complex subunit STN1	OBFC1	1	34	0.25	-2.53005	0.986796
O95427	GPI ethanolamine phosphate transferase 1	PIGN	7	88	0.25	-1.06259	0.986796
Q8WV60	Pentatricopeptide repeat-containing protein 2, mitochondrial	PTCD2	5	93	0.25	-2.03675	0.986796
Q96N64	PWWP domain-containing protein 2A	PWWP2A	7	205	0.25	-1.38421	0.986796
P61106	Ras-related protein Rab-14	RAB14	14	618	0.25	-1.64288	0.986796
Q8IXT5	RNA-binding protein 12B	RBM12B	18	388	0.25	-2.33068	0.986796
O94761	ATP-dependent DNA helicase Q4	RECQL4	11	188	0.25	-2.19676	0.986796
P10301	Ras-related protein R-Ras	RRAS	5	302	0.25	-1.48887	0.986796
Q96DX4	RING finger and SPRY domain-containing protein 1	RSPRY1	12	239	0.25	-1.86009	0.986796
Q9NPB0	SAYSvFN domain-containing protein 1	SAYSD1	1	27	0.25	-3.68312	0.986796
P84101	Small EDRK-rich factor 2	SERF2	2	63	0.25	-0.927263	0.986796
Q12872	Splicing factor, suppressor of white-apricot homolog	SFSWAP	20	315	0.25	-1.16874	0.986796
Q96BD8	Spindle and kinetochore-associated protein 1	SKA1	5	114	0.25	-0.395118	0.987217
Q8WUM9	Sodium-dependent phosphate transporter 1	SLC20A1	7	153	0.25	-1.70421	0.986796
Q969G3	SWI/SNF-related matrix-associated actin-dependent regulator of chromatin subfamily E member 1	SMARCE1	21	957	0.25	-1.18301	0.986796
Q8N9Q2	Protein SREK1IP1	SREK1IP1	4	46	0.25	-1.90433	0.986796
O15400	Syntaxin-7	STX7	11	252	0.25	-3.97847	0.986796
O75410	Transforming acidic coiled-coil-containing protein 1	TACC1	15	397	0.25	-0.689027	0.986796
Q7Z402	Transmembrane channel-like protein 7	TMC7	3	37	0.25	-1.53859	0.986796
Q02880	DNA topoisomerase 2-beta	TOP2B	63	2520	0.25	-0.139777	0.988015
O94782	Ubiquitin carboxyl-terminal hydrolase 1	USP1	27	850	0.25	-1.84377	0.986796
Q9NP79	Vacuolar protein sorting-associated protein VTA1 homolog	VTA1	5	107	0.25	-0.497255	0.986796
O00308	NEDD4-like E3 ubiquitin-protein ligase WWP2	WWP2	10	138	0.25	-2.0986	0.986796
Q13105	Zinc finger and BTB domain-containing protein 17	ZBTB17	3	64	0.25	-3.19021	0.986796
Q7Z7L7	Protein zer-1 homolog	ZER1	2	55	0.25	-0.155759	0.987462
Q9HA38	Zinc finger matrin-type protein 3	ZMAT3	3	82	0.25	-5.58693	0.986796
P98182	Zinc finger protein 200	ZNF200	3	45	0.25	-3.81941	0.986796
Q9UL40	Zinc finger protein 346	ZNF346	5	156	0.25	-3.47538	0.986796
Q9H992	E3 ubiquitin-protein ligase MARCH7	MARCHF7	4	96	0.24	-2.17053	0.986796
Q92887	Canalicular multispecific organic anion transporter 1	ABCC2	19	375	0.24	-1.68999	0.986796
P00813	Adenosine deaminase	ADA	9	221	0.24	-1.02583	0.986796
Q3MIX3	Uncharacterized aarF domain-containing protein kinase 5	ADCK5	3	117	0.24	-2.02978	0.986796
O43306	Adenylate cyclase type 6	ADCY6	15	263	0.24	-2.98128	0.986796
Q9UJX4	Anaphase-promoting complex subunit 5	ANAPC5	16	377	0.24	-0.835584	0.986796
Q8N2Z9	Centromere protein S	APITD1	3	81	0.24	-1.6527	0.986796
P15848	Arylsulfatase B	ARSB	5	30	0.24	-1.45639	0.986796
P61421	V-type proton ATPase subunit d 1	ATP6V0D1	10	431	0.24	-3.79059	0.986796
Q86WA6	Valacyclovir hydrolase	BPHL	6	58	0.24	-2.30254	0.986796
Q96C57	Uncharacterized protein C12orf43	C12orf43	9	450	0.24	-1.92505	0.986796
P49069	Calcium signal-modulating cyclophilin ligand	CAMLG	5	173	0.24	-0.783975	0.986796
A2RUB6	Coiled-coil domain-containing protein 66	CCDC66	2	0	0.24	-3.21213	0.986796
Q8IV32	Coiled-coil domain-containing protein 71	CCDC71	4	61	0.24	-1.91114	0.986796
O15078	Centrosomal protein of 290 kDa	CEP290	4	72	0.24	-1.89944	0.986796
Q14839	Chromodomain-helicase-DNA-binding protein 4	CHD4	76	3483	0.24	-1.51977	0.986796
Q8IWX8	Calcium homeostasis endoplasmic reticulum protein	CHERP	24	892	0.24	-2.24061	0.986796
Q9HD42	Charged multivesicular body protein 1a	CHMP1A	5	123	0.24	-0.357789	0.987217
Q9HAZ1	Dual specificity protein kinase CLK4	CLK4	1	85	0.24	-2.34536	0.986796
Q8NBJ5	Procollagen galactosyltransferase 1	COLGALT1	24	745	0.24	-2.2523	0.986796
Q9BT78	COP9 signalosome complex subunit 4	COPS4	20	804	0.24	-0.625672	0.986796
Q6UUV9	CREB-regulated transcription coactivator 1	CRTC1	1	0	0.24	-0.177319	0.987217
Q9P013	Spliceosome-associated protein CWC15 homolog	CWC15	8	418	0.24	-1.34161	0.986796
Q96EP5	DAZ-associated protein 1	DAZAP1	10	299	0.24	-2.55596	0.986796
O00148	ATP-dependent RNA helicase DDX39A	DDX39A	6	1019	0.24	-1.57851	0.986796
P78352	Disks large homolog 4	DLG4	1	59	0.24	-4.48069	0.986796
Q9Y5T4	DnaJ homolog subfamily C member 15	DNAJC15	7	128	0.24	-5.62573	0.986796
P38117	Electron transfer flavoprotein subunit beta	ETFB	17	785	0.24	-2.43869	0.986796
Q9H098	Protein FAM107B	FAM107B	4	84	0.24	-0.0899659	0.993558
Q9Y3D0	Mitotic spindle-associated MMXD complex subunit MIP18	FAM96B	5	183	0.24	-0.626591	0.986796
P35544	Ubiquitin-like protein FUBI	FAU	1	47	0.24	-2.66149	0.986796
B1AHL2	Fibulin-1	FBLN1	2	47	0.24	-2.05187	0.986796
O75072	Fukutin	FKTN	3	61	0.24	-1.83422	0.986796
Q96CP2	FLYWCH family member 2	FLYWCH2	5	229	0.24	-0.555537	0.986796
Q9H2C0	Gigaxonin	GAN	2	29	0.24	-0.255981	0.987217
P54826	Growth arrest-specific protein 1	GAS1	9	443	0.24	-0.399982	0.987217
Q9UJJ9	N-acetylglucosamine-1-phosphotransferase subunit gamma	GNPTG	4	153	0.24	-0.925493	0.986796
O14653	Golgi SNAP receptor complex member 2	GOSR2	4	89	0.24	-2.85444	0.986796
Q86UL3	Glycerol-3-phosphate acyltransferase 4	GPAT4	13	305	0.24	-1.44151	0.986796
Q969F1	General transcription factor 3C polypeptide 6	GTF3C6	3	140	0.24	-2.87255	0.986796
Q969Y2	tRNA modification GTPase GTPBP3, mitochondrial	GTPBP3	10	425	0.24	-2.78836	0.986796
O95479	GDH/6PGL endoplasmic bifunctional protein	H6PD	6	79	0.24	-2.92559	0.986796
P42357	Histidine ammonia-lyase	HAL	2	0	0.24	-2.93816	0.986796
P07910-2	Isoform C1 of Heterogeneous nuclear ribonucleoproteins C1/C2	HNRNPC	5	1064	0.24	-1.97995	0.986796
Q8NBQ5	Estradiol 17-beta-dehydrogenase 11	HSD17B11	10	375	0.24	-0.701348	0.986796
P51553	Isocitrate dehydrogenase [NAD] subunit gamma, mitochondrial	IDH3G	10	225	0.24	-1.15043	0.986796
Q6P9B9	Integrator complex subunit 5	INTS5	14	310	0.24	-1.87949	0.986796
P14316	Interferon regulatory factor 2	IRF2	4	90	0.24	-1.70682	0.986796
Q69YN4	Protein virilizer homolog	KIAA1429	30	680	0.24	-2.07157	0.986796
O75586	Mediator of RNA polymerase II transcription subunit 6	MED6	7	68	0.24	-1.6917	0.986796
Q8IXL7	Methionine-R-sulfoxide reductase B3	MSRB3	3	36	0.24	-0.139482	0.988041
Q12965	Unconventional myosin-Ie	MYO1E	46	1791	0.24	-2.636	0.986796
P18440	Arylamine N-acetyltransferase 1	NAT1	2	59	0.24	-2.06805	0.986796
Q12857	Nuclear factor 1 A-type	NFIA	7	365	0.24	-1.51838	0.986796
Q9UMS0	NFU1 iron-sulfur cluster scaffold homolog, mitochondrial	NFU1	6	182	0.24	-2.34445	0.986796
P25208	Nuclear transcription factor Y subunit beta	NFYB	3	96	0.24	-1.55896	0.986796
Q9H6K4	Optic atrophy 3 protein	OPA3	3	0	0.24	-5.45365	0.986796
Q13153	Serine/threonine-protein kinase PAK 1	PAK1	3	224	0.24	-1.11256	0.986796
Q86SE9	Polycomb group RING finger protein 5	PCGF5	5	162	0.24	-3.14205	0.986796
Q16822	Phosphoenolpyruvate carboxykinase [GTP], mitochondrial	PCK2	25	854	0.24	-0.750694	0.986796
Q9BTU6	Phosphatidylinositol 4-kinase type 2-alpha	PI4K2A	19	539	0.24	-2.0144	0.986796
Q9Y342	Plasmolipin	PLLP	2	383	0.24	-2.9854	0.986796
O60486	Plexin-C1	PLXNC1	1	33	0.24	-1.57721	0.986796
O00592	Podocalyxin	PODXL	10	465	0.24	-0.969674	0.986796
Q07864	DNA polymerase epsilon catalytic subunit A	POLE	42	878	0.24	-1.85707	0.986796
O60437	Periplakin	PPL	43	579	0.24	-2.74642	0.986796
O15297	Protein phosphatase 1D	PPM1D	7	59	0.24	-2.13827	0.986796
O15315	DNA repair protein RAD51 homolog 2	RAD51B	2	31	0.24	-1.11376	0.986796
P43351	DNA repair protein RAD52 homolog	RAD52	2	43	0.24	-1.36876	0.986796
P11234	Ras-related protein Ral-B	RALB	2	134	0.24	-1.79253	0.986796
Q5T8P6-3	Isoform 3 of RNA-binding protein 26	RBM26	9	59	0.24	-3.2504	0.986796
O94762	ATP-dependent DNA helicase Q5	RECQL5	20	276	0.24	-2.45069	0.986796
Q96DB5	Regulator of microtubule dynamics protein 1	RMDN1	15	306	0.24	-3.99708	0.986796
Q92766	Ras-responsive element-binding protein 1	RREB1	31	694	0.24	-2.31619	0.986796
Q86UN3	Reticulon-4 receptor-like 2	RTN4RL2	5	168	0.24	-0.370322	0.987217
P0DJI8	Serum amyloid A-1 protein	SAA1	2	92	0.24	-0.0773775	0.994717
O95104	Splicing factor, arginine/serine-rich 15	SCAF4	14	556	0.24	-2.71187	0.986796
Q8WTV0	Scavenger receptor class B member 1	SCARB1	13	282	0.24	-1.31129	0.986796
Q96GD3	Polycomb protein SCMH1	SCMH1	2	142	0.24	-1.80074	0.986796
Q99643	Succinate dehydrogenase cytochrome b560 subunit, mitochondrial	SDHC	4	61	0.24	-2.96561	0.986796
Q5FBB7	Shugoshin 1	SGO1	8	73	0.24	-0.782989	0.986796
P41440	Folate transporter 1	SLC19A1	6	163	0.24	-2.80111	0.986796
Q9UGH3	Solute carrier family 23 member 2	SLC23A2	2	30	0.24	-3.13194	0.986796
Q9H2D1	Mitochondrial folate transporter/carrier	SLC25A32	4	58	0.24	-3.15786	0.986796
Q9BSK2	Solute carrier family 25 member 33	SLC25A33	4	166	0.24	-1.9049	0.986796
Q9NWH9	SAFB-like transcription modulator	SLTM	37	1020	0.24	-1.00529	0.986796
P51532	Transcription activator BRG1	SMARCA4	31	1876	0.24	-0.791171	0.986796
P04179	Superoxide dismutase [Mn], mitochondrial	SOD2	10	384	0.24	-2.51014	0.986796
O15269	Serine palmitoyltransferase 1	SPTLC1	14	252	0.24	-1.28212	0.986796
P28290	Sperm-specific antigen 2	SSFA2	31	627	0.24	-1.10909	0.986796
Q9NRC1	Suppressor of tumorigenicity 7 protein	ST7	10	111	0.24	-2.98476	0.986796
Q8IX01	SURP and G-patch domain-containing protein 2	SUGP2	37	879	0.24	-2.19112	0.986796
O75486	Transcription initiation protein SPT3 homolog	SUPT3H	3	106	0.24	-1.81966	0.986796
Q96BS2	Calcineurin B homologous protein 3	TESC	3	55	0.24	-4.0278	0.986796
Q9Y5J7	Mitochondrial import inner membrane translocase subunit Tim9	TIMM9	4	87	0.24	-0.737717	0.986796
Q96JJ7	Protein disulfide-isomerase TMX3	TMX3	14	538	0.24	-1.38995	0.986796
O14773	Tripeptidyl-peptidase 1	TPP1	6	359	0.24	-0.596639	0.986796
O60507	Protein-tyrosine sulfotransferase 1	TPST1	2	37	0.24	-0.810815	0.986796
Q9BTA9	WW domain-containing adapter protein with coiled-coil	WAC	9	293	0.24	-0.68914	0.986796
Q04917	14-3-3 protein eta	YWHAH	12	914	0.24	-0.874357	0.986796
Q9UPT8	Zinc finger CCCH domain-containing protein 4	ZC3H4	24	716	0.24	-1.86102	0.986796
P61129	Zinc finger CCCH domain-containing protein 6	ZC3H6	1	28	0.24	-2.90026	0.986796
Q8N2G6	Zinc finger CCHC domain-containing protein 24	ZCCHC24	2	46	0.24	-0.440676	0.987217
Q8IZN3	Probable palmitoyltransferase ZDHHC14	ZDHHC14	2	33	0.24	-5.32839	0.986796
Q15072	Zinc finger protein OZF	ZNF146	6	104	0.24	-1.42049	0.986796
Q96GS6	Protein ABHD17A	ABHD17A	1	64	0.23	-1.55363	0.986796
P09110	3-ketoacyl-CoA thiolase, peroxisomal	ACAA1	12	747	0.23	-0.0273646	0.996757
Q5T8D3	Acyl-CoA-binding domain-containing protein 5	ACBD5	15	326	0.23	-2.28872	0.986796
P24666-2	Isoform 2 of Low molecular weight phosphotyrosine protein phosphatase	ACP1	1	44	0.23	-0.258585	0.987217
Q96CM8	Acyl-CoA synthetase family member 2, mitochondrial	ACSF2	22	986	0.23	-1.91751	0.986796
O94805	Actin-like protein 6B	ACTL6B	1	125	0.23	-1.28841	0.986796
P19801	Amiloride-sensitive amine oxidase [copper-containing]	AOC1	3	52	0.23	-0.0509637	0.995196
Q9NUS5	AP-5 complex subunit sigma-1	AP5S1	3	77	0.23	-3.64284	0.986796
P53365	Arfaptin-2	ARFIP2	8	145	0.23	-0.215081	0.987217
E7EV07	Rho guanine nucleotide exchange factor 4	ARHGEF4	5	157	0.23	-1.71458	0.986796
Q9UBL3	Set1/Ash2 histone methyltransferase complex subunit ASH2	ASH2L	22	384	0.23	-1.19007	0.986796
Q9Y2G3	Probable phospholipid-transporting ATPase IF	ATP11B	15	346	0.23	-1.24086	0.986796
Q93050	V-type proton ATPase 116 kDa subunit a isoform 1	ATP6V0A1	22	943	0.23	-3.31566	0.986796
O15265	Ataxin-7	ATXN7	7	99	0.23	-0.320314	0.987217
Q9UIF9	Bromodomain adjacent to zinc finger domain protein 2A	BAZ2A	32	589	0.23	-0.872604	0.986796
O95696	Bromodomain-containing protein 1	BRD1	19	233	0.23	-0.456292	0.987217
Q9Y224	UPF0568 protein C14orf166	C14orf166	13	440	0.23	-1.83069	0.986796
Q9H972	Uncharacterized protein C14orf93	C14orf93	2	80	0.23	-1.74674	0.986796
P30042	ES1 protein homolog, mitochondrial	C21orf33	11	260	0.23	-2.50686	0.986796
P41002	Cyclin-F	CCNF	7	70	0.23	-3.25702	0.986796
Q5EE01	Centromere protein W	CENPW	1	22	0.23	-2.37077	0.986796
Q9P2D1	Chromodomain-helicase-DNA-binding protein 7	CHD7	48	1460	0.23	-2.59319	0.986796
Q9BY43	Charged multivesicular body protein 4a	CHMP4A	5	116	0.23	-0.261311	0.987217
P09496-2	Isoform Non-brain of Clathrin light chain A	CLTA	3	107	0.23	-1.27278	0.986796
P38432	Coilin	COIL	17	412	0.23	-1.37283	0.986796
Q8N668	COMM domain-containing protein 1	COMMD1	2	109	0.23	-0.251941	0.987217
Q9P0S2	Cytochrome c oxidase assembly protein COX16 homolog, mitochondrial	COX16	2	43	0.23	-3.67451	0.986796
P10606	Cytochrome c oxidase subunit 5B, mitochondrial	COX5B	8	368	0.23	-1.61127	0.986796
O75390	Citrate synthase, mitochondrial	CS	17	746	0.23	-2.01657	0.986796
Q13619	Cullin-4A	CUL4A	29	945	0.23	-2.37305	0.986796
O75398	Deformed epidermal autoregulatory factor 1 homolog	DEAF1	4	75	0.23	-0.376596	0.987217
P36957	Dihydrolipoyllysine-residue succinyltransferase component of 2-oxoglutarate dehydrogenase complex, mitochondrial	DLST	16	971	0.23	-2.25752	0.986796
P60228	Eukaryotic translation initiation factor 3 subunit E	EIF3E	25	1132	0.23	-0.876336	0.986796
Q6PJG2	ELM2 and SANT domain-containing protein 1	ELMSAN1	30	563	0.23	-2.40798	0.986796
O43402	ER membrane protein complex subunit 8	EMC8	11	387	0.23	-1.39068	0.986796
O43491	Band 4.1-like protein 2	EPB41L2	46	1656	0.23	-0.28069	0.987217
Q9UK61	Protein TASOR	FAM208A	42	931	0.23	-1.443	0.986796
Q5VWN6	Protein FAM208B	FAM208B	31	485	0.23	-1.29692	0.986796
Q96QD9	UAP56-interacting factor	FYTTD1	13	265	0.23	-2.66819	0.986796
Q8NCW6	Polypeptide N-acetylgalactosaminyltransferase 11	GALNT11	1	38	0.23	-0.797341	0.986796
Q92820	Gamma-glutamyl hydrolase	GGH	8	340	0.23	-1.148	0.986796
Q14687	Genetic suppressor element 1	GSE1	15	261	0.23	-3.09728	0.986796
P0CG29	Glutathione S-transferase theta-2	GSTT2	4	143	0.23	-0.461728	0.987217
Q68CP4	Heparan-alpha-glucosaminide N-acetyltransferase	HGSNAT	2	31	0.23	-1.72318	0.986796
P31629	Transcription factor HIVEP2	HIVEP2	3	47	0.23	-2.19511	0.986796
Q9BUJ2	Heterogeneous nuclear ribonucleoprotein U-like protein 1	HNRNPUL1	26	1045	0.23	-2.40569	0.986796
P50213	Isocitrate dehydrogenase [NAD] subunit alpha, mitochondrial	IDH3A	16	509	0.23	-0.303288	0.987217
O43837	Isocitrate dehydrogenase [NAD] subunit beta, mitochondrial	IDH3B	16	795	0.23	-0.60847	0.986796
O75054	Immunoglobulin superfamily member 3	IGSF3	17	321	0.23	-3.23193	0.986796
Q9NQS7	Inner centromere protein	INCENP	25	442	0.23	-0.902071	0.986796
Q9BY89	Uncharacterized protein KIAA1671	KIAA1671	38	676	0.23	-1.37445	0.986796
Q13118	Krueppel-like factor 10	KLF10	2	24	0.23	-1.43298	0.986796
O00522	Krev interaction trapped protein 1	KRIT1	11	152	0.23	-2.4513	0.986796
Q8WV93	Lactation elevated protein 1	LACE1	10	209	0.23	-1.02401	0.986796
Q08380	Galectin-3-binding protein	LGALS3BP	16	737	0.23	-0.151449	0.98748
Q7L2J0	7SK snRNA methylphosphate capping enzyme	MEPCE	19	479	0.23	-0.80315	0.986796
Q9H1A3	Methyltransferase-like protein 9	METTL9	3	97	0.23	-2.95923	0.986796
O95140	Mitofusin-2	MFN2	25	834	0.23	-1.67793	0.986796
Q5VVJ2	Histone H2A deubiquitinase MYSM1	MYSM1	9	67	0.23	-3.84628	0.986796
Q6ZVX7	F-box only protein 50	NCCRP1	2	58	0.23	-1.70941	0.986796
Q9HCH0	Nck-associated protein 5-like	NCKAP5L	1	67	0.23	-1.79061	0.986796
Q96JN8	Neuralized-like protein 4	NEURL4	3	36	0.23	-2.18887	0.986796
Q9BSC4	Nucleolar protein 10	NOL10	32	860	0.23	-2.05948	0.986796
P13056	Nuclear receptor subfamily 2 group C member 1	NR2C1	1	87	0.23	-3.06219	0.986796
Q02818	Nucleobindin-1	NUCB1	29	596	0.23	-2.33045	0.986796
Q9BRJ7	Protein syndesmos	NUDT16L1	8	277	0.23	-5.28228	0.986796
Q9UBD5	Origin recognition complex subunit 3	ORC3	18	356	0.23	-1.53821	0.986796
Q9Y3D7	Mitochondrial import inner membrane translocase subunit TIM16	PAM16	5	179	0.23	-1.73983	0.986796
P15863	Paired box protein Pax-1	PAX1	3	21	0.23	-2.85898	0.986796
Q13370	cGMP-inhibited 3',5'-cyclic phosphodiesterase B	PDE3B	13	286	0.23	-1.45098	0.986796
Q5JRX3	Presequence protease, mitochondrial	PITRM1	35	845	0.23	-0.920532	0.986796
Q15262	Receptor-type tyrosine-protein phosphatase kappa	PTPRK	17	215	0.23	-1.35283	0.986796
Q5T8P6	RNA-binding protein 26	RBM26	37	907	0.23	-2.75069	0.986796
Q8N1G1	RNA exonuclease 1 homolog	REXO1	5	80	0.23	-0.50238	0.986796
Q8IXI2	Mitochondrial Rho GTPase 1	RHOT1	11	390	0.23	-1.10671	0.986796
Q6ZMZ0	E3 ubiquitin-protein ligase RNF19B	RNF19B	1	32	0.23	-3.64583	0.986796
P63173	60S ribosomal protein L38	RPL38	6	258	0.23	-0.767563	0.986796
P46783	40S ribosomal protein S10	RPS10	13	422	0.23	-0.768637	0.986796
Q86WX3	Active regulator of SIRT1	RPS19BP1	6	180	0.23	-2.71215	0.986796
Q01196	Runt-related transcription factor 1	RUNX1	7	127	0.23	-2.38837	0.986796
P50452	Serpin B8	SERPINB8	4	160	0.23	-0.350844	0.987217
Q9HC21	Mitochondrial thiamine pyrophosphate carrier	SLC25A19	11	209	0.23	-1.15897	0.986796
Q8TBP6	Solute carrier family 25 member 40	SLC25A40	8	238	0.23	-3.30802	0.986796
P78382	CMP-sialic acid transporter	SLC35A1	2	36	0.23	-1.21248	0.986796
Q9Y2D2	UDP-N-acetylglucosamine transporter	SLC35A3	2	51	0.23	-2.94775	0.986796
Q9NTN3	UDP-glucuronic acid/UDP-N-acetylgalactosamine transporter	SLC35D1	2	41	0.23	-2.87043	0.986796
Q96EX1	Small integral membrane protein 12	SMIM12	4	31	0.23	-1.88403	0.986796
Q9NXE4	Sphingomyelin phosphodiesterase 4	SMPD4	19	319	0.23	-1.86283	0.986796
Q9Y657	Spindlin-1	SPIN1	9	235	0.23	-0.96768	0.986796
Q9P2W9	Syntaxin-18	STX18	12	248	0.23	-1.5877	0.986796
Q15833	Syntaxin-binding protein 2	STXBP2	15	557	0.23	-3.51244	0.986796
Q9HBM6	Transcription initiation factor TFIID subunit 9B	TAF9B	2	165	0.23	-1.8868	0.986796
Q8WY91	THAP domain-containing protein 4	THAP4	4	63	0.23	-3.51825	0.986796
Q9UNS1	Protein timeless homolog	TIMELESS	25	555	0.23	-2.89946	0.986796
Q9NX61	Transmembrane protein 161A	TMEM161A	4	66	0.23	-1.87213	0.986796
Q96MH6	Transmembrane protein 68	TMEM68	8	124	0.23	-2.8833	0.986796
O43399	Tumor protein D54	TPD52L2	11	534	0.23	-0.114022	0.990479
P0CG47	Polyubiquitin-B	UBB	1	1115	0.23	-1.58768	0.986796
Q6ZU65	Ubinuclein-2	UBN2	12	113	0.23	-1.715	0.986796
O00124	UBX domain-containing protein 8	UBXN8	4	152	0.23	-4.22855	0.986796
Q9NYU1	UDP-glucose:glycoprotein glucosyltransferase 2	UGGT2	31	523	0.23	-1.58572	0.986796
Q9Y2C2	Uronyl 2-sulfotransferase	UST	6	64	0.23	-2.87919	0.986796
Q9BRU9	rRNA-processing protein UTP23 homolog	UTP23	7	180	0.23	-1.19589	0.986796
Q9P1Q0	Vacuolar protein sorting-associated protein 54	VPS54	4	67	0.23	-1.59694	0.986796
O00534	von Willebrand factor A domain-containing protein 5A	VWA5A	1	46	0.23	-0.295565	0.987217
Q9BV38	WD repeat-containing protein 18	WDR18	13	347	0.23	-1.09239	0.986796
Q9GZM5	Protein YIPF3	YIPF3	6	572	0.23	-2.00251	0.986796
P62258	14-3-3 protein epsilon	YWHAE	21	1628	0.23	-0.201428	0.987217
P61981	14-3-3 protein gamma	YWHAG	11	1047	0.23	-0.146511	0.98748
Q15911	Zinc finger homeobox protein 3	ZFHX3	29	488	0.23	-0.64062	0.986796
Q9Y5A6	Zinc finger and SCAN domain-containing protein 21	ZSCAN21	6	78	0.23	-2.68473	0.986796
Q9NRK6	ATP-binding cassette sub-family B member 10, mitochondrial	ABCB10	18	403	0.22	-1.20305	0.986796
P20933	N(4)-(beta-N-acetylglucosaminyl)-L-asparaginase	AGA	4	190	0.22	-0.811335	0.986796
Q9HCE9	Anoctamin-8	ANO8	2	47	0.22	-2.75142	0.986796
P61966	AP-1 complex subunit sigma-1A	AP1S1	3	93	0.22	-0.581858	0.986796
Q9ULI0	ATPase family AAA domain-containing protein 2B	ATAD2B	16	444	0.22	-2.63697	0.986796
P23634	Plasma membrane calcium-transporting ATPase 4	ATP2B4	15	812	0.22	-1.48263	0.986796
Q9UL15	BAG family molecular chaperone regulator 5	BAG5	8	358	0.22	-2.56273	0.986796
O15382	Branched-chain-amino-acid aminotransferase, mitochondrial	BCAT2	13	405	0.22	-2.49723	0.986796
Q9HB09	Bcl-2-like protein 12	BCL2L12	2	65	0.22	-2.00153	0.986796
Q9NZS9	Bifunctional apoptosis regulator	BFAR	4	114	0.22	-1.96862	0.986796
Q12981	Vesicle transport protein SEC20	BNIP1	5	109	0.22	-2.183	0.986796
Q8N655	Uncharacterized protein C10orf12	C10orf12	16	320	0.22	-1.4829	0.986796
Q6ZUT1	Uncharacterized protein C11orf57	C11orf57	2	48	0.22	-0.813597	0.986796
Q6ZRI6	Uncharacterized protein C15orf39	C15orf39	2	41	0.22	-0.585966	0.986796
Q9UJX2	Cell division cycle protein 23 homolog	CDC23	16	345	0.22	-1.67074	0.986796
Q9BWU1	Cyclin-dependent kinase 19	CDK19	5	120	0.22	-1.04752	0.986796
Q9ULV3	Cip1-interacting zinc finger protein	CIZ1	12	199	0.22	-2.87056	0.986796
P51795	H(+)/Cl(-) exchange transporter 5	CLCN5	3	132	0.22	-1.49685	0.986796
Q92793	CREB-binding protein	CREBBP	16	725	0.22	-1.47709	0.986796
Q13948	Protein CASP	CUX1	4	394	0.22	-2.14625	0.986796
Q96GG9	DCN1-like protein 1	DCUN1D1	8	239	0.22	-0.11251	0.990482
Q9BW61	DET1- and DDB1-associated protein 1	DDA1	4	149	0.22	-0.352996	0.987217
Q13206	Probable ATP-dependent RNA helicase DDX10	DDX10	35	671	0.22	-1.3493	0.986796
Q96LJ7	Dehydrogenase/reductase SDR family member 1	DHRS1	7	248	0.22	-2.53114	0.986796
Q9NVH1	DnaJ homolog subfamily C member 11	DNAJC11	16	539	0.22	-1.78382	0.986796
Q5QJE6	Deoxynucleotidyltransferase terminal-interacting protein 2	DNTTIP2	29	1200	0.22	-1.45325	0.986796
P42892	Endothelin-converting enzyme 1	ECE1	19	471	0.22	-2.58608	0.986796
P54852	Epithelial membrane protein 3	EMP3	3	133	0.22	-1.71134	0.986796
P11171	Protein 4.1	EPB41	28	699	0.22	-2.19348	0.986796
Q9UKT8	F-box/WD repeat-containing protein 2	FBXW2	1	39	0.22	-3.01159	0.986796
Q86YP4	Transcriptional repressor p66-alpha	GATAD2A	23	643	0.22	-2.58751	0.986796
Q6AI39	GLTSCR1-like protein	GLTSCR1L	4	83	0.22	-1.33691	0.986796
Q8N6U8	G-protein coupled receptor 161	GPR161	1	0	0.22	-0.805383	0.986796
Q8TD30	Alanine aminotransferase 2	GPT2	17	556	0.22	-0.223321	0.987217
Q9NZI5	Grainyhead-like protein 1 homolog	GRHL1	3	0	0.22	-3.14188	0.986796
P40939	Trifunctional enzyme subunit alpha, mitochondrial	HADHA	33	2331	0.22	-1.19222	0.986796
P16403	Histone H1.2	HIST1H1C	11	2325	0.22	-0.917987	0.986796
Q31612	HLA class I histocompatibility antigen, B-73 alpha chain	HLA-B	1	358	0.22	-0.0228372	0.997195
P61978-3	Isoform 3 of Heterogeneous nuclear ribonucleoprotein K	HNRNPK	12	98	0.22	-0.326654	0.987217
Q9BUP3-3	Isoform 3 of Oxidoreductase HTATIP2	HTATIP2	5	185	0.22	-2.11194	0.986796
Q9Y5U4	Insulin-induced gene 2 protein	INSIG2	1	0	0.22	-2.09998	0.986796
Q92833	Protein Jumonji	JARID2	7	74	0.22	-0.429858	0.987217
Q9Y2Y9	Krueppel-like factor 13	KLF13	2	33	0.22	-3.36058	0.986796
Q4FZB7	Histone-lysine N-methyltransferase KMT5B	KMT5B	4	62	0.22	-2.71916	0.986796
P55268	Laminin subunit beta-2	LAMB2	15	218	0.22	-2.72754	0.986796
Q96PV6	Leukocyte receptor cluster member 8	LENG8	14	270	0.22	-2.04386	0.986796
Q9Y2L9	Leucine-rich repeat and calponin homology domain-containing protein 1	LRCH1	5	103	0.22	-1.11443	0.986796
Q6NSJ5	Volume-regulated anion channel subunit LRRC8E	LRRC8E	15	274	0.22	-2.7688	0.986796
Q86X29	Lipolysis-stimulated lipoprotein receptor	LSR	8	185	0.22	-3.27224	0.986796
Q5VSG8	Glycoprotein endo-alpha-1,2-mannosidase-like protein	MANEAL	3	40	0.22	-5.44477	0.986796
Q8NE86	Calcium uniporter protein, mitochondrial	MCU	15	363	0.22	-2.39558	0.986796
Q9BV79	Trans-2-enoyl-CoA reductase, mitochondrial	MECR	7	53	0.22	-0.963652	0.986796
Q9Y6X9	MORC family CW-type zinc finger protein 2	MORC2	33	602	0.22	-1.20732	0.986796
Q5T2T1	MAGUK p55 subfamily member 7	MPP7	17	383	0.22	-0.898896	0.986796
P82673	28S ribosomal protein S35, mitochondrial	MRPS35	12	249	0.22	-1.84192	0.986796
P10244	Myb-related protein B	MYBL2	9	98	0.22	-1.20485	0.986796
Q9H009	Nascent polypeptide-associated complex subunit alpha-2	NACA2	1	35	0.22	-0.567909	0.986796
P28331	NADH-ubiquinone oxidoreductase 75 kDa subunit, mitochondrial	NDUFS1	32	1458	0.22	-0.818241	0.986796
P49821	NADH dehydrogenase [ubiquinone] flavoprotein 1, mitochondrial	NDUFV1	21	758	0.22	-1.27325	0.986796
Q04721	Neurogenic locus notch homolog protein 2	NOTCH2	28	741	0.22	-1.97238	0.986796
Q96MF7	E3 SUMO-protein ligase NSE2	NSMCE2	8	194	0.22	-2.68808	0.986796
P80303	Nucleobindin-2	NUCB2	16	640	0.22	-2.21529	0.986796
Q86YC2	Partner and localizer of BRCA2	PALB2	3	90	0.22	-3.53859	0.986796
E7ETA6	Pericentriolar material 1 protein	PCM1	5	121	0.22	-0.799515	0.986796
Q15154	Pericentriolar material 1 protein	PCM1	33	575	0.22	-1.59695	0.986796
Q96RV3	Pecanex-like protein 1	PCNX1	3	69	0.22	-0.626801	0.986796
Q5VU43	Myomegalin	PDE4DIP	2	68	0.22	-0.276756	0.987217
P30101	Protein disulfide-isomerase A3	PDIA3	42	2204	0.22	-0.904219	0.986796
Q92508	Piezo-type mechanosensitive ion channel component 1	PIEZO1	33	840	0.22	-2.58849	0.986796
Q9HAU0	Pleckstrin homology domain-containing family A member 5	PLEKHA5	13	190	0.22	-2.29082	0.986796
Q86W92-2	Isoform 2 of Liprin-beta-1	PPFIBP1	5	83	0.22	-3.21509	0.986796
Q9NQV6	PR domain zinc finger protein 10	PRDM10	9	166	0.22	-1.31096	0.986796
Q9NR22	Protein arginine N-methyltransferase 8	PRMT8	1	100	0.22	-1.24687	0.986796
O75943	Cell cycle checkpoint protein RAD17	RAD17	7	167	0.22	-1.51341	0.986796
Q6ZRY4	RNA-binding protein with multiple splicing 2	RBPMS2	2	41	0.22	-2.05966	0.986796
O43665	Regulator of G-protein signaling 10	RGS10	5	135	0.22	-0.3422	0.987217
Q96E14	RecQ-mediated genome instability protein 2	RMI2	3	51	0.22	-2.13821	0.986796
P62891	60S ribosomal protein L39	RPL39	1	39	0.22	-1.5703	0.986796
Q9UHA3	Probable ribosome biogenesis protein RLP24	RSL24D1	7	915	0.22	-1.40606	0.986796
Q96IZ7	Serine/Arginine-related protein 53	RSRC1	10	283	0.22	-1.3623	0.986796
Q9C0A6	SET domain-containing protein 5	SETD5	5	63	0.22	-0.229179	0.987217
Q5VUG0	Scm-like with four MBT domains protein 2	SFMBT2	2	0	0.22	-4.50775	0.986796
Q9BWM7	Sideroflexin-3	SFXN3	11	487	0.22	-0.543671	0.986796
Q9NTG7	NAD-dependent protein deacetylase sirtuin-3, mitochondrial	SIRT3	4	160	0.22	-0.847058	0.986796
Q9UIU6	Homeobox protein SIX4	SIX4	11	253	0.22	-1.06452	0.986796
Q02978	Mitochondrial 2-oxoglutarate/malate carrier protein	SLC25A11	13	678	0.22	-2.40305	0.986796
Q6NUK1	Calcium-binding mitochondrial carrier protein SCaMC-1	SLC25A24	20	1337	0.22	-0.949888	0.986796
Q00325	Phosphate carrier protein, mitochondrial	SLC25A3	18	1162	0.22	-0.5784	0.986796
Q8TAD4	Zinc transporter 5	SLC30A5	5	296	0.22	-0.0589777	0.995005
P0CK96	Solute carrier family 35 member E2B	SLC35E2B	1	51	0.22	-2.95154	0.986796
Q92504	Zinc transporter SLC39A7	SLC39A7	2	26	0.22	-0.406721	0.987217
Q8N370	Large neutral amino acids transporter small subunit 4	SLC43A2	4	57	0.22	-2.03627	0.986796
A6NHR9	Structural maintenance of chromosomes flexible hinge domain-containing protein 1	SMCHD1	89	2300	0.22	-2.04162	0.986796
P60880	Synaptosomal-associated protein 25	SNAP25	9	274	0.22	-4.20064	0.986796
O15020	Spectrin beta chain, non-erythrocytic 2	SPTBN2	48	1312	0.22	-3.31735	0.986796
Q12846	Syntaxin-4	STX4	9	262	0.22	-4.00121	0.986796
O43752	Syntaxin-6	STX6	7	302	0.22	-1.15401	0.986796
Q15022	Polycomb protein SUZ12	SUZ12	21	1000	0.22	-1.34388	0.986796
P57105	Synaptojanin-2-binding protein	SYNJ2BP	5	255	0.22	-1.76884	0.986796
Q96BZ9	TBC1 domain family member 20	TBC1D20	2	26	0.22	-3.91528	0.986796
Q9NZ01	Very-long-chain enoyl-CoA reductase	TECR	14	257	0.22	-2.87934	0.986796
Q15554	Telomeric repeat-binding factor 2	TERF2	15	583	0.22	-1.33054	0.986796
P01033	Metalloproteinase inhibitor 1	TIMP1	4	70	0.22	-1.363	0.986796
Q7Z4L5	Tetratricopeptide repeat protein 21B	TTC21B	11	204	0.22	-1.68934	0.986796
Q06418	Tyrosine-protein kinase receptor TYRO3	TYRO3	5	70	0.22	-3.87821	0.986796
O15042	U2 snRNP-associated SURP motif-containing protein	U2SURP	30	724	0.22	-0.853572	0.986796
O75317	Ubiquitin carboxyl-terminal hydrolase 12	USP12	2	62	0.22	-3.31891	0.986796
Q9BQE4	Selenoprotein S	VIMP	4	127	0.22	-2.51274	0.986796
Q3ZAQ7	Vacuolar ATPase assembly integral membrane protein VMA21	VMA21	3	79	0.22	-2.75425	0.986796
Q96RL7	Vacuolar protein sorting-associated protein 13A	VPS13A	61	867	0.22	-1.66612	0.986796
O76024	Wolframin	WFS1	18	277	0.22	-2.67859	0.986796
P49750	YLP motif-containing protein 1	YLPM1	52	1046	0.22	-1.54237	0.986796
Q86T24	Transcriptional regulator Kaiso	ZBTB33	16	233	0.22	-1.88848	0.986796
Q8N3Z6	Zinc finger CCHC domain-containing protein 7	ZCCHC7	8	93	0.22	-0.857672	0.986796
Q9NUE0	Palmitoyltransferase ZDHHC18	ZDHHC18	3	114	0.22	-2.28432	0.986796
Q8NDP4	Zinc finger protein 439	ZNF439	1	0	0.22	-2.34375	0.986796
O75290	Zinc finger protein 780A	ZNF780A	2	27	0.22	-1.92192	0.986796
O60266	Adenylate cyclase type 3	ADCY3	8	132	0.21	-2.02035	0.986796
Q86XL3	Ankyrin repeat and LEM domain-containing protein 2	ANKLE2	32	607	0.21	-1.3917	0.986796
Q9UNA1	Rho GTPase-activating protein 26	ARHGAP26	11	263	0.21	-1.14213	0.986796
O14497	AT-rich interactive domain-containing protein 1A	ARID1A	33	861	0.21	-1.06955	0.986796
Q9NVI7	ATPase family AAA domain-containing protein 3A	ATAD3A	10	1277	0.21	-3.12314	0.986796
P20749	B-cell lymphoma 3 protein	BCL3	3	171	0.21	-3.25848	0.986796
Q9H8M2	Bromodomain-containing protein 9	BRD9	14	290	0.21	-0.751822	0.986796
Q9BX63	Fanconi anemia group J protein	BRIP1	14	265	0.21	-1.33123	0.986796
Q9BQA9	Uncharacterized protein C17orf62	C17orf62	4	99	0.21	-0.668557	0.986796
Q9BQ61	Uncharacterized protein C19orf43	C19orf43	5	165	0.21	-2.29254	0.986796
Q8N9M1	Uncharacterized protein C19orf47	C19orf47	8	199	0.21	-1.32473	0.986796
Q7L3B6	Hsp90 co-chaperone Cdc37-like 1	CDC37L1	2	36	0.21	-0.420653	0.987217
Q9NRR3	CDC42 small effector protein 2	CDC42SE2	1	0	0.21	-2.15417	0.986796
Q9BXL8	Cell division cycle-associated protein 4	CDCA4	1	34	0.21	-0.939275	0.986796
Q96FF9	Sororin	CDCA5	9	152	0.21	-1.77544	0.986796
Q53HL2	Borealin	CDCA8	16	473	0.21	-2.68751	0.986796
P21127	Cyclin-dependent kinase 11B	CDK11B	2	619	0.21	-0.360283	0.987217
O43633	Charged multivesicular body protein 2a	CHMP2A	5	144	0.21	-1.75354	0.986796
Q9Y6M4-4	Isoform 4 of Casein kinase I isoform gamma-3	CSNK1G3	2	63	0.21	-1.37255	0.986796
P01036	Cystatin-S	CST4	2	39	0.21	-0.287925	0.987217
Q9UBU7	Protein DBF4 homolog A	DBF4	6	54	0.21	-1.47378	0.986796
Q9NY93	Probable ATP-dependent RNA helicase DDX56	DDX56	18	627	0.21	-0.878991	0.986796
Q96DF8	Protein DGCR14	DGCR14	13	248	0.21	-1.51307	0.986796
Q9H6R0	Putative ATP-dependent RNA helicase DHX33	DHX33	22	531	0.21	-1.91519	0.986796
Q9UBC3	DNA (cytosine-5)-methyltransferase 3B	DNMT3B	9	223	0.21	-2.29853	0.986796
Q9H147	Deoxynucleotidyltransferase terminal-interacting protein 1	DNTTIP1	9	139	0.21	-2.74404	0.986796
Q8IZ81	ELMO domain-containing protein 2	ELMOD2	4	106	0.21	-2.64267	0.986796
Q9H2F5	Enhancer of polycomb homolog 1	EPC1	9	190	0.21	-0.308034	0.987217
Q9Y282	Endoplasmic reticulum-Golgi intermediate compartment protein 3	ERGIC3	14	270	0.21	-0.673562	0.986796
Q9H5X1	MIP18 family protein FAM96A	FAM96A	3	109	0.21	-0.901328	0.986796
Q8IVH2	Forkhead box protein P4	FOXP4	10	443	0.21	-4.1864	0.986796
Q14332	Frizzled-2	FZD2	3	35	0.21	-0.877146	0.986796
P10253	Lysosomal alpha-glucosidase	GAA	17	663	0.21	-0.530941	0.986796
Q92947	Glutaryl-CoA dehydrogenase, mitochondrial	GCDH	9	340	0.21	-0.370954	0.987217
P55789	FAD-linked sulfhydryl oxidase ALR	GFER	3	32	0.21	-3.70693	0.986796
Q8TAA5	GrpE protein homolog 2, mitochondrial	GRPEL2	5	97	0.21	-0.938076	0.986796
Q9Y6K9	NF-kappa-B essential modulator	IKBKG	11	195	0.21	-0.293166	0.987217
Q6UW63	KDEL motif-containing protein 1	KDELC1	21	649	0.21	-0.688753	0.986796
J3QR46	Uncharacterized protein KIAA0040	KIAA0040	2	44	0.21	-0.0188851	0.997195
A2VDJ0	Transmembrane protein 131-like	KIAA0922	15	222	0.21	-0.617589	0.986796
O43766	Lipoyl synthase, mitochondrial	LIAS	5	125	0.21	-1.68689	0.986796
Q8IWT6	Volume-regulated anion channel subunit LRRC8A	LRRC8A	22	562	0.21	-1.56807	0.986796
Q15013	MAD2L1-binding protein	MAD2L1BP	3	61	0.21	-2.07452	0.986796
Q6P0Q8	Microtubule-associated serine/threonine-protein kinase 2	MAST2	2	71	0.21	-2.20871	0.986796
O60318	Germinal-center associated nuclear protein	MCM3AP	37	751	0.21	-1.46888	0.986796
P23368	NAD-dependent malic enzyme, mitochondrial	ME2	20	780	0.21	-0.623217	0.986796
Q9H7H0	Methyltransferase-like protein 17, mitochondrial	METTL17	8	123	0.21	-1.62479	0.986796
P55197	Protein AF-10	MLLT10	5	185	0.21	-0.432035	0.987217
Q16540	39S ribosomal protein L23, mitochondrial	MRPL23	4	241	0.21	-1.00015	0.986796
Q13330-3	Isoform 3 of Metastasis-associated protein MTA1	MTA1	4	52	0.21	-1.71933	0.986796
P03905	NADH-ubiquinone oxidoreductase chain 4	MT-ND4	3	78	0.21	-2.47698	0.986796
Q9ULD2	Microtubule-associated tumor suppressor 1	MTUS1	7	91	0.21	-3.4686	0.986796
P10243	Myb-related protein A	MYBL1	3	73	0.21	-2.95321	0.986796
Q96H55	Unconventional myosin-XIX	MYO19	14	319	0.21	-0.686705	0.986796
Q15788	Nuclear receptor coactivator 1	NCOA1	1	51	0.21	-3.0403	0.986796
O00217	NADH dehydrogenase [ubiquinone] iron-sulfur protein 8, mitochondrial	NDUFS8	6	207	0.21	-1.21408	0.986796
P46934	E3 ubiquitin-protein ligase NEDD4	NEDD4	12	387	0.21	-3.42095	0.986796
Q7Z628	Neuroepithelial cell-transforming gene 1 protein	NET1	2	87	0.21	-0.39844	0.987217
Q9UBE8	Serine/threonine-protein kinase NLK	NLK	2	47	0.21	-2.23209	0.986796
E5RGW4	Nucleophosmin (Fragment)	NPM1	3	105	0.21	-1.11273	0.986796
Q9H0J9	Poly [ADP-ribose] polymerase 12	PARP12	11	165	0.21	-1.98525	0.986796
Q8N5Y8	Mono [ADP-ribose] polymerase PARP16	PARP16	4	70	0.21	-0.916404	0.986796
P11498	Pyruvate carboxylase, mitochondrial	PC	44	2644	0.21	-0.953176	0.986796
Q9UHJ9	Post-GPI attachment to proteins factor 2	PGAP2	1	51	0.21	-1.40906	0.986796
Q969N2	GPI transamidase component PIG-T	PIGT	18	355	0.21	-1.12334	0.986796
Q8NCC3	Group XV phospholipase A2	PLA2G15	8	222	0.21	-0.547048	0.986796
Q9Y4D7	Plexin-D1	PLXND1	28	400	0.21	-1.7971	0.986796
Q8N490-2	Isoform 2 of Probable hydrolase PNKD	PNKD	2	112	0.21	-3.69982	0.986796
Q9P215	Pogo transposable element with KRAB domain	POGK	7	177	0.21	-0.749215	0.986796
P61006	Ras-related protein Rab-8A	RAB8A	5	601	0.21	-2.778	0.986796
Q96H35	Probable RNA-binding protein 18	RBM18	1	55	0.21	-1.67614	0.986796
Q9HBH0	Rho-related GTP-binding protein RhoF	RHOF	8	275	0.21	-0.204179	0.987217
Q9H9A7	RecQ-mediated genome instability protein 1	RMI1	11	213	0.21	-1.50201	0.986796
Q14684	Ribosomal RNA processing protein 1 homolog B	RRP1B	31	917	0.21	-2.30506	0.986796
Q9NZ71	Regulator of telomere elongation helicase 1	RTEL1	6	85	0.21	-2.6402	0.986796
Q9UJQ4	Sal-like protein 4	SALL4	6	74	0.21	-1.93489	0.986796
P82979	SAP domain-containing ribonucleoprotein	SARNP	12	476	0.21	-2.79714	0.986796
P67812	Signal peptidase complex catalytic subunit SEC11A	SEC11A	7	177	0.21	-1.1443	0.986796
Q15428	Splicing factor 3A subunit 2	SF3A2	11	362	0.21	-1.05072	0.986796
Q9NR46	Endophilin-B2	SH3GLB2	4	77	0.21	-0.359375	0.987217
O76082	Solute carrier family 22 member 5	SLC22A5	3	76	0.21	-0.431986	0.987217
Q5SVS4	Kidney mitochondrial carrier protein 1	SLC25A30	2	96	0.21	-0.305781	0.987217
P11166	Solute carrier family 2, facilitated glucose transporter member 1	SLC2A1	7	296	0.21	-3.47434	0.986796
Q96A29	GDP-fucose transporter 1	SLC35C1	2	36	0.21	-1.64752	0.986796
Q5VYV7	Protein SLX4IP	SLX4IP	3	97	0.21	-1.13242	0.986796
Q02447-3	Isoform 3 of Transcription factor Sp3	SP3	1	199	0.21	-1.57007	0.986796
Q8TCT6	Signal peptide peptidase-like 3	SPPL3	1	79	0.21	-0.602792	0.986796
P08240	Signal recognition particle receptor subunit alpha	SRPRA	29	984	0.21	-0.128885	0.988082
O95210	Starch-binding domain-containing protein 1	STBD1	10	312	0.21	-2.40141	0.986796
Q96SI9	Spermatid perinuclear RNA-binding protein	STRBP	26	765	0.21	-1.18592	0.986796
O00186	Syntaxin-binding protein 3	STXBP3	24	583	0.21	-2.08879	0.986796
Q8N3V7-2	Isoform 2 of Synaptopodin	SYNPO	2	61	0.21	-2.39256	0.986796
P62072	Mitochondrial import inner membrane translocase subunit Tim10	TIMM10	2	47	0.21	-2.05408	0.986796
O95049	Tight junction protein ZO-3	TJP3	3	48	0.21	-2.1311	0.986796
Q04725	Transducin-like enhancer protein 2	TLE2	3	175	0.21	-0.212144	0.987217
P57088	Transmembrane protein 33	TMEM33	8	226	0.21	-5.65458	0.986796
Q9Y320	Thioredoxin-related transmembrane protein 2	TMX2	12	511	0.21	-1.14436	0.986796
Q9NP84	Tumor necrosis factor receptor superfamily member 12A	TNFRSF12A	2	125	0.21	-1.28363	0.986796
Q02880-2	Isoform Beta-1 of DNA topoisomerase 2-beta	TOP2B	15	60	0.21	-0.218235	0.987217
Q96S44	TP53-regulating kinase	TP53RK	5	215	0.21	-0.270993	0.987217
Q96PN7	Transcriptional-regulating factor 1	TRERF1	5	83	0.21	-0.642367	0.986796
Q9Y2K6	Ubiquitin carboxyl-terminal hydrolase 20	USP20	5	59	0.21	-0.400369	0.987217
A8MV65	Transcription cofactor vestigial-like protein 3	VGLL3	2	64	0.21	-1.19771	0.986796
O75554	WW domain-binding protein 4	WBP4	8	413	0.21	-2.74658	0.986796
Q8IWA0	WD repeat-containing protein 75	WDR75	24	777	0.21	-0.800791	0.986796
Q9BRX9	WD repeat domain-containing protein 83	WDR83	6	138	0.21	-1.18127	0.986796
O43829	Zinc finger and BTB domain-containing protein 14	ZBTB14	4	95	0.21	-2.77929	0.986796
O95159	Zinc finger protein-like 1	ZFPL1	7	114	0.21	-2.39964	0.986796
Q9UEG4	Zinc finger protein 629	ZNF629	14	132	0.21	-2.41939	0.986796
Q9H7S9	Zinc finger protein 703	ZNF703	3	39	0.21	-1.59082	0.986796
Q9NX47	E3 ubiquitin-protein ligase MARCH5	MARCHF5	10	288	0.2	-1.27997	0.986796
Q5VST6	Protein ABHD17B	ABHD17B	7	127	0.2	-2.83747	0.986796
Q13443	Disintegrin and metalloproteinase domain-containing protein 9	ADAM9	18	366	0.2	-0.373987	0.987217
Q96BI3	Gamma-secretase subunit APH-1A	APH1A	2	95	0.2	-1.25672	0.986796
P51693	Amyloid-like protein 1	APLP1	1	30	0.2	-0.39007	0.987217
Q3SXY8	ADP-ribosylation factor-like protein 13B	ARL13B	7	82	0.2	-0.0525255	0.995005
O43861	Probable phospholipid-transporting ATPase IIB	ATP9B	3	133	0.2	-2.5566	0.986796
Q8WY22	BRI3-binding protein	BRI3BP	3	203	0.2	-2.51295	0.986796
Q13901	Nuclear nucleic acid-binding protein C1D	C1D	2	41	0.2	-2.22234	0.986796
Q9P0P8	Uncharacterized protein C6orf203	C6orf203	4	90	0.2	-0.129636	0.988082
Q8WUQ7	Cactin	CACTIN	23	518	0.2	-1.35857	0.986796
Q9P1Y5	Calmodulin-regulated spectrin-associated protein 3	CAMSAP3	8	106	0.2	-3.57044	0.986796
Q5T0F9	Coiled-coil and C2 domain-containing protein 1B	CC2D1B	7	37	0.2	-2.09373	0.986796
Q96A19	Coiled-coil domain-containing protein 102A	CCDC102A	7	207	0.2	-2.2802	0.986796
Q5M9N0	Coiled-coil domain-containing protein 158	CCDC158	1	37	0.2	-2.42511	0.986796
Q86UT8	Coiled-coil domain-containing protein 84	CCDC84	6	71	0.2	-1.32787	0.986796
O00311	Cell division cycle 7-related protein kinase	CDC7	11	148	0.2	-3.08324	0.986796
Q9P2E5	Chondroitin sulfate glucuronyltransferase	CHPF2	11	246	0.2	-0.965238	0.986796
Q9NZ45	CDGSH iron-sulfur domain-containing protein 1	CISD1	6	253	0.2	-4.00426	0.986796
O14578	Citron Rho-interacting kinase	CIT	54	925	0.2	-0.821813	0.986796
P49759	Dual specificity protein kinase CLK1	CLK1	3	113	0.2	-1.75153	0.986796
P09496	Clathrin light chain A	CLTA	11	195	0.2	-0.388833	0.987217
Q6P4Q7	Metal transporter CNNM4	CNNM4	10	471	0.2	-0.397755	0.987217
P08572	Collagen alpha-2(IV) chain	COL4A2	7	346	0.2	-2.56064	0.986796
Q49B96	Cytochrome c oxidase assembly protein COX19	COX19	2	103	0.2	-2.76602	0.986796
Q9H0B8	Cysteine-rich secretory protein LCCL domain-containing 2	CRISPLD2	1	0	0.2	-1.63594	0.986796
P19784	Casein kinase II subunit alpha'	CSNK2A2	17	631	0.2	-4.46179	0.986796
Q9BUQ8	Probable ATP-dependent RNA helicase DDX23	DDX23	42	1323	0.2	-1.52089	0.986796
Q15392	Delta(24)-sterol reductase	DHCR24	10	444	0.2	-1.4119	0.986796
Q9BTC0	Death-inducer obliterator 1	DIDO1	64	1907	0.2	-0.823019	0.986796
Q155Q3	Dixin	DIXDC1	4	43	0.2	-0.909323	0.986796
P56177	Homeobox protein DLX-1	DLX1	2	30	0.2	-0.714464	0.986796
Q9NPF5	DNA methyltransferase 1-associated protein 1	DMAP1	26	527	0.2	-1.61978	0.986796
Q9H3Z4	DnaJ homolog subfamily C member 5	DNAJC5	8	214	0.2	-2.85304	0.986796
P28562	Dual specificity protein phosphatase 1	DUSP1	1	0	0.2	-2.67748	0.986796
Q15723	ETS-related transcription factor Elf-2	ELF2	14	361	0.2	-1.29333	0.986796
Q96L91	E1A-binding protein p400	EP400	44	993	0.2	-0.994782	0.986796
Q01780	Exosome component 10	EXOSC10	38	1183	0.2	-2.56128	0.986796
Q8NEV8	Exophilin-5	EXPH5	3	37	0.2	-3.27318	0.986796
O75955	Flotillin-1	FLOT1	25	1105	0.2	-0.340397	0.987217
Q4VC44	FLYWCH-type zinc finger-containing protein 1	FLYWCH1	14	393	0.2	-2.10354	0.986796
Q12947	Forkhead box protein F2	FOXF2	2	38	0.2	-0.711348	0.986796
Q68CQ7	Glycosyltransferase 8 domain-containing protein 1	GLT8D1	10	234	0.2	-0.525584	0.986796
Q14344	Guanine nucleotide-binding protein subunit alpha-13	GNA13	15	584	0.2	-1.54454	0.986796
Q86V85	Integral membrane protein GPR180	GPR180	2	80	0.2	-0.91384	0.986796
P55084	Trifunctional enzyme subunit beta, mitochondrial	HADHB	20	1032	0.2	-1.22483	0.986796
Q8TDG4	Helicase POLQ-like	HELQ	2	34	0.2	-0.688475	0.986796
P06899	Histone H2B type 1-J	HIST1H2BJ	4	4027	0.2	-2.73381	0.986796
Q8NCD3	Holliday junction recognition protein	HJURP	15	168	0.2	-1.1235	0.986796
Q53GQ0	Very-long-chain 3-oxoacyl-CoA reductase	HSD17B12	12	250	0.2	-0.856428	0.986796
Q5T440	Putative transferase CAF17, mitochondrial	IBA57	11	382	0.2	-0.520905	0.986796
Q02535	DNA-binding protein inhibitor ID-3	ID3	1	59	0.2	-1.52969	0.986796
Q08334	Interleukin-10 receptor subunit beta	IL10RB	3	61	0.2	-1.81308	0.986796
Q9NV31	U3 small nucleolar ribonucleoprotein protein IMP3	IMP3	11	310	0.2	-3.62992	0.986796
Q9NXR8	Inhibitor of growth protein 3	ING3	11	238	0.2	-1.73046	0.986796
Q00978	Interferon regulatory factor 9	IRF9	1	27	0.2	-0.891357	0.986796
Q15811	Intersectin-1	ITSN1	39	798	0.2	-2.73134	0.986796
Q92613	Protein Jade-3	JADE3	13	180	0.2	-2.39446	0.986796
Q9Y219	Protein jagged-2	JAG2	3	88	0.2	-0.57443	0.986796
O60341	Lysine-specific histone demethylase 1A	KDM1A	36	1266	0.2	-1.5933	0.986796
Q9BW19	Kinesin-like protein KIFC1	KIFC1	32	998	0.2	-0.351152	0.987217
P57682	Krueppel-like factor 3	KLF3	2	38	0.2	-1.23932	0.986796
Q6UWP7	Lysocardiolipin acyltransferase 1	LCLAT1	8	181	0.2	-2.42141	0.986796
Q96JN0	Ligand-dependent corepressor	LCOR	6	105	0.2	-1.09687	0.986796
Q9BTT6	Leucine-rich repeat-containing protein 1	LRRC1	11	441	0.2	-0.0340509	0.996283
P49641	Alpha-mannosidase 2x	MAN2A2	5	103	0.2	-2.61198	0.986796
Q96DN6	Methyl-CpG-binding domain protein 6	MBD6	1	39	0.2	-2.23194	0.986796
Q96RQ3	Methylcrotonoyl-CoA carboxylase subunit alpha, mitochondrial	MCCC1	18	373	0.2	-0.677007	0.986796
Q14566	DNA replication licensing factor MCM6	MCM6	50	1883	0.2	-3.61337	0.986796
Q9BU76	Multiple myeloma tumor-associated protein 2	MMTAG2	10	365	0.2	-0.361021	0.987217
P49959	Double-strand break repair protein MRE11A	MRE11A	24	851	0.2	-1.10409	0.986796
P82930	28S ribosomal protein S34, mitochondrial	MRPS34	12	441	0.2	-2.78821	0.986796
Q13330	Metastasis-associated protein MTA1	MTA1	27	582	0.2	-0.842553	0.986796
Q86UE4	Protein LYRIC	MTDH	31	1335	0.2	-1.50608	0.986796
O75431	Metaxin-2	MTX2	6	363	0.2	-3.47648	0.986796
Q16718	NADH dehydrogenase [ubiquinone] 1 alpha subcomplex subunit 5	NDUFA5	4	161	0.2	-1.22802	0.986796
Q8NC67	Neuropilin and tolloid-like protein 2	NETO2	6	145	0.2	-2.55363	0.986796
P06748	Nucleophosmin	NPM1	27	5114	0.2	-0.307711	0.987217
P55055	Oxysterols receptor LXR-beta	NR1H2	5	176	0.2	-2.06967	0.986796
Q96F24	Nuclear receptor-binding factor 2	NRBF2	3	29	0.2	-0.519668	0.986796
Q86UY8	5'-nucleotidase domain-containing protein 3	NT5DC3	9	127	0.2	-1.78784	0.986796
Q86U42	Polyadenylate-binding protein 2	PABPN1	10	582	0.2	-1.8683	0.986796
Q9BWT3	Poly(A) polymerase gamma	PAPOLG	20	465	0.2	-2.47241	0.986796
Q8N8D1	Programmed cell death protein 7	PDCD7	4	105	0.2	-1.94415	0.986796
Q75T13	GPI inositol-deacylase	PGAP1	2	82	0.2	-0.676499	0.986796
P06746	DNA polymerase beta	POLB	8	158	0.2	-4.34484	0.986796
Q96EY7	Pentatricopeptide repeat domain-containing protein 3, mitochondrial	PTCD3	28	960	0.2	-1.96114	0.986796
Q9ULC3	Ras-related protein Rab-23	RAB23	9	308	0.2	-0.908897	0.986796
P52756	RNA-binding protein 5	RBM5	20	617	0.2	-0.894889	0.986796
Q96AA3	Protein RFT1 homolog	RFT1	5	98	0.2	-0.499306	0.986796
P22670	MHC class II regulatory factor RFX1	RFX1	14	625	0.2	-0.827265	0.986796
O43148	mRNA cap guanine-N7 methyltransferase	RNMT	28	776	0.2	-0.78764	0.986796
Q96LT9	RNA-binding protein 40	RNPC3	10	101	0.2	-2.29392	0.986796
P62857	40S ribosomal protein S28	RPS28	6	262	0.2	-0.441838	0.987217
Q8N3Y7	Epidermal retinol dehydrogenase 2	SDR16C5	6	176	0.2	-0.705264	0.986796
O15047	Histone-lysine N-methyltransferase SETD1A	SETD1A	21	380	0.2	-1.6336	0.986796
Q8NHU3	Phosphatidylcholine:ceramide cholinephosphotransferase 2	SGMS2	4	21	0.2	-1.85108	0.986796
Q8N6T7	NAD-dependent protein deacetylase sirtuin-6	SIRT6	8	137	0.2	-0.966998	0.986796
Q9H1U9	Solute carrier family 25 member 51	SLC25A51	5	59	0.2	-1.16106	0.986796
O14975	Very long-chain acyl-CoA synthetase	SLC27A2	26	749	0.2	-1.16737	0.986796
Q8N357	Solute carrier family 35 member F6	SLC35F6	2	110	0.2	-2.07551	0.986796
Q8IY92	Structure-specific endonuclease subunit SLX4	SLX4	1	0	0.2	-2.52536	0.986796
O60264	SWI/SNF-related matrix-associated actin-dependent regulator of chromatin subfamily A member 5	SMARCA5	43	1666	0.2	-1.13184	0.986796
Q8IY18	Structural maintenance of chromosomes protein 5	SMC5	31	537	0.2	-1.73799	0.986796
Q9H2V7	Protein spinster homolog 1	SPNS1	3	166	0.2	-2.56094	0.986796
Q6ZRS2	Helicase SRCAP	SRCAP	38	900	0.2	-1.73206	0.986796
Q8TDR2	Serine/threonine-protein kinase 35	STK35	3	0	0.2	-2.50817	0.986796
O94901	SUN domain-containing protein 1	SUN1	26	1073	0.2	-0.246683	0.987217
Q92797	Symplekin	SYMPK	46	1086	0.2	-2.6575	0.986796
O15056	Synaptojanin-2	SYNJ2	8	143	0.2	-1.34409	0.986796
Q15573	TATA box-binding protein-associated factor RNA polymerase I subunit A	TAF1A	5	50	0.2	-1.11451	0.986796
Q9P273	Teneurin-3	TENM3	24	447	0.2	-2.27062	0.986796
Q6I9Y2	THO complex subunit 7 homolog	THOC7	7	121	0.2	-3.9507	0.986796
Q8IUX1	Complex I assembly factor TMEM126B, mitochondrial	TMEM126B	5	139	0.2	-1.80986	0.986796
Q9NWD8	Transmembrane protein 248	TMEM248	3	96	0.2	-1.04812	0.986796
Q6ZXV5	Transmembrane and TPR repeat-containing protein 3	TMTC3	23	595	0.2	-1.85261	0.986796
Q9HBL0	Tensin-1	TNS1	26	548	0.2	-1.41651	0.986796
Q9H4I3	TraB domain-containing protein	TRABD	9	234	0.2	-0.205453	0.987217
O75954	Tetraspanin-9	TSPAN9	1	23	0.2	-1.7812	0.986796
Q9UDW1	Cytochrome b-c1 complex subunit 9	UQCR10	3	89	0.2	-4.62637	0.986796
P31930	Cytochrome b-c1 complex subunit 1, mitochondrial	UQCRC1	19	1085	0.2	-0.951259	0.986796
Q9P275	Ubiquitin carboxyl-terminal hydrolase 36	USP36	35	1295	0.2	-1.23952	0.986796
Q93009	Ubiquitin carboxyl-terminal hydrolase 7	USP7	61	2311	0.2	-2.58593	0.986796
O75379	Vesicle-associated membrane protein 4	VAMP4	4	160	0.2	-0.848333	0.986796
P40337	Von Hippel-Lindau disease tumor suppressor	VHL	2	21	0.2	-0.233839	0.987217
Q9UGM6	Tryptophan--tRNA ligase, mitochondrial	WARS2	7	178	0.2	-3.61995	0.986796
P07947	Tyrosine-protein kinase Yes	YES1	11	631	0.2	-1.32049	0.986796
J3QR07	YTH domain-containing protein 1	YTHDC1	7	62	0.2	-1.68443	0.986796
P52746	Zinc finger protein 142	ZNF142	4	41	0.2	-0.536059	0.986796
Q15697	Zinc finger protein 174	ZNF174	4	45	0.2	-1.86675	0.986796
Q9Y2A4	Zinc finger protein 443	ZNF443	1	0	0.2	-1.83359	0.986796
Q9H582	Zinc finger protein 644	ZNF644	31	661	0.2	-2.54126	0.986796
Q6DD87	Zinc finger protein 787	ZNF787	5	126	0.2	-0.644258	0.986796
Q5JTZ9	Alanine--tRNA ligase, mitochondrial	AARS2	23	694	0.19	-1.38939	0.986796
Q9BV23	Monoacylglycerol lipase ABHD6	ABHD6	10	194	0.19	-0.90304	0.986796
P27037	Activin receptor type-2A	ACVR2A	2	33	0.19	-1.39672	0.986796
Q5TGY3	AT-hook DNA-binding motif-containing protein 1	AHDC1	18	264	0.19	-2.00732	0.986796
O60306	Intron-binding protein aquarius	AQR	51	1100	0.19	-1.81716	0.986796
Q9C0H5	Rho GTPase-activating protein 39	ARHGAP39	16	292	0.19	-0.837695	0.986796
Q8TER5	Rho guanine nucleotide exchange factor 40	ARHGEF40	4	53	0.19	-4.1669	0.986796
Q8N6S5	ADP-ribosylation factor-like protein 6-interacting protein 6	ARL6IP6	2	65	0.19	-1.02063	0.986796
P15289	Arylsulfatase A	ARSA	4	70	0.19	-0.0975029	0.993435
Q13510	Acid ceramidase	ASAH1	13	298	0.19	-1.97102	0.986796
P05026	Sodium/potassium-transporting ATPase subunit beta-1	ATP1B1	14	791	0.19	-0.595721	0.986796
P06576	ATP synthase subunit beta, mitochondrial	ATP5B	30	4769	0.19	-1.4502	0.986796
P24539	ATP synthase F(0) complex subunit B1, mitochondrial	ATP5F1	9	282	0.19	-3.52758	0.986796
Q9Y487	V-type proton ATPase 116 kDa subunit a isoform 2	ATP6V0A2	15	404	0.19	-2.05606	0.986796
P38398	Breast cancer type 1 susceptibility protein	BRCA1	33	582	0.19	-0.865202	0.986796
Q9NPI1	Bromodomain-containing protein 7	BRD7	16	312	0.19	-2.1238	0.986796
Q3KRA6	UPF0538 protein C2orf76	C2orf76	3	37	0.19	-0.466034	0.987217
P54284	Voltage-dependent L-type calcium channel subunit beta-3	CACNB3	2	44	0.19	-2.34966	0.986796
Q9BY67	Cell adhesion molecule 1	CADM1	7	240	0.19	-0.179973	0.987217
Q9UK58	Cyclin-L1	CCNL1	9	226	0.19	-0.737075	0.986796
Q9UFW8	CGG triplet repeat-binding protein 1	CGGBP1	9	219	0.19	-0.357819	0.987217
Q12873	Chromodomain-helicase-DNA-binding protein 3	CHD3	38	1333	0.19	-0.473404	0.98706
Q8WUX9	Charged multivesicular body protein 7	CHMP7	3	84	0.19	-0.374549	0.987217
Q9HAW4	Claspin	CLSPN	28	486	0.19	-1.36784	0.986796
O75128	Protein cordon-bleu	COBL	34	757	0.19	-0.876054	0.986796
P07858	Cathepsin B	CTSB	9	283	0.19	-0.955354	0.986796
Q9UER7	Death domain-associated protein 6	DAXX	6	250	0.19	-1.03602	0.986796
Q9GZR7	ATP-dependent RNA helicase DDX24	DDX24	43	1225	0.19	-0.3175	0.987217
Q5H9U9	Probable ATP-dependent RNA helicase DDX60-like	DDX60L	12	204	0.19	-1.15014	0.986796
O75911	Short-chain dehydrogenase/reductase 3	DHRS3	7	203	0.19	-0.0529269	0.995005
Q9Y2G8	DnaJ homolog subfamily C member 16	DNAJC16	16	279	0.19	-1.4579	0.986796
Q8TEK3	Histone-lysine N-methyltransferase, H3 lysine-79 specific	DOT1L	17	190	0.19	-1.05586	0.986796
Q14126	Desmoglein-2	DSG2	41	1781	0.19	-1.56199	0.986796
P42126	Enoyl-CoA delta isomerase 1, mitochondrial	ECI1	6	443	0.19	-3.35371	0.986796
Q9H9B1	Histone-lysine N-methyltransferase EHMT1	EHMT1	27	750	0.19	-1.03833	0.986796
A0A0G2JIR1	Histone-lysine N-methyltransferase EHMT2	EHMT2	5	90	0.19	-0.274297	0.987217
Q5UCC4	ER membrane protein complex subunit 10	EMC10	5	191	0.19	-1.01055	0.986796
Q9NQZ7	Ectonucleoside triphosphate diphosphohydrolase 7	ENTPD7	4	74	0.19	-2.03073	0.986796
Q6ZRV2	Protein FAM83H	FAM83H	21	592	0.19	-1.9261	0.986796
Q9HCM7	Fibrosin-1-like protein	FBRSL1	5	59	0.19	-2.82483	0.986796
Q86XK2	F-box only protein 11	FBXO11	18	406	0.19	-1.67701	0.986796
P22830	Ferrochelatase, mitochondrial	FECH	14	246	0.19	-0.397855	0.987217
P49354	Protein farnesyltransferase/geranylgeranyltransferase type-1 subunit alpha	FNTA	6	55	0.19	-0.368937	0.987217
P15408	Fos-related antigen 2	FOSL2	8	342	0.19	-0.676461	0.986796
Q16595	Frataxin, mitochondrial	FXN	6	192	0.19	-1.03949	0.986796
Q8N2G8	GH3 domain-containing protein	GHDC	8	142	0.19	-1.58376	0.986796
Q53GS7	Nucleoporin GLE1	GLE1	19	398	0.19	-3.00455	0.986796
Q5JWF2-2	Isoform XLas-2 of Guanine nucleotide-binding protein G(s) subunit alpha isoforms XLas	GNAS	3	51	0.19	-2.90273	0.986796
P62879	Guanine nucleotide-binding protein G(I)/G(S)/G(T) subunit beta-2	GNB2	3	520	0.19	-0.572013	0.986796
O95872	G patch domain and ankyrin repeat-containing protein 1	GPANK1	4	68	0.19	-0.849218	0.986796
Q6IC98	GRAM domain-containing protein 4	GRAMD4	1	35	0.19	-2.12596	0.986796
O43390	Heterogeneous nuclear ribonucleoprotein R	HNRNPR	26	1498	0.19	-1.17141	0.986796
Q12906-7	Isoform 7 of Interleukin enhancer-binding factor 3	ILF3	10	47	0.19	-0.225376	0.987217
A1L0T0	Acetolactate synthase-like protein	ILVBL	20	1075	0.19	-0.642395	0.986796
Q9NX62	Inositol monophosphatase 3	IMPAD1	10	192	0.19	-0.689124	0.986796
Q96CB8	Integrator complex subunit 12	INTS12	14	245	0.19	-1.6207	0.986796
Q9H9L4	KAT8 regulatory NSL complex subunit 2	KANSL2	9	154	0.19	-2.1281	0.986796
Q9P2N6	KAT8 regulatory NSL complex subunit 3	KANSL3	10	274	0.19	-1.58656	0.986796
O95251	Histone acetyltransferase KAT7	KAT7	15	521	0.19	-1.73213	0.986796
Q14681	BTB/POZ domain-containing protein KCTD2	KCTD2	2	39	0.19	-1.08242	0.986796
P29375	Lysine-specific demethylase 5A	KDM5A	21	330	0.19	-1.69846	0.986796
P05783	Keratin, type I cytoskeletal 18	KRT18	40	8801	0.19	-3.51519	0.986796
Q6ZNC8	Lysophospholipid acyltransferase 1	MBOAT1	7	186	0.19	-0.0206254	0.997195
Q05BQ5	MBT domain-containing protein 1	MBTD1	10	124	0.19	-0.845592	0.986796
O75448	Mediator of RNA polymerase II transcription subunit 24	MED24	22	660	0.19	-2.0124	0.986796
A6NJ78	Probable methyltransferase-like protein 15	METTL15	11	258	0.19	-2.06637	0.986796
P55082	Microfibril-associated glycoprotein 3	MFAP3	7	117	0.19	-1.52952	0.986796
Q5JRA6	Melanoma inhibitory activity protein 3	MIA3	73	2066	0.19	-0.0651991	0.995005
Q99547	M-phase phosphoprotein 6	MPHOSPH6	6	98	0.19	-1.59347	0.986796
Q8TCC3	39S ribosomal protein L30, mitochondrial	MRPL30	5	79	0.19	-1.6727	0.986796
O94776	Metastasis-associated protein MTA2	MTA2	30	1073	0.19	-0.219971	0.987217
Q9BTC8	Metastasis-associated protein MTA3	MTA3	7	663	0.19	-1.59878	0.986796
P13535	Myosin-8	MYH8	2	44	0.19	-1.99545	0.986796
Q8N9F0	N-acetylaspartate synthetase	NAT8L	3	72	0.19	-2.41117	0.986796
O60934	Nibrin	NBN	29	1201	0.19	-1.54676	0.986796
Q9GZM8	Nuclear distribution protein nudE-like 1	NDEL1	2	85	0.19	-0.511576	0.986796
Q7RTP0	Magnesium transporter NIPA1	NIPA1	2	73	0.19	-0.590178	0.986796
Q13232	Nucleoside diphosphate kinase 3	NME3	6	230	0.19	-0.66786	0.986796
P50583	Bis(5'-nucleosyl)-tetraphosphatase [asymmetrical]	NUDT2	2	60	0.19	-0.802823	0.986796
Q8TEM1	Nuclear pore membrane glycoprotein 210	NUP210	40	1424	0.19	-0.052969	0.995005
O15381	Nuclear valosin-containing protein-like	NVL	38	1424	0.19	-1.6036	0.986796
Q5BJF6	Outer dense fiber protein 2	ODF2	4	0	0.19	-2.63181	0.986796
Q9BYG5	Partitioning defective 6 homolog beta	PARD6B	8	111	0.19	-0.408685	0.987217
Q8IZL8	Proline-, glutamic acid- and leucine-rich protein 1	PELP1	25	694	0.19	-0.759648	0.986796
P12955	Xaa-Pro dipeptidase	PEPD	11	409	0.19	-0.0559443	0.995005
Q99755	Phosphatidylinositol 4-phosphate 5-kinase type-1 alpha	PIP5K1A	2	464	0.19	-0.680657	0.986796
Q15149-4	Isoform 4 of Plectin	PLEC	49	95	0.19	-1.8085	0.986796
Q9Y2S0	DNA-directed RNA polymerases I and III subunit RPAC2	POLR1D	4	228	0.19	-2.01942	0.986796
O15514	DNA-directed RNA polymerase II subunit RPB4	POLR2D	4	123	0.19	-1.27679	0.986796
P42785	Lysosomal Pro-X carboxypeptidase	PRCP	7	257	0.19	-1.18721	0.986796
P78527	DNA-dependent protein kinase catalytic subunit	PRKDC	200	9971	0.19	-2.36538	0.986796
Q8WWY3	U4/U6 small nuclear ribonucleoprotein Prp31	PRPF31	14	423	0.19	-2.15359	0.986796
P49768	Presenilin-1	PSEN1	6	605	0.19	-2.30716	0.986796
Q9P2B2	Prostaglandin F2 receptor negative regulator	PTGFRN	22	561	0.19	-1.89058	0.986796
P18031	Tyrosine-protein phosphatase non-receptor type 1	PTPN1	23	729	0.19	-1.63878	0.986796
Q6NZI2	Polymerase I and transcript release factor	PTRF	18	1198	0.19	-0.0703231	0.995005
Q9UL25	Ras-related protein Rab-21	RAB21	9	318	0.19	-1.14478	0.986796
O60216	Double-strand-break repair protein rad21 homolog	RAD21	34	1354	0.19	-1.1965	0.986796
P11233	Ras-related protein Ral-A	RALA	5	416	0.19	-1.02314	0.986796
P10114	Ras-related protein Rap-2a	RAP2A	3	152	0.19	-1.45615	0.986796
Q9NW13	RNA-binding protein 28	RBM28	40	914	0.19	-0.406427	0.987217
Q9Y3B8	Oligoribonuclease, mitochondrial	REXO2	5	153	0.19	-0.242709	0.987217
Q99496	E3 ubiquitin-protein ligase RING2	RNF2	7	353	0.19	-0.847254	0.986796
Q6DKI1	60S ribosomal protein L7-like 1	RPL7L1	10	213	0.19	-1.88113	0.986796
Q8WWV3	Reticulon-4-interacting protein 1, mitochondrial	RTN4IP1	12	196	0.19	-0.711729	0.986796
Q7L099	Protein RUFY3	RUFY3	3	0	0.19	-0.999376	0.986796
Q96FQ6	Protein S100-A16	S100A16	1	53	0.19	-0.0506679	0.995196
Q6SPF0	Atherin	SAMD1	13	264	0.19	-0.558474	0.986796
Q9Y3Z3	Deoxynucleoside triphosphate triphosphohydrolase SAMHD1	SAMHD1	20	295	0.19	-1.5847	0.986796
Q9H0E3	Histone deacetylase complex subunit SAP130	SAP130	9	279	0.19	-1.51362	0.986796
O00422	Histone deacetylase complex subunit SAP18	SAP18	8	271	0.19	-1.65106	0.986796
Q6SZW1	Sterile alpha and TIR motif-containing protein 1	SARM1	6	62	0.19	-3.15364	0.986796
O43290	U4/U6.U5 tri-snRNP-associated protein 1	SART1	43	1416	0.19	-1.23787	0.986796
Q9H7N4	Splicing factor, arginine/serine-rich 19	SCAF1	16	470	0.19	-3.291	0.986796
Q99590	Protein SCAF11	SCAF11	29	1256	0.19	-0.801403	0.986796
P21912	Succinate dehydrogenase [ubiquinone] iron-sulfur subunit, mitochondrial	SDHB	14	736	0.19	-2.30879	0.986796
Q99442	Translocation protein SEC62	SEC62	12	195	0.19	-0.781031	0.986796
Q9GZR1	Sentrin-specific protease 6	SENP6	23	439	0.19	-0.152555	0.98748
Q96FS4	Signal-induced proliferation-associated protein 1	SIPA1	12	351	0.19	-1.92265	0.986796
Q8N196	Homeobox protein SIX5	SIX5	4	93	0.19	-1.01794	0.986796
Q96QD8	Sodium-coupled neutral amino acid transporter 2	SLC38A2	6	494	0.19	-1.58589	0.986796
O95391	Pre-mRNA-splicing factor SLU7	SLU7	28	754	0.19	-2.04178	0.986796
Q9UQ90	Paraplegin	SPG7	28	561	0.19	-2.3694	0.986796
Q9BXP5	Serrate RNA effector molecule homolog	SRRT	54	1503	0.19	-1.37014	0.986796
Q13247	Serine/arginine-rich splicing factor 6	SRSF6	5	601	0.19	-2.88073	0.986796
Q8WVM7	Cohesin subunit SA-1	STAG1	21	935	0.19	-0.708463	0.986796
Q5VT97	Rho GTPase-activating protein SYDE2	SYDE2	2	0	0.19	-3.89217	0.986796
Q8NF91	Nesprin-1	SYNE1	2	26	0.19	-1.11414	0.986796
Q16563-2	Isoform 2 of Synaptophysin-like protein 1	SYPL1	3	54	0.19	-0.37607	0.987217
Q86TJ2	Transcriptional adapter 2-beta	TADA2B	6	97	0.19	-1.12088	0.986796
Q15544	Transcription initiation factor TFIID subunit 11	TAF11	6	91	0.19	-2.03533	0.986796
Q96GX1	Tectonic-2	TCTN2	6	37	0.19	-2.49131	0.986796
P02786	Transferrin receptor protein 1	TFRC	43	3157	0.19	-2.49956	0.986796
Q92544	Transmembrane 9 superfamily member 4	TM9SF4	16	554	0.19	-0.776416	0.986796
Q6UWJ1	Transmembrane and coiled-coil domain-containing protein 3	TMCO3	5	71	0.19	-1.18407	0.986796
Q96B77	Transmembrane protein 186	TMEM186	6	109	0.19	-2.46232	0.986796
Q96GM8	Target of EGR1 protein 1	TOE1	16	636	0.19	-0.750117	0.986796
O94842	TOX high mobility group box family member 4	TOX4	13	373	0.19	-0.998467	0.986796
Q4KMQ1	Taperin	TPRN	12	222	0.19	-1.35765	0.986796
Q12931	Heat shock protein 75 kDa, mitochondrial	TRAP1	43	3114	0.19	-2.13448	0.986796
O95857	Tetraspanin-13	TSPAN13	1	28	0.19	-0.0231271	0.997195
Q15361	Transcription termination factor 1	TTF1	15	459	0.19	-0.961802	0.986796
Q3B726	DNA-directed RNA polymerase I subunit RPA43	TWISTNB	10	453	0.19	-1.0132	0.986796
P83876	Thioredoxin-like protein 4A	TXNL4A	6	303	0.19	-2.93932	0.986796
Q16739	Ceramide glucosyltransferase	UGCG	3	64	0.19	-1.12842	0.986796
Q8NBZ7	UDP-glucuronic acid decarboxylase 1	UXS1	7	253	0.19	-0.540639	0.986796
O95292	Vesicle-associated membrane protein-associated protein B/C	VAPB	10	605	0.19	-0.937058	0.986796
E5RHE1	Voltage-dependent anion-selective channel protein 3	VDAC3	3	51	0.19	-0.677982	0.986796
Q96GC9	Vacuole membrane protein 1	VMP1	3	176	0.19	-2.49117	0.986796
Q96AJ9	Vesicle transport through interaction with t-SNAREs homolog 1A	VTI1A	4	89	0.19	-1.66729	0.986796
Q9NQH7	Probable Xaa-Pro aminopeptidase 3	XPNPEP3	10	408	0.19	-0.826553	0.986796
Q8IZ13	Protein ZBED8	ZBED8	1	54	0.19	-0.118595	0.989756
O15060	Zinc finger and BTB domain-containing protein 39	ZBTB39	3	0	0.19	-3.13194	0.986796
O15156	Zinc finger and BTB domain-containing protein 7B	ZBTB7B	4	85	0.19	-0.640875	0.986796
Q9NUD5	Zinc finger CCHC domain-containing protein 3	ZCCHC3	7	139	0.19	-4.13523	0.986796
Q9BYN7	Zinc finger protein 341	ZNF341	1	34	0.19	-3.11336	0.986796
Q8TF68	Zinc finger protein 384	ZNF384	4	284	0.19	-2.21121	0.986796
P63261	Actin, cytoplasmic 2	ACTG1	1	12257	0.18	-3.39137	0.986796
Q53H12	Acylglycerol kinase, mitochondrial	AGK	12	312	0.18	-1.19572	0.986796
Q96NW4	Ankyrin repeat domain-containing protein 27	ANKRD27	10	186	0.18	-1.47121	0.986796
P62330	ADP-ribosylation factor 6	ARF6	5	275	0.18	-1.19891	0.986796
Q92888	Rho guanine nucleotide exchange factor 1	ARHGEF1	22	413	0.18	-0.304278	0.987217
Q9UIG0	Tyrosine-protein kinase BAZ1B	BAZ1B	67	1974	0.18	-1.13088	0.986796
P51572	B-cell receptor-associated protein 31	BCAP31	25	610	0.18	-1.28865	0.986796
P78537	Biogenesis of lysosome-related organelles complex 1 subunit 1	BLOC1S1	4	90	0.18	-0.0621073	0.995005
Q53S33	BolA-like protein 3	BOLA3	7	72	0.18	-1.77739	0.986796
Q8N8J7	Uncharacterized protein C4orf32	C4orf32	1	38	0.18	-0.883503	0.986796
Q13137	Calcium-binding and coiled-coil domain-containing protein 2	CALCOCO2	8	137	0.18	-0.425945	0.987217
O60583	Cyclin-T2	CCNT2	5	75	0.18	-0.66732	0.986796
O15446	DNA-directed RNA polymerase I subunit RPA34	CD3EAP	15	672	0.18	-2.43443	0.986796
P15882	N-chimaerin	CHN1	2	66	0.18	-0.351592	0.987217
Q14008	Cytoskeleton-associated protein 5	CKAP5	88	1879	0.18	-0.152675	0.98748
P51798	H(+)/Cl(-) exchange transporter 7	CLCN7	11	350	0.18	-1.48857	0.986796
P14406	Cytochrome c oxidase subunit 7A2, mitochondrial	COX7A2	3	109	0.18	-0.330661	0.987217
P29279	Connective tissue growth factor	CTGF	3	31	0.18	-0.441437	0.987217
Q9NXE8	Pre-mRNA-splicing factor CWC25 homolog	CWC25	13	299	0.18	-1.97649	0.986796
Q9P0U4	CXXC-type zinc finger protein 1	CXXC1	12	204	0.18	-0.262303	0.987217
Q8IU60	m7GpppN-mRNA hydrolase	DCP2	7	164	0.18	-1.07184	0.986796
Q96QD5	DEP domain-containing protein 7	DEPDC7	3	51	0.18	-0.139911	0.988015
A8K855	EF-hand calcium-binding domain-containing protein 7	EFCAB7	4	58	0.18	-2.02891	0.986796
Q9H501	ESF1 homolog	ESF1	34	777	0.18	-1.71314	0.986796
P78312	Protein FAM193A	FAM193A	3	33	0.18	-1.57747	0.986796
Q9Y247	Protein FAM50B	FAM50B	1	87	0.18	-1.38296	0.986796
Q52LJ0	Protein FAM98B	FAM98B	10	514	0.18	-1.77895	0.986796
P98095	Fibulin-2	FBLN2	4	40	0.18	-1.5482	0.986796
Q9NWM8	Peptidyl-prolyl cis-trans isomerase FKBP14	FKBP14	2	42	0.18	-0.789582	0.986796
Q9NXN4	Ganglioside-induced differentiation-associated protein 2	GDAP2	13	276	0.18	-2.55642	0.986796
Q13823	Nucleolar GTP-binding protein 2	GNL2	32	836	0.18	-1.15505	0.986796
Q8IYS0	GRAM domain-containing protein 1C	GRAMD1C	1	38	0.18	-0.357972	0.987217
Q9HAV7	GrpE protein homolog 1, mitochondrial	GRPEL1	14	430	0.18	-2.44946	0.986796
Q9Y5Q9	General transcription factor 3C polypeptide 3	GTF3C3	17	681	0.18	-1.43932	0.986796
A4D1E9	GTP-binding protein 10	GTPBP10	23	639	0.18	-0.819404	0.986796
O94927	HAUS augmin-like complex subunit 5	HAUS5	4	48	0.18	-0.157887	0.987217
Q13547	Histone deacetylase 1	HDAC1	18	792	0.18	-2.14028	0.986796
Q7Z4V5	Hepatoma-derived growth factor-related protein 2	HDGFRP2	11	260	0.18	-0.470558	0.987168
Q9NRV9	Heme-binding protein 1	HEBP1	9	187	0.18	-0.964583	0.986796
O43248	Homeobox protein Hox-C11	HOXC11	4	155	0.18	-1.39975	0.986796
P31274	Homeobox protein Hox-C9	HOXC9	1	26	0.18	-3.38418	0.986796
P08908	5-hydroxytryptamine receptor 1A	HTR1A	1	31	0.18	-1.0648	0.986796
Q92743	Serine protease HTRA1	HTRA1	2	31	0.18	-0.670506	0.986796
Q96HW7	Integrator complex subunit 4	INTS4	25	381	0.18	-2.73794	0.986796
Q9H1B7	Interferon regulatory factor 2-binding protein-like	IRF2BPL	7	255	0.18	-1.67133	0.986796
P26006	Integrin alpha-3	ITGA3	9	328	0.18	-0.0517471	0.995005
Q92945	Far upstream element-binding protein 2	KHSRP	35	1602	0.18	-0.271617	0.987217
Q2KHM9	Protein moonraker	KIAA0753	4	27	0.18	-1.56297	0.986796
Q9BXK1	Krueppel-like factor 16	KLF16	6	147	0.18	-0.838762	0.986796
A5PL33	Protein KRBA1	KRBA1	1	65	0.18	-0.44011	0.987217
Q53H82	Endoribonuclease LACTB2	LACTB2	13	632	0.18	-0.406386	0.987217
P53671	LIM domain kinase 2	LIMK2	3	39	0.18	-0.621325	0.986796
Q6P1M3	Lethal(2) giant larvae protein homolog 2	LLGL2	19	392	0.18	-1.93914	0.986796
Q8WVP7	Limb region 1 protein homolog	LMBR1	2	52	0.18	-1.77047	0.986796
Q9NZR2	Low-density lipoprotein receptor-related protein 1B	LRP1B	2	0	0.18	-0.788243	0.986796
Q8ND56	Protein LSM14 homolog A	LSM14A	16	388	0.18	-1.85852	0.986796
P25205	DNA replication licensing factor MCM3	MCM3	41	2156	0.18	-2.62179	0.986796
P33992	DNA replication licensing factor MCM5	MCM5	41	1836	0.18	-2.66628	0.986796
Q9BUT9	MAPK regulated corepressor interacting protein 2	MCRIP2	1	24	0.18	-1.0062	0.986796
Q71F56	Mediator of RNA polymerase II transcription subunit 13-like	MED13L	14	143	0.18	-0.973289	0.986796
Q9NPJ6	Mediator of RNA polymerase II transcription subunit 4	MED4	11	385	0.18	-1.13343	0.986796
Q6P0N0	Mis18-binding protein 1	MIS18BP1	31	698	0.18	-1.05006	0.986796
Q15773	Myeloid leukemia factor 2	MLF2	6	404	0.18	-1.90984	0.986796
Q96EY8	Cob(I)yrinic acid a,c-diamide adenosyltransferase, mitochondrial	MMAB	9	310	0.18	-0.330778	0.987217
Q9HCE1	Putative helicase MOV-10	MOV10	40	814	0.18	-1.20993	0.986796
Q9H2W6	39S ribosomal protein L46, mitochondrial	MRPL46	9	205	0.18	-1.6566	0.986796
Q86TS9	39S ribosomal protein L52, mitochondrial	MRPL52	1	40	0.18	-1.32136	0.986796
P82664	28S ribosomal protein S10, mitochondrial	MRPS10	9	258	0.18	-3.05552	0.986796
Q969V5	Mitochondrial ubiquitin ligase activator of NFKB 1	MUL1	12	237	0.18	-0.60038	0.986796
P17050	Alpha-N-acetylgalactosaminidase	NAGA	5	170	0.18	-0.432807	0.987217
Q9H0A0	RNA cytidine acetyltransferase	NAT10	49	1694	0.18	-1.03036	0.986796
Q14596	Next to BRCA1 gene 1 protein	NBR1	12	197	0.18	-0.720497	0.986796
Q92542	Nicastrin	NCSTN	13	414	0.18	-0.0822092	0.994094
O43674	NADH dehydrogenase [ubiquinone] 1 beta subcomplex subunit 5, mitochondrial	NDUFB5	6	162	0.18	-1.81373	0.986796
Q9Y221	60S ribosome subunit biogenesis protein NIP7 homolog	NIP7	8	284	0.18	-1.54005	0.986796
Q5C9Z4	Nucleolar MIF4G domain-containing protein 1	NOM1	17	309	0.18	-2.05892	0.986796
Q9H7Z3	Protein NRDE2 homolog	NRDE2	23	432	0.18	-1.44645	0.986796
Q86UD1	Out at first protein homolog	OAF	4	85	0.18	-0.937589	0.986796
O60313	Dynamin-like 120 kDa protein, mitochondrial	OPA1	46	1182	0.18	-0.913311	0.986796
Q53FV1	ORM1-like protein 2	ORMDL2	2	133	0.18	-3.57015	0.986796
O95453	Poly(A)-specific ribonuclease PARN	PARN	31	762	0.18	-2.73707	0.986796
Q9Y5B6	PAX3- and PAX7-binding protein 1	PAXBP1	29	550	0.18	-1.87563	0.986796
O00330	Pyruvate dehydrogenase protein X component, mitochondrial	PDHX	16	409	0.18	-0.781321	0.986796
O96011	Peroxisomal membrane protein 11B	PEX11B	4	176	0.18	-2.26028	0.986796
Q92968	Peroxisomal membrane protein PEX13	PEX13	6	217	0.18	-1.62112	0.986796
Q96HS1	Serine/threonine-protein phosphatase PGAM5, mitochondrial	PGAM5	13	622	0.18	-1.55862	0.986796
Q8WUB8	PHD finger protein 10	PHF10	14	250	0.18	-1.24941	0.986796
O75151	Lysine-specific demethylase PHF2	PHF2	19	387	0.18	-1.57224	0.986796
Q8WXW3	Progesterone-induced-blocking factor 1	PIBF1	13	231	0.18	-2.97912	0.986796
Q5H8A4	GPI ethanolamine phosphate transferase 2	PIGG	11	154	0.18	-1.07707	0.986796
Q8IV08	Phospholipase D3	PLD3	10	278	0.18	-1.53432	0.986796
Q8N490	Probable hydrolase PNKD	PNKD	5	140	0.18	-1.22266	0.986796
Q9Y2G5	GDP-fucose protein O-fucosyltransferase 2	POFUT2	12	187	0.18	-1.97967	0.986796
Q9GZS1	DNA-directed RNA polymerase I subunit RPA49	POLR1E	14	427	0.18	-1.67189	0.986796
P24928	DNA-directed RNA polymerase II subunit RPB1	POLR2A	72	1757	0.18	-1.08733	0.986796
Q13427	Peptidyl-prolyl cis-trans isomerase G	PPIG	17	420	0.18	-1.38592	0.986796
Q96LA8	Protein arginine N-methyltransferase 6	PRMT6	6	327	0.18	-3.27905	0.986796
O95084	Serine protease 23	PRSS23	9	249	0.18	-0.195481	0.987217
Q9H7Z7	Prostaglandin E synthase 2	PTGES2	16	622	0.18	-1.48877	0.986796
Q13636	Ras-related protein Rab-31	RAB31	9	472	0.18	-0.457273	0.987217
P51149	Ras-related protein Rab-7a	RAB7A	17	896	0.18	-0.238762	0.987217
Q9HCJ3	Ribonucleoprotein PTB-binding 2	RAVER2	9	197	0.18	-3.92994	0.986796
Q7Z6E9	E3 ubiquitin-protein ligase RBBP6	RBBP6	49	600	0.18	-1.69002	0.986796
Q969Z4	Tumor necrosis factor receptor superfamily member 19L	RELT	2	29	0.18	-1.62092	0.986796
Q6PJF5	Inactive rhomboid protein 2	RHBDF2	6	58	0.18	-0.33504	0.987217
Q9NWS8	Required for meiotic nuclear division protein 1 homolog	RMND1	12	185	0.18	-1.55373	0.986796
Q15020	Squamous cell carcinoma antigen recognized by T-cells 3	SART3	41	1260	0.18	-1.34058	0.986796
P22307	Non-specific lipid-transfer protein	SCP2	21	564	0.18	-1.84449	0.986796
Q9H4L4	Sentrin-specific protease 3	SENP3	15	621	0.18	-1.68887	0.986796
Q86VE9	Serine incorporator 5	SERINC5	2	39	0.18	-1.52921	0.986796
Q9Y3B4	Splicing factor 3B subunit 6	SF3B6	4	140	0.18	-2.10716	0.986796
Q8TD22	Sideroflexin-5	SFXN5	2	79	0.18	-1.13747	0.986796
Q9NRA2	Sialin	SLC17A5	5	52	0.18	-0.570645	0.986796
Q9BZJ4	Solute carrier family 25 member 39	SLC25A39	4	48	0.18	-1.51336	0.986796
Q96AG3	Solute carrier family 25 member 46	SLC25A46	7	136	0.18	-1.8926	0.986796
Q92581	Sodium/hydrogen exchanger 6	SLC9A6	6	95	0.18	-0.715114	0.986796
Q96GM5	SWI/SNF-related matrix-associated actin-dependent regulator of chromatin subfamily D member 1	SMARCD1	17	900	0.18	-1.61537	0.986796
Q9Y5M8	Signal recognition particle receptor subunit beta	SRPRB	16	471	0.18	-1.39784	0.986796
Q8IYB3	Serine/arginine repetitive matrix protein 1	SRRM1	14	471	0.18	-0.320686	0.987217
P51692	Signal transducer and activator of transcription 5B	STAT5B	3	379	0.18	-0.111779	0.990482
Q13190	Syntaxin-5	STX5	12	371	0.18	-2.50836	0.986796
Q8NBJ7	Sulfatase-modifying factor 2	SUMF2	8	435	0.18	-0.746779	0.986796
Q9Y4P3	Transducin beta-like protein 2	TBL2	21	562	0.18	-0.935626	0.986796
Q96MN5	Transcription elongation factor A N-terminal and central domain-containing protein 2	TCEANC2	2	45	0.18	-0.580878	0.986796
Q9BQ70	Transcription factor 25	TCF25	17	603	0.18	-3.60955	0.986796
Q8IWB9	Testis-expressed sequence 2 protein	TEX2	17	307	0.18	-1.72987	0.986796
P05549	Transcription factor AP-2-alpha	TFAP2A	13	511	0.18	-1.16848	0.986796
Q01664	Transcription factor AP-4	TFAP4	10	278	0.18	-1.59286	0.986796
O43615	Mitochondrial import inner membrane translocase subunit TIM44	TIMM44	25	1037	0.18	-1.2824	0.986796
P55061	Bax inhibitor 1	TMBIM6	3	46	0.18	-1.2078	0.986796
P11387	DNA topoisomerase 1	TOP1	41	1296	0.18	-1.56291	0.986796
B7Z596	Tropomyosin alpha-1 chain	TPM1	5	162	0.18	-0.074721	0.994717
Q9BWF2	E3 ubiquitin-protein ligase TRAIP	TRAIP	4	45	0.18	-2.31149	0.986796
Q8WUA8	Tsukushin	TSKU	2	86	0.18	-0.374771	0.987217
Q8N2K1	Ubiquitin-conjugating enzyme E2 J2	UBE2J2	3	106	0.18	-1.34652	0.986796
P22695	Cytochrome b-c1 complex subunit 2, mitochondrial	UQCRC2	18	935	0.18	-0.478618	0.98706
Q9BQ65	U6 snRNA phosphodiesterase	USB1	3	134	0.18	-0.149657	0.98748
Q70CQ3	Ubiquitin carboxyl-terminal hydrolase 30	USP30	3	111	0.18	-0.521311	0.986796
Q9BVJ6	U3 small nucleolar RNA-associated protein 14 homolog A	UTP14A	49	1356	0.18	-1.21102	0.986796
Q9NYH9	U3 small nucleolar RNA-associated protein 6 homolog	UTP6	32	778	0.18	-3.59064	0.986796
P11473	Vitamin D3 receptor	VDR	2	120	0.18	-0.255946	0.987217
Q15007	Pre-mRNA-splicing regulator WTAP	WTAP	19	659	0.18	-1.83269	0.986796
O43167	Zinc finger and BTB domain-containing protein 24	ZBTB24	6	98	0.18	-1.69839	0.986796
Q8NCN2	Zinc finger and BTB domain-containing protein 34	ZBTB34	1	45	0.18	-3.40982	0.986796
O95365	Zinc finger and BTB domain-containing protein 7A	ZBTB7A	7	280	0.18	-1.21429	0.986796
Q5T200	Zinc finger CCCH domain-containing protein 13	ZC3H13	25	537	0.18	-1.75127	0.986796
Q86WB0	Nuclear-interacting partner of ALK	ZC3HC1	17	548	0.18	-0.77279	0.986796
O75844	CAAX prenyl protease 1 homolog	ZMPSTE24	19	764	0.18	-1.77308	0.986796
Q6AHZ1	Zinc finger protein 518A	ZNF518A	7	82	0.18	-1.55114	0.986796
Q8N1G0	Zinc finger protein 687	ZNF687	21	362	0.18	-0.0580647	0.995005
Q68DI1	Zinc finger protein 776	ZNF776	5	76	0.18	-1.72222	0.986796
Q3KP31	Zinc finger protein 791	ZNF791	3	41	0.18	-2.57375	0.986796
O43257	Zinc finger HIT domain-containing protein 1	ZNHIT1	3	104	0.18	-1.2175	0.986796
Q5VT66	Mitochondrial amidoxime-reducing component 1	MTARC1	11	362	0.17	-0.199901	0.987217
Q9NP78	ATP-binding cassette sub-family B member 9	ABCB9	1	34	0.17	-0.341576	0.987217
P33527	Multidrug resistance-associated protein 1	ABCC1	31	890	0.17	-2.1174	0.986796
P11117	Lysosomal acid phosphatase	ACP2	11	158	0.17	-1.32961	0.986796
O96019	Actin-like protein 6A	ACTL6A	13	794	0.17	-0.824071	0.986796
Q04771	Activin receptor type-1	ACVR1	3	44	0.17	-0.564827	0.986796
Q6AI12	Ankyrin repeat domain-containing protein 40	ANKRD40	3	55	0.17	-1.77155	0.986796
Q06481	Amyloid-like protein 2	APLP2	25	749	0.17	-0.783357	0.986796
P05067	Amyloid beta A4 protein	APP	21	605	0.17	-1.39569	0.986796
Q8N2F6-2	Isoform 2 of Armadillo repeat-containing protein 10	ARMC10	2	43	0.17	-2.28323	0.986796
Q8IXJ9	Putative Polycomb group protein ASXL1	ASXL1	13	174	0.17	-1.2364	0.986796
Q5T6C5	Ataxin-7-like protein 2	ATXN7L2	3	55	0.17	-0.89808	0.986796
Q92934	Bcl2-associated agonist of cell death	BAD	4	122	0.17	-2.47076	0.986796
Q99728	BRCA1-associated RING domain protein 1	BARD1	9	133	0.17	-1.82953	0.986796
P55201	Peregrin	BRPF1	17	316	0.17	-0.189687	0.987217
Q8TCD1	UPF0729 protein C18orf32	C18orf32	2	25	0.17	-1.32323	0.986796
Q9BSF4	Uncharacterized protein C19orf52	C19orf52	5	108	0.17	-3.22196	0.986796
Q7Z6I8	UPF0461 protein C5orf24	C5orf24	5	124	0.17	-1.82615	0.986796
Q75N03	E3 ubiquitin-protein ligase Hakai	CBLL1	6	178	0.17	-2.26024	0.986796
Q6PII3	Coiled-coil domain-containing protein 174	CCDC174	7	111	0.17	-0.368107	0.987217
Q96A33	Coiled-coil domain-containing protein 47	CCDC47	24	1414	0.17	-0.72838	0.986796
Q9BR77	Coiled-coil domain-containing protein 77	CCDC77	3	62	0.17	-1.42825	0.986796
Q8TCZ2	CD99 antigen-like protein 2	CD99L2	3	45	0.17	-0.38224	0.987217
Q00587	Cdc42 effector protein 1	CDC42EP1	9	235	0.17	-0.245596	0.987217
O76039	Cyclin-dependent kinase-like 5	CDKL5	1	33	0.17	-0.683547	0.986796
Q9NXV6	CDKN2A-interacting protein	CDKN2AIP	24	731	0.17	-0.512342	0.986796
Q9Y232	Chromodomain Y-like protein	CDYL	16	572	0.17	-1.67422	0.986796
Q9NYQ6	Cadherin EGF LAG seven-pass G-type receptor 1	CELSR1	14	330	0.17	-1.11621	0.986796
Q9Y592	Centrosomal protein of 83 kDa	CEP83	2	48	0.17	-2.96748	0.986796
Q8N5B7	Ceramide synthase 5	CERS5	4	27	0.17	-2.28009	0.986796
O00748	Cocaine esterase	CES2	3	23	0.17	-2.00034	0.986796
Q9P2M7	Cingulin	CGN	23	393	0.17	-2.49253	0.986796
Q13112	Chromatin assembly factor 1 subunit B	CHAF1B	20	456	0.17	-0.840383	0.986796
Q6P9H4	Connector enhancer of kinase suppressor of ras 3	CNKSR3	3	43	0.17	-2.37009	0.986796
Q6PJW8	Consortin	CNST	4	119	0.17	-0.692994	0.986796
Q9H9E3	Conserved oligomeric Golgi complex subunit 4	COG4	11	260	0.17	-0.730471	0.986796
Q9Y6G5	COMM domain-containing protein 10	COMMD10	4	136	0.17	-0.635554	0.986796
Q9NQ92	Coordinator of PRMT5 and differentiation stimulator	COPRS	2	154	0.17	-3.75051e-06	0.999997
Q9UKF6	Cleavage and polyadenylation specificity factor subunit 3	CPSF3	20	967	0.17	-1.36086	0.986796
Q9NZV1	Cysteine-rich motor neuron 1 protein	CRIM1	16	370	0.17	-0.404703	0.987217
Q12996	Cleavage stimulation factor subunit 3	CSTF3	28	624	0.17	-2.22516	0.986796
Q01459	Di-N-acetylchitobiase	CTBS	2	20	0.17	-2.13442	0.986796
Q8TB03	Uncharacterized protein CXorf38	CXorf38	4	69	0.17	-0.564905	0.986796
P49447	Cytochrome b561	CYB561	1	54	0.17	-3.04035	0.986796
Q99418	Cytohesin-2	CYTH2	1	110	0.17	-0.424194	0.987217
Q8N8A6	ATP-dependent RNA helicase DDX51	DDX51	20	586	0.17	-1.90626	0.986796
Q9BUN8	Derlin-1	DERL1	5	93	0.17	-3.77393	0.986796
Q16760	Diacylglycerol kinase delta	DGKD	9	220	0.17	-0.414105	0.987217
Q96EY1	DnaJ homolog subfamily A member 3, mitochondrial	DNAJA3	16	644	0.17	-2.26334	0.986796
Q9NYP3	Protein downstream neighbor of Son	DONSON	10	112	0.17	-2.84013	0.986796
O60941	Dystrobrevin beta	DTNB	5	91	0.17	-1.56041	0.986796
P98172	Ephrin-B1	EFNB1	6	75	0.17	-0.604538	0.986796
Q9P0I2	ER membrane protein complex subunit 3	EMC3	7	310	0.17	-1.2794	0.986796
Q92979	Ribosomal RNA small subunit methyltransferase NEP1	EMG1	12	631	0.17	-1.00375	0.986796
Q86X53	Glutamate-rich protein 1	ERICH1	11	287	0.17	-1.37113	0.986796
P13804	Electron transfer flavoprotein subunit alpha, mitochondrial	ETFA	13	737	0.17	-0.556451	0.986796
P12259	Coagulation factor V	F5	7	123	0.17	-0.445994	0.987217
P23610	Factor VIII intron 22 protein	F8A1	2	73	0.17	-0.853396	0.986796
Q9P0K8	Forkhead box protein J2	FOXJ2	6	137	0.17	-0.577091	0.986796
Q9H334	Forkhead box protein P1	FOXP1	9	233	0.17	-1.43576	0.986796
Q14697-2	Isoform 2 of Neutral alpha-glucosidase AB	GANAB	14	63	0.17	-0.43828	0.987217
Q14691	DNA replication complex GINS protein PSF1	GINS1	7	122	0.17	-1.05197	0.986796
Q13439-5	Isoform 5 of Golgin subfamily A member 4	GOLGA4	16	53	0.17	-0.89826	0.986796
Q5T3I0	G patch domain-containing protein 4	GPATCH4	26	814	0.17	-0.104806	0.991683
Q4G148	Glucoside xylosyltransferase 1	GXYLT1	5	55	0.17	-1.64233	0.986796
Q92769	Histone deacetylase 2	HDAC2	14	721	0.17	-0.440462	0.987217
P35914	Hydroxymethylglutaryl-CoA lyase, mitochondrial	HMGCL	9	254	0.17	-1.88375	0.986796
Q12766	HMG domain-containing protein 3	HMGXB3	5	116	0.17	-0.752007	0.986796
O60812	Heterogeneous nuclear ribonucleoprotein C-like 1	HNRNPCL1	1	1227	0.17	-0.417979	0.987217
P52272	Heterogeneous nuclear ribonucleoprotein M	HNRNPM	39	5532	0.17	-1.28483	0.986796
Q1KMD3	Heterogeneous nuclear ribonucleoprotein U-like protein 2	HNRNPUL2	35	1924	0.17	-0.657514	0.986796
Q96IR7	4-hydroxyphenylpyruvate dioxygenase-like protein	HPDL	13	457	0.17	-0.32015	0.987217
P52758	Ribonuclease UK114	HRSP12	6	251	0.17	-2.00069	0.986796
P38646	Stress-70 protein, mitochondrial	HSPA9	60	4306	0.17	-0.190961	0.987217
Q9UMF0	Intercellular adhesion molecule 5	ICAM5	8	115	0.17	-0.732623	0.986796
Q8N201	Integrator complex subunit 1	INTS1	40	1015	0.17	-2.5407	0.986796
Q9H0H0	Integrator complex subunit 2	INTS2	17	484	0.17	-2.60588	0.986796
Q9NVH2	Integrator complex subunit 7	INTS7	15	555	0.17	-1.41546	0.986796
Q8IU81	Interferon regulatory factor 2-binding protein 1	IRF2BP1	14	355	0.17	-0.999541	0.986796
P17301	Integrin alpha-2	ITGA2	29	806	0.17	-1.02047	0.986796
O14713	Integrin beta-1-binding protein 1	ITGB1BP1	3	111	0.17	-2.30532	0.986796
P16144	Integrin beta-4	ITGB4	16	142	0.17	-1.81989	0.986796
Q96ST2	Protein IWS1 homolog	IWS1	16	339	0.17	-1.40425	0.986796
Q9H1H9-4	Isoform 4 of Kinesin-like protein KIF13A	KIF13A	6	39	0.17	-0.841039	0.986796
O60870	DNA/RNA-binding protein KIN17	KIN	16	517	0.17	-0.917221	0.986796
O15243	Leptin receptor gene-related protein	LEPROT	2	58	0.17	-2.42297	0.986796
Q96AG4	Leucine-rich repeat-containing protein 59	LRRC59	24	1005	0.17	-1.44755	0.986796
O60675	Transcription factor MafK	MAFK	6	501	0.17	-0.929871	0.986796
Q9H0U3	Magnesium transporter protein 1	MAGT1	10	386	0.17	-0.217932	0.987217
Q8IW41	MAP kinase-activated protein kinase 5	MAPKAPK5	1	46	0.17	-0.347787	0.987217
Q9Y6X3	MAU2 chromatid cohesion factor homolog	MAU2	9	153	0.17	-1.85955	0.986796
Q9GZU1	Mucolipin-1	MCOLN1	4	98	0.17	-0.535649	0.986796
Q96AQ8	Mitochondrial calcium uniporter regulator 1	MCUR1	9	229	0.17	-2.206	0.986796
O95402	Mediator of RNA polymerase II transcription subunit 26	MED26	8	142	0.17	-1.35883	0.986796
Q6NUT3	Major facilitator superfamily domain-containing protein 12	MFSD12	2	116	0.17	-1.03188	0.986796
Q8IUF8	Bifunctional lysine-specific demethylase and histidyl-hydroxylase MINA	MINA	16	348	0.17	-0.169214	0.987217
Q14149	MORC family CW-type zinc finger protein 3	MORC3	21	372	0.17	-2.05225	0.986796
Q9Y399	28S ribosomal protein S2, mitochondrial	MRPS2	11	203	0.17	-2.90977	0.986796
Q9UGC7	Peptide chain release factor 1-like, mitochondrial	MTRF1L	2	58	0.17	-1.07391	0.986796
O43181	NADH dehydrogenase [ubiquinone] iron-sulfur protein 4, mitochondrial	NDUFS4	4	208	0.17	-0.51554	0.986796
Q9H6W3	Bifunctional lysine-specific demethylase and histidyl-hydroxylase NO66	NO66	10	356	0.17	-1.38732	0.986796
Q8NFH5	Nucleoporin NUP53	NUP35	11	296	0.17	-0.377699	0.987217
Q02218	2-oxoglutarate dehydrogenase, mitochondrial	OGDH	37	1837	0.17	-1.46088	0.986796
O43929	Origin recognition complex subunit 4	ORC4	8	266	0.17	-2.09001	0.986796
Q15070	Mitochondrial inner membrane protein OXA1L	OXA1L	8	206	0.17	-2.39593	0.986796
P55809	Succinyl-CoA:3-ketoacid coenzyme A transferase 1, mitochondrial	OXCT1	22	2143	0.17	-0.329339	0.987217
Q9P1Y6	PHD and RING finger domain-containing protein 1	PHRF1	10	290	0.17	-1.32835	0.986796
Q9BRB3	Phosphatidylinositol N-acetylglucosaminyltransferase subunit Q	PIGQ	5	125	0.17	-1.08616	0.986796
Q9NWS0	PIH1 domain-containing protein 1	PIH1D1	5	81	0.17	-0.232292	0.987217
O14939	Phospholipase D2	PLD2	11	133	0.17	-3.65282	0.986796
Q8WVV4	Protein POF1B	POF1B	3	0	0.17	-1.91804	0.986796
Q9GZS1-2	Isoform 2 of DNA-directed RNA polymerase I subunit RPA49	POLR1E	3	92	0.17	-1.06548	0.986796
Q9BT43	DNA-directed RNA polymerase III subunit RPC7-like	POLR3GL	2	23	0.17	-4.18328	0.986796
O95707	Ribonuclease P protein subunit p29	POP4	2	80	0.17	-1.0889	0.986796
O75864	Protein phosphatase 1 regulatory subunit 37	PPP1R37	1	48	0.17	-0.460436	0.987217
P50897	Palmitoyl-protein thioesterase 1	PPT1	7	382	0.17	-1.1366	0.986796
Q9H875	PRKR-interacting protein 1	PRKRIP1	4	38	0.17	-1.62649	0.986796
O43502	DNA repair protein RAD51 homolog 3	RAD51C	5	70	0.17	-0.972177	0.986796
Q7Z5J4	Retinoic acid-induced protein 1	RAI1	27	547	0.17	-1.23239	0.986796
Q9NYW8	RB-associated KRAB zinc finger protein	RBAK	9	140	0.17	-1.789	0.986796
Q99708	DNA endonuclease RBBP8	RBBP8	6	66	0.17	-2.37259	0.986796
Q9BWF3	RNA-binding protein 4	RBM4	3	827	0.17	-1.07072	0.986796
Q6NUK4	Receptor expression-enhancing protein 3	REEP3	4	72	0.17	-1.82189	0.986796
P35249	Replication factor C subunit 4	RFC4	22	696	0.17	-0.988946	0.986796
P60903	Protein S100-A10	S100A10	3	72	0.17	-0.163737	0.987217
Q9UPS6	Histone-lysine N-methyltransferase SETD1B	SETD1B	9	98	0.17	-1.69114	0.986796
Q7Z333	Probable helicase senataxin	SETX	37	696	0.17	-0.419314	0.987217
Q96ST3	Paired amphipathic helix protein Sin3a	SIN3A	40	1200	0.17	-2.13152	0.986796
O60292	Signal-induced proliferation-associated 1-like protein 3	SIPA1L3	9	101	0.17	-1.9916	0.986796
Q9NPC8	Homeobox protein SIX2	SIX2	4	160	0.17	-3.3352	0.986796
Q96A46	Mitoferrin-2	SLC25A28	2	55	0.17	-1.09023	0.986796
Q12824	SWI/SNF-related matrix-associated actin-dependent regulator of chromatin subfamily B member 1	SMARCB1	14	645	0.17	-0.107513	0.991036
Q14683	Structural maintenance of chromosomes protein 1A	SMC1A	97	3222	0.17	-0.835944	0.986796
Q8TAD8	Smad nuclear-interacting protein 1	SNIP1	12	438	0.17	-2.03914	0.986796
Q13425	Beta-2-syntrophin	SNTB2	16	410	0.17	-2.02388	0.986796
O15370	Transcription factor SOX-12	SOX12	1	48	0.17	-3.59773	0.986796
Q02447	Transcription factor Sp3	SP3	7	192	0.17	-0.791126	0.986796
Q9HD15	Steroid receptor RNA activator 1	SRA1	1	40	0.17	-0.089311	0.993558
Q04837	Single-stranded DNA-binding protein, mitochondrial	SSBP1	12	746	0.17	-0.567747	0.986796
Q9Y2D8	Afadin- and alpha-actinin-binding protein	SSX2IP	14	182	0.17	-1.82549	0.986796
Q9P246	Stromal interaction molecule 2	STIM2	7	215	0.17	-3.34833	0.986796
P16949	Stathmin	STMN1	11	346	0.17	-0.398819	0.987217
Q9ULQ0	Striatin-interacting protein 2	STRIP2	2	89	0.17	-1.90779	0.986796
Q9Y5B9	FACT complex subunit SPT16	SUPT16H	56	1854	0.17	-0.985524	0.986796
Q8N3V7	Synaptopodin	SYNPO	12	368	0.17	-1.32857	0.986796
Q9BSH4	Translational activator of cytochrome c oxidase 1	TACO1	6	200	0.17	-0.984519	0.986796
P21675	Transcription initiation factor TFIID subunit 1	TAF1	18	311	0.17	-1.62433	0.986796
O00268	Transcription initiation factor TFIID subunit 4	TAF4	18	352	0.17	-2.93937	0.986796
E7ETY2	Treacle protein	TCOF1	15	144	0.17	-0.41904	0.987217
P28347	Transcriptional enhancer factor TEF-1	TEAD1	4	139	0.17	-0.430103	0.987217
Q9UBB9	Tuftelin-interacting protein 11	TFIP11	28	672	0.17	-1.45303	0.986796
Q7Z6K1	THAP domain-containing protein 5	THAP5	2	34	0.17	-1.98337	0.986796
Q9Y3A6	Transmembrane emp24 domain-containing protein 5	TMED5	6	322	0.17	-2.07421	0.986796
P17152	Transmembrane protein 11, mitochondrial	TMEM11	4	186	0.17	-1.09386	0.986796
Q9BVK8	Transmembrane protein 147	TMEM147	3	44	0.17	-1.54125	0.986796
Q9NV64	Transmembrane protein 39A	TMEM39A	3	72	0.17	-1.71653	0.986796
O75674	TOM1-like protein 1	TOM1L1	6	49	0.17	-0.652664	0.986796
Q86SZ2	Trafficking protein particle complex subunit 6B	TRAPPC6B	3	50	0.17	-1.08484	0.986796
Q96QT4	Transient receptor potential cation channel subfamily M member 7	TRPM7	26	353	0.17	-1.79642	0.986796
P19971	Thymidine phosphorylase	TYMP	11	427	0.17	-0.149246	0.98748
P26368	Splicing factor U2AF 65 kDa subunit	U2AF2	10	1536	0.17	-1.42417	0.986796
Q8IZJ1	Netrin receptor UNC5B	UNC5B	1	43	0.17	-1.81379	0.986796
Q96AX1	Vacuolar protein sorting-associated protein 33A	VPS33A	14	378	0.17	-0.770185	0.986796
O15213	WD repeat-containing protein 46	WDR46	22	563	0.17	-2.30162	0.986796
Q8NAP3	Zinc finger and BTB domain-containing protein 38	ZBTB38	6	154	0.17	-0.105193	0.991647
Q8IUH4	Palmitoyltransferase ZDHHC13	ZDHHC13	6	120	0.17	-2.51193	0.986796
Q9NPA5	Zinc finger protein 64 homolog, isoforms 1 and 2	ZFP64	7	123	0.17	-0.919443	0.986796
P17010	Zinc finger X-chromosomal protein	ZFX	5	184	0.17	-1.4978	0.986796
Q5T4F4	Protrudin	ZFYVE27	2	41	0.17	-0.253501	0.987217
Q9H4I2	Zinc fingers and homeoboxes protein 3	ZHX3	6	78	0.17	-0.887322	0.986796
Q15326	Zinc finger MYND domain-containing protein 11	ZMYND11	16	290	0.17	-0.462575	0.987217
P17014	Zinc finger protein 12	ZNF12	3	62	0.17	-0.70695	0.986796
Q9BRH9	Zinc finger protein 251	ZNF251	1	0	0.17	-0.766308	0.986796
[truncated: 6,722 more rows]

## Sheet: EV Fig 1A
This table contains the mass spectrometry data relating to EV Fig 1A.
Accession	Description	Gene ID	# Unique Peptides	Score Mascot: Mascot	log2 fold change PA 6h/Ctrl 6h	log10 p value	q value
O00622	Protein CYR61	CYR61	5	164	1.04	-23.2583	0.000936481
Q9C037	E3 ubiquitin-protein ligase TRIM4	TRIM4	11	281	-0.85	-18.8786	0.00878096
Q8WVX9	Fatty acyl-CoA reductase 1	FAR1	12	416	0.63	-18.4443	0.00878096
P18847	Cyclic AMP-dependent transcription factor ATF-3	ATF3	2	47	1.08	-17.8371	0.0100321
Q96MT1	RING finger protein 145	RNF145	1	31	-0.97	-16.7107	0.0175211
Q9BXS4	Transmembrane protein 59	TMEM59	4	113	0.56	-16.397	0.0178234
Q14596	Next to BRCA1 gene 1 protein	NBR1	7	299	0.68	-16.2006	0.0178234
Q9UHI8	A disintegrin and metalloproteinase with thrombospondin motifs 1	ADAMTS1	12	418	0.49	-15.7448	0.0213897
Q8TF30	WASP homolog-associated protein with actin, membranes and microtubules	WHAMM	2	38	-0.71	-14.4323	0.0472224
Q99541	Perilipin-2	PLIN2	6	183	0.98	-13.768	0.0673551
Q86YS6	Ras-related protein Rab-43	RAB43	3	325	-0.61	-13.5394	0.0717462
Q96GM1	Phospholipid phosphatase-related protein type 2	PLPPR2	2	106	-0.49	-13.3449	0.0744977
Q07352	mRNA decay activator protein ZFP36L1	ZFP36L1	3	58	0.58	-13.1622	0.0744977
P17544	Cyclic AMP-dependent transcription factor ATF-7	ATF7	6	313	-0.57	-13.1371	0.0744977
Q8IWA4	Mitofusin-1	MFN1	17	707	-0.39	-13.0041	0.0762478
P09234	U1 small nuclear ribonucleoprotein C	SNRPC	3	156	-0.47	-12.855	0.0789193
P17544-6	Isoform 6 of Cyclic AMP-dependent transcription factor ATF-7	ATF7	2	48	-0.92	-12.7738	0.0789193
P18848	Cyclic AMP-dependent transcription factor ATF-4	ATF4	2	60	0.86	-12.4983	0.0879937
Q86V24	Adiponectin receptor protein 2	ADIPOR2	1	30	0.6	-12.4112	0.0879937
Q86VP1	Tax1-binding protein 1	TAX1BP1	23	421	0.48	-12.3824	0.0879937
Q9Y320	Thioredoxin-related transmembrane protein 2	TMX2	7	232	-0.47	-12.2627	0.0910485
Q15561	Transcriptional enhancer factor TEF-3	TEAD4	2	59	0.49	-11.5491	0.127558
Q96BY9	Store-operated calcium entry-associated regulatory factor	SARAF	6	204	-0.53	-11.5245	0.127558
Q9NPB0	SAYSvFN domain-containing protein 1	SAYSD1	3	127	-0.75	-11.509	0.127558
P17041	Zinc finger protein 32	ZNF32	1	51	-0.43	-11.4818	0.127558
Q8N2K1	Ubiquitin-conjugating enzyme E2 J2	UBE2J2	1	61	-0.49	-11.4682	0.127558
Q9NP72	Ras-related protein Rab-18	RAB18	7	258	-0.33	-11.3581	0.130017
Q96PM9	Zinc finger protein 385A	ZNF385A	1	62	-0.36	-11.3337	0.130017
P20336	Ras-related protein Rab-3A	RAB3A	1	289	-0.39	-11.246	0.133399
P30533	Alpha-2-macroglobulin receptor-associated protein	LRPAP1	10	260	-0.46	-11.1914	0.13393
Q14534	Squalene monooxygenase	SQLE	12	345	-0.39	-10.9902	0.144392
Q969Q5	Ras-related protein Rab-24	RAB24	5	306	-0.33	-10.9478	0.144392
Q6QNY0	Biogenesis of lysosome-related organelles complex 1 subunit 3	BLOC1S3	2	129	0.69	-10.9454	0.144392
P31276	Homeobox protein Hox-C13	HOXC13	1	42	-0.47	-10.8217	0.152686
Q6UWY0	Arylsulfatase K	ARSK	2	73	-0.36	-10.6039	0.169858
P55061	Bax inhibitor 1	TMBIM6	2	85	-0.54	-10.5855	0.169858
Q01664	Transcription factor AP-4	TFAP4	5	165	-0.28	-10.4981	0.17559
Q99595	Mitochondrial import inner membrane translocase subunit Tim17-A	TIMM17A	1	66	-0.59	-10.4332	0.178841
O95716	Ras-related protein Rab-3D	RAB3D	2	302	-0.35	-10.325	0.183407
P37268	Squalene synthase	FDFT1	10	476	-0.32	-10.3228	0.183407
O94819	Kelch repeat and BTB domain-containing protein 11	KBTBD11	4	128	0.34	-10.2742	0.185056
P59190	Ras-related protein Rab-15	RAB15	2	361	-0.45	-10.2221	0.1873
O43257	Zinc finger HIT domain-containing protein 1	ZNHIT1	2	88	-0.29	-10.1027	0.193038
P12755	Ski oncogene	SKI	5	90	-0.28	-10.0837	0.193038
Q07820	Induced myeloid leukemia cell differentiation protein Mcl-1	MCL1	5	289	-0.36	-10.079	0.193038
Q9BV10	Dol-P-Man:Man(7)GlcNAc(2)-PP-Dol alpha-1,6-mannosyltransferase	ALG12	1	34	-0.5	-10.0188	0.19689
Q6P996	Pyridoxal-dependent decarboxylase domain-containing protein 1	PDXDC1	15	549	-0.47	-9.95921	0.200827
Q9BWH2	FUN14 domain-containing protein 2	FUNDC2	5	273	-0.26	-9.76998	0.224205
Q9Y519	Transmembrane protein 184B	TMEM184B	1	23	0.37	-9.71691	0.227831
P05412	Transcription factor AP-1	JUN	7	365	0.74	-9.68794	0.227831
Q9H082	Ras-related protein Rab-33B	RAB33B	3	356	-0.33	-9.64972	0.22936
P51159	Ras-related protein Rab-27A	RAB27A	3	109	-0.27	-9.6076	0.231613
Q96AG3	Solute carrier family 25 member 46	SLC25A46	3	81	-0.31	-9.5241	0.240783
Q86VI4	Lysosomal-associated transmembrane protein 4B	LAPTM4B	1	69	0.48	-9.32233	0.271799
Q6Y288	Beta-1,3-glucosyltransferase	B3GLCT	3	119	-0.34	-9.22305	0.271876
Q9HCL2	Glycerol-3-phosphate acyltransferase 1, mitochondrial	GPAM	11	231	-0.27	-9.18245	0.271876
Q9UD57	NK1 transcription factor-related protein 2	NKX1-2	1	36	-0.35	-9.1738	0.271876
Q06481	Amyloid-like protein 2	APLP2	15	416	0.35	-9.06305	0.271876
Q9NWM8	Peptidyl-prolyl cis-trans isomerase FKBP14	FKBP14	4	84	-0.24	-9.05564	0.271876
Q86YQ8	Copine-8	CPNE8	8	376	-0.41	-9.05236	0.271876
P46020-2	Isoform 2 of Phosphorylase b kinase regulatory subunit alpha, skeletal muscle isoform	PHKA1	1	82	0.64	-9.01098	0.271876
Q96JE7	Protein transport protein Sec16B	SEC16B	1	27	-0.39	-8.96791	0.271876
Q96SB3	Neurabin-2	PPP1R9B	13	621	-0.38	-8.95348	0.271876
Q9BSW2	EF-hand calcium-binding domain-containing protein 4B	CRACR2A	6	68	-0.28	-8.94039	0.271876
Q96AQ6	Pre-B-cell leukemia transcription factor-interacting protein 1	PBXIP1	5	196	-0.32	-8.939	0.271876
Q14257	Reticulocalbin-2	RCN2	14	800	-0.28	-8.93093	0.271876
Q14696	LDLR chaperone MESD	MESDC2	8	277	-0.23	-8.86474	0.271876
Q00535	Cyclin-dependent-like kinase 5	CDK5	7	225	0.24	-8.84601	0.271876
Q96AD5	Patatin-like phospholipase domain-containing protein 2	PNPLA2	5	165	0.66	-8.84582	0.271876
Q9H819	DnaJ homolog subfamily C member 18	DNAJC18	5	106	-0.41	-8.69378	0.271876
Q9ULG6	Cell cycle progression protein 1	CCPG1	5	46	0.24	-8.68749	0.271876
Q9UBT2	SUMO-activating enzyme subunit 2	UBA2	20	987	0.28	-8.66333	0.271876
Q04864	Proto-oncogene c-Rel	REL	7	248	0.33	-8.65474	0.271876
Q8NF37	Lysophosphatidylcholine acyltransferase 1	LPCAT1	13	362	-0.3	-8.63031	0.271876
Q96CP6	GRAM domain-containing protein 1A	GRAMD1A	5	177	-0.24	-8.60921	0.271876
Q5U3C3	Transmembrane protein 164	TMEM164	1	58	-0.26	-8.57261	0.271876
P51955	Serine/threonine-protein kinase Nek2	NEK2	2	64	-0.36	-8.57111	0.271876
Q9BWT1	Cell division cycle-associated protein 7	CDCA7	7	257	-0.4	-8.5678	0.271876
O43791	Speckle-type POZ protein	SPOP	8	260	-0.3	-8.53286	0.271876
Q9UHA3	Probable ribosome biogenesis protein RLP24	RSL24D1	4	479	-0.35	-8.51732	0.271876
Q5T230	Undifferentiated embryonic cell transcription factor 1	UTF1	5	94	-0.31	-8.48683	0.271876
O15162	Phospholipid scramblase 1	PLSCR1	2	40	-0.33	-8.48304	0.271876
O14715	RANBP2-like and GRIP domain-containing protein 8	RGPD8	2	1183	-0.29	-8.47481	0.271876
Q8IY92	Structure-specific endonuclease subunit SLX4	SLX4	6	174	-0.28	-8.46659	0.271876
Q8WUZ0	B-cell CLL/lymphoma 7 protein family member C	BCL7C	2	101	-0.6	-8.37316	0.271876
Q86X95	Corepressor interacting with RBPJ 1	CIR1	6	62	-0.27	-8.37265	0.271876
P13747	HLA class I histocompatibility antigen, alpha chain E	HLA-E	4	182	-0.23	-8.35932	0.271876
O43852	Calumenin	CALU	13	434	-0.29	-8.35677	0.271876
Q8WTS6	Histone-lysine N-methyltransferase SETD7	SETD7	10	348	0.43	-8.34649	0.271876
O95140	Mitofusin-2	MFN2	17	633	-0.27	-8.34358	0.271876
Q9BU23	Lipase maturation factor 2	LMF2	2	75	-0.26	-8.30329	0.271876
Q8TCD6	Pyridoxal phosphate phosphatase PHOSPHO2	PHOSPHO2	2	30	0.36	-8.30191	0.271876
P27544	Ceramide synthase 1	CERS1	1	28	-0.42	-8.29456	0.271876
Q14376	UDP-glucose 4-epimerase	GALE	6	85	0.35	-8.28816	0.271876
P35244	Replication protein A 14 kDa subunit	RPA3	4	244	0.28	-8.2834	0.271876
Q96Q89	Kinesin-like protein KIF20B	KIF20B	41	769	-0.27	-8.28258	0.271876
Q6ICL7	Solute carrier family 35 member E4	SLC35E4	1	88	-0.46	-8.27596	0.271876
Q9UNW1	Multiple inositol polyphosphate phosphatase 1	MINPP1	6	204	-0.33	-8.27411	0.271876
Q96EU6	Ribosomal RNA processing protein 36 homolog	RRP36	7	295	-0.36	-8.24465	0.271876
P55145	Mesencephalic astrocyte-derived neurotrophic factor	MANF	6	206	-0.41	-8.2409	0.271876
Q8N3F0	Maturin	MTURN	1	28	0.41	-8.23162	0.271876
A2VDJ0	Transmembrane protein 131-like	KIAA0922	13	274	-0.23	-8.22656	0.271876
Q14493	Histone RNA hairpin-binding protein	SLBP	4	184	0.36	-8.21728	0.271876
Q8NFU5	Inositol polyphosphate multikinase	IPMK	4	126	0.37	-8.18313	0.271876
P60174	Triosephosphate isomerase	TPI1	18	1644	0.25	-8.18145	0.271876
Q9H2Y7	Zinc finger protein 106	ZNF106	26	778	-0.28	-8.15974	0.271876
Q9H4K7	Mitochondrial ribosome-associated GTPase 2	MTG2	7	198	-0.3	-8.12066	0.271876
Q9BSW2-2	Isoform 2 of EF-hand calcium-binding domain-containing protein 4B	CRACR2A	4	91	-0.38	-8.10297	0.271876
Q9NQW7-3	Isoform 3 of Xaa-Pro aminopeptidase 1	XPNPEP1	4	123	0.28	-8.08237	0.271876
Q9UDV7	Zinc finger protein 282	ZNF282	4	129	-0.26	-8.05692	0.271876
Q9UJT0	Tubulin epsilon chain	TUBE1	3	177	0.3	-8.03105	0.271876
Q9H0H5	Rac GTPase-activating protein 1	RACGAP1	15	666	-0.25	-8.03021	0.271876
Q86WK9	Membrane progestin receptor alpha	PAQR7	1	25	-0.47	-8.00777	0.271876
Q8NBJ7	Sulfatase-modifying factor 2	SUMF2	6	91	-0.22	-7.98923	0.271876
Q5BKX5	UPF0692 protein C19orf54	C19orf54	2	47	0.33	-7.96301	0.271876
Q9NPC8	Homeobox protein SIX2	SIX2	1	56	-0.3	-7.95822	0.271876
Q9P1Y6	PHD and RING finger domain-containing protein 1	PHRF1	9	320	-0.26	-7.95067	0.271876
Q9NZM5	Glioma tumor suppressor candidate region gene 2 protein	GLTSCR2	7	108	-0.37	-7.94605	0.271876
Q9ULD4	Bromodomain and PHD finger-containing protein 3	BRPF3	15	426	-0.27	-7.93073	0.271876
Q9HBK9	Arsenite methyltransferase	AS3MT	5	147	0.35	-7.91127	0.271876
Q15435	Protein phosphatase 1 regulatory subunit 7	PPP1R7	11	489	0.4	-7.90715	0.271876
Q9P2E9	Ribosome-binding protein 1	RRBP1	55	1725	-0.23	-7.90517	0.271876
O43353	Receptor-interacting serine/threonine-protein kinase 2	RIPK2	7	375	0.51	-7.88454	0.271876
P61019	Ras-related protein Rab-2A	RAB2A	5	457	-0.25	-7.86381	0.271876
Q86UA1	Pre-mRNA-processing factor 39	PRPF39	10	326	0.22	-7.82159	0.271876
Q9Y2B0	Protein canopy homolog 2	CNPY2	10	509	-0.29	-7.81604	0.271876
Q9Y3D8	Adenylate kinase isoenzyme 6	AK6	4	148	0.43	-7.81164	0.271876
Q9NQX7	Integral membrane protein 2C	ITM2C	3	108	0.3	-7.8094	0.271876
P23677	Inositol-trisphosphate 3-kinase A	ITPKA	2	95	-0.26	-7.80369	0.271876
O96005	Cleft lip and palate transmembrane protein 1	CLPTM1	9	405	-0.23	-7.79286	0.271876
Q16643	Drebrin	DBN1	19	835	-0.35	-7.7722	0.271876
Q8NE79	Blood vessel epicardial substance	BVES	1	31	-0.36	-7.75922	0.271876
Q92569	Phosphatidylinositol 3-kinase regulatory subunit gamma	PIK3R3	5	233	-0.29	-7.74773	0.271876
O00458	Interferon-related developmental regulator 1	IFRD1	4	71	0.43	-7.74076	0.271876
Q2M1K9	Zinc finger protein 423	ZNF423	3	40	-0.35	-7.73412	0.271876
Q3B726	DNA-directed RNA polymerase I subunit RPA43	TWISTNB	6	310	-0.29	-7.70102	0.271876
Q86WX3	Active regulator of SIRT1	RPS19BP1	4	165	-0.26	-7.68327	0.271876
O00429-8	Isoform 8 of Dynamin-1-like protein	DNM1L	8	68	0.47	-7.66888	0.271876
Q6RFH5	WD repeat-containing protein 74	WDR74	6	324	-0.25	-7.66862	0.271876
Q9BWS9	Chitinase domain-containing protein 1	CHID1	8	202	-0.22	-7.66531	0.271876
P10321	HLA class I histocompatibility antigen, Cw-7 alpha chain	HLA-C	1	270	-0.21	-7.6535	0.271876
Q9Y3C1	Nucleolar protein 16	NOP16	5	168	-0.47	-7.64685	0.271876
Q9BU76	Multiple myeloma tumor-associated protein 2	MMTAG2	8	489	-0.22	-7.64483	0.271876
F8W9L8	PHD finger protein 20-like protein 1	PHF20L1	3	57	-0.49	-7.61506	0.271876
Q9NNX1	Tuftelin	TUFT1	3	61	0.47	-7.60663	0.271876
Q6DKJ4	Nucleoredoxin	NXN	10	421	0.32	-7.59675	0.271876
P15954	Cytochrome c oxidase subunit 7C, mitochondrial	COX7C	1	0	-0.43	-7.58841	0.271876
Q13541	Eukaryotic translation initiation factor 4E-binding protein 1	EIF4EBP1	2	146	0.5	-7.58487	0.271876
Q96HE9	Proline-rich protein 11	PRR11	4	90	-0.25	-7.58023	0.271876
Q9GZX9	Twisted gastrulation protein homolog 1	TWSG1	4	108	-0.23	-7.57979	0.271876
O75410	Transforming acidic coiled-coil-containing protein 1	TACC1	19	498	-0.21	-7.57922	0.271876
Q9C037-2	Isoform Beta of E3 ubiquitin-protein ligase TRIM4	TRIM4	1	25	-0.51	-7.56371	0.271876
Q7L622	G2/M phase-specific E3 ubiquitin-protein ligase	G2E3	2	91	-0.44	-7.56043	0.271876
Q9Y3B1	PRELI domain containing protein 3B	PRELID3B	3	126	-0.19	-7.52598	0.271876
Q96GN5	Cell division cycle-associated 7-like protein	CDCA7L	5	240	-0.27	-7.50529	0.271876
Q96L58	Beta-1,3-galactosyltransferase 6	B3GALT6	2	102	-0.22	-7.4969	0.271876
Q9NU53	Glycoprotein integral membrane protein 1	GINM1	5	118	0.34	-7.49678	0.271876
O60664	Perilipin-3	PLIN3	16	463	0.27	-7.49672	0.271876
P00338	L-lactate dehydrogenase A chain	LDHA	17	2400	0.23	-7.47908	0.271876
Q96DG6	Carboxymethylenebutenolidase homolog	CMBL	5	209	0.46	-7.47871	0.271876
Q9Y385	Ubiquitin-conjugating enzyme E2 J1	UBE2J1	5	161	-0.27	-7.47795	0.271876
Q14586	Zinc finger protein 267	ZNF267	5	163	0.28	-7.47422	0.271876
Q96AY3	Peptidyl-prolyl cis-trans isomerase FKBP10	FKBP10	13	857	-0.17	-7.45524	0.271876
P50402	Emerin	EMD	6	305	-0.24	-7.44983	0.271876
Q86WT1	Tetratricopeptide repeat protein 30A	TTC30A	1	198	0.4	-7.42833	0.271876
Q96DE0	U8 snoRNA-decapping enzyme	NUDT16	4	151	0.5	-7.42342	0.271876
Q14195	Dihydropyrimidinase-related protein 3	DPYSL3	18	644	0.22	-7.41967	0.271876
Q9UIS9	Methyl-CpG-binding domain protein 1	MBD1	11	347	-0.33	-7.40695	0.271876
Q75N03	E3 ubiquitin-protein ligase Hakai	CBLL1	5	88	-0.44	-7.37804	0.271876
O95455	dTDP-D-glucose 4,6-dehydratase	TGDS	6	62	0.27	-7.37668	0.271876
Q9H173	Nucleotide exchange factor SIL1	SIL1	9	249	-0.24	-7.35891	0.271876
Q76I76	Protein phosphatase Slingshot homolog 2	SSH2	7	230	-0.2	-7.35673	0.271876
Q13107	Ubiquitin carboxyl-terminal hydrolase 4	USP4	11	323	0.2	-7.34897	0.271876
Q5VWG9	Transcription initiation factor TFIID subunit 3	TAF3	11	228	-0.23	-7.34809	0.271876
Q9HCI7	E3 ubiquitin-protein ligase MSL2	MSL2	3	73	-0.26	-7.34431	0.271876
P26583	High mobility group protein B2	HMGB2	5	253	0.21	-7.34138	0.271876
Q9HBL8	NmrA-like family domain-containing protein 1	NMRAL1	6	188	0.35	-7.3357	0.271876
P0CG47	Polyubiquitin-B	UBB	1	1437	0.25	-7.33408	0.271876
Q9UBU8	Mortality factor 4-like protein 1	MORF4L1	5	289	-0.22	-7.30652	0.271876
Q9HBE1	POZ-, AT hook-, and zinc finger-containing protein 1	PATZ1	11	217	-0.28	-7.30637	0.271876
A8CG34	Nuclear envelope pore membrane protein POM 121C	POM121C	2	308	-0.25	-7.30084	0.271876
P15151	Poliovirus receptor	PVR	2	65	-0.24	-7.29969	0.271876
Q6IQ22	Ras-related protein Rab-12	RAB12	4	299	-0.38	-7.29343	0.271876
P30566	Adenylosuccinate lyase	ADSL	13	701	0.29	-7.2842	0.271876
A6NDU8	UPF0600 protein C5orf51	C5orf51	7	368	0.3	-7.28214	0.271876
Q9BWF3	RNA-binding protein 4	RBM4	2	357	-0.23	-7.27972	0.271876
Q15326	Zinc finger MYND domain-containing protein 11	ZMYND11	3	133	-0.4	-7.26321	0.271876
Q9NXE8	Pre-mRNA-splicing factor CWC25 homolog	CWC25	7	328	-0.23	-7.26197	0.271876
Q8TEK3	Histone-lysine N-methyltransferase, H3 lysine-79 specific	DOT1L	10	263	-0.32	-7.25434	0.271876
Q8WVY7	Ubiquitin-like domain-containing CTD phosphatase 1	UBLCP1	6	190	0.27	-7.25259	0.271876
Q9BTN0	Leucine-rich repeat and fibronectin type-III domain-containing protein 3	LRFN3	3	47	-0.19	-7.2512	0.271876
Q16514	Transcription initiation factor TFIID subunit 12	TAF12	2	41	-0.28	-7.236	0.271876
Q9Y2J4	Angiomotin-like protein 2	AMOTL2	6	200	0.24	-7.23134	0.271876
P27694	Replication protein A 70 kDa DNA-binding subunit	RPA1	19	844	0.21	-7.22876	0.271876
P13667	Protein disulfide-isomerase A4	PDIA4	34	2183	-0.26	-7.22339	0.271876
Q71F23	Centromere protein U	CENPU	7	170	-0.27	-7.21997	0.271876
Q32NC0	UPF0711 protein C18orf21	C18orf21	6	151	-0.3	-7.20686	0.271876
O14772	Fucose-1-phosphate guanylyltransferase	FPGT	4	83	0.25	-7.20446	0.271876
Q96GC5	39S ribosomal protein L48, mitochondrial	MRPL48	4	77	-0.31	-7.18386	0.271876
P49715	CCAAT/enhancer-binding protein alpha	CEBPA	1	28	-0.33	-7.17456	0.271876
Q96RS6	NudC domain-containing protein 1	NUDCD1	9	274	0.24	-7.16517	0.271876
Q9H6Z4-2	Isoform 2 of Ran-binding protein 3	RANBP3	5	36	0.33	-7.15775	0.271876
Q12981	Vesicle transport protein SEC20	BNIP1	11	370	-0.24	-7.15546	0.271876
P22314	Ubiquitin-like modifier-activating enzyme 1	UBA1	34	2883	0.24	-7.14692	0.271876
Q5TGY3	AT-hook DNA-binding motif-containing protein 1	AHDC1	13	381	-0.22	-7.12772	0.271876
Q96LD4	Tripartite motif-containing protein 47	TRIM47	3	65	0.41	-7.1195	0.271876
Q15596	Nuclear receptor coactivator 2	NCOA2	5	123	0.33	-7.10768	0.271876
Q8NEM7	Transcription factor SPT20 homolog	SUPT20H	6	150	-0.29	-7.10084	0.271876
P62745	Rho-related GTP-binding protein RhoB	RHOB	2	95	0.4	-7.1003	0.271876
Q15257	Serine/threonine-protein phosphatase 2A activator	PPP2R4	8	195	0.28	-7.09961	0.271876
P62258	14-3-3 protein epsilon	YWHAE	13	2299	0.24	-7.0954	0.271876
P12931	Proto-oncogene tyrosine-protein kinase Src	SRC	6	312	0.23	-7.09094	0.271876
Q96GV9	UNC119-binding protein C5orf30	C5orf30	2	104	0.62	-7.05183	0.271876
G5E972	Lamina-associated polypeptide 2, isoforms beta/gamma	TMPO	3	67	-0.3	-7.05087	0.271876
H0Y8U5	C-terminal-binding protein 1 (Fragment)	CTBP1	1	55	0.44	-7.045	0.271876
P05787	Keratin, type II cytoskeletal 8	KRT8	19	1137	-0.49	-7.03358	0.271876
Q8TEB1	DDB1- and CUL4-associated factor 11	DCAF11	8	242	0.19	-7.0316	0.271876
P49069	Calcium signal-modulating cyclophilin ligand	CAMLG	8	255	-0.23	-7.02905	0.271876
Q9UKY4	Protein O-mannosyl-transferase 2	POMT2	3	86	-0.22	-7.02504	0.271876
Q9Y3A4	Ribosomal RNA-processing protein 7 homolog A	RRP7A	5	144	-0.26	-7.0239	0.271876
Q9UQ84	Exonuclease 1	EXO1	16	317	-0.27	-7.02108	0.271876
Q9BXA9	Sal-like protein 3	SALL3	3	76	-0.19	-7.00242	0.271876
P31269	Homeobox protein Hox-A9	HOXA9	2	71	-0.18	-6.99746	0.271876
Q8WXE0	Caskin-2	CASKIN2	4	59	-0.2	-6.99267	0.271876
Q9BQ39	ATP-dependent RNA helicase DDX50	DDX50	17	1345	-0.27	-6.99253	0.271876
Q9NQB0	Transcription factor 7-like 2	TCF7L2	4	81	-0.28	-6.98566	0.271876
P48651	Phosphatidylserine synthase 1	PTDSS1	6	84	-0.18	-6.98075	0.271876
Q9H8H2	Probable ATP-dependent RNA helicase DDX31	DDX31	16	792	-0.22	-6.97808	0.271876
Q6KCM7	Calcium-binding mitochondrial carrier protein SCaMC-2	SLC25A25	3	134	0.17	-6.97631	0.271876
Q96G03	Phosphoglucomutase-2	PGM2	16	428	0.26	-6.96475	0.271876
Q9ULU4-13	Isoform 13 of Protein kinase C-binding protein 1	ZMYND8	5	143	-0.34	-6.95293	0.271876
Q969G6	Riboflavin kinase	RFK	2	72	0.32	-6.94945	0.271876
Q8IWV8-4	Isoform 4 of E3 ubiquitin-protein ligase UBR2	UBR2	8	67	0.42	-6.93167	0.271876
Q96P11-2	Isoform 2 of Probable 28S rRNA (cytosine-C(5))-methyltransferase	NSUN5	4	47	-0.2	-6.9281	0.271876
Q9UKT7	F-box/LRR-repeat protein 3	FBXL3	3	37	0.23	-6.92167	0.271876
Q9Y4C8	Probable RNA-binding protein 19	RBM19	18	395	-0.31	-6.91442	0.271876
Q8N0S6	Centromere protein L	CENPL	3	79	-0.23	-6.91144	0.271876
Q6L9W6	Beta-1,4-N-acetylgalactosaminyltransferase 3	B4GALNT3	2	105	-0.23	-6.90996	0.271876
O15091	Mitochondrial ribonuclease P protein 3	KIAA0391	13	315	-0.19	-6.90832	0.271876
P51149	Ras-related protein Rab-7a	RAB7A	11	1074	-0.23	-6.89592	0.271876
Q5ZPR3	CD276 antigen	CD276	8	207	-0.23	-6.88965	0.271876
Q9Y3E5	Peptidyl-tRNA hydrolase 2, mitochondrial	PTRH2	6	382	-0.24	-6.88852	0.271876
A6NDG6	Glycerol-3-phosphate phosphatase	PGP	11	442	0.34	-6.88662	0.271876
O75414	Nucleoside diphosphate kinase 6	NME6	5	198	-0.22	-6.88488	0.271876
Q6PJG2	ELM2 and SANT domain-containing protein 1	ELMSAN1	13	426	-0.29	-6.88384	0.271876
Q14643	Inositol 1,4,5-trisphosphate receptor type 1	ITPR1	11	363	-0.3	-6.8794	0.271876
Q96GD0	Pyridoxal phosphate phosphatase	PDXP	9	326	0.31	-6.87718	0.271876
P30291	Wee1-like protein kinase	WEE1	3	121	0.25	-6.87478	0.271876
Q9Y5Z4	Heme-binding protein 2	HEBP2	5	248	0.29	-6.86279	0.271876
Q9BZ23	Pantothenate kinase 2, mitochondrial	PANK2	1	105	0.51	-6.85701	0.271876
Q5VW32	BRO1 domain-containing protein BROX	BROX	7	179	0.28	-6.85016	0.271876
Q9BPY3	Protein FAM118B	FAM118B	6	238	0.29	-6.84207	0.271876
P02545	Prelamin-A/C	LMNA	31	1639	-0.24	-6.84173	0.271876
Q9NPQ8	Synembryn-A	RIC8A	7	372	0.2	-6.83109	0.271876
Q5H9F3	BCL-6 corepressor-like protein 1	BCORL1	16	285	-0.19	-6.83108	0.271876
Q969V5	Mitochondrial ubiquitin ligase activator of NFKB 1	MUL1	6	167	-0.32	-6.82586	0.271876
O43292	Glycosylphosphatidylinositol anchor attachment 1 protein	GPAA1	7	313	-0.2	-6.82013	0.271876
O75618	Death effector domain-containing protein	DEDD	3	73	-0.3	-6.81975	0.271876
Q9NP81	Serine--tRNA ligase, mitochondrial	SARS2	13	521	-0.2	-6.81747	0.271876
Q9BTT0	Acidic leucine-rich nuclear phosphoprotein 32 family member E	ANP32E	8	427	0.25	-6.81734	0.271876
Q96I15	Selenocysteine lyase	SCLY	12	391	0.31	-6.81706	0.271876
Q9UGI8	Testin	TES	17	718	0.36	-6.81285	0.271876
Q6ZNE5	Beclin 1-associated autophagy-related key regulator	ATG14	3	68	-0.21	-6.80883	0.271876
P48681	Nestin	NES	13	397	-0.26	-6.80528	0.271876
A0A0B4J2E5	Protein LOC102724159	LOC102724159	10	93	-0.49	-6.79774	0.271876
Q71H61	Immunoglobulin-like domain-containing receptor 2	ILDR2	2	78	-0.31	-6.79228	0.271876
O75582	Ribosomal protein S6 kinase alpha-5	RPS6KA5	7	199	0.32	-6.7759	0.271876
P54252	Ataxin-3	ATXN3	4	199	0.34	-6.76773	0.271876
Q8N5M4	Tetratricopeptide repeat protein 9C	TTC9C	2	120	0.54	-6.76623	0.271876
Q14739	Lamin-B receptor	LBR	7	165	-0.29	-6.76326	0.271876
Q9NPL8	Complex I assembly factor TIMMDC1, mitochondrial	TIMMDC1	8	325	-0.25	-6.75806	0.271876
Q8N8Q8	Mitochondrial inner membrane protein COX18	COX18	2	88	-0.37	-6.75248	0.271876
O95251	Histone acetyltransferase KAT7	KAT7	18	772	-0.24	-6.75158	0.271876
Q86WQ0	Nuclear receptor 2C2-associated protein	NR2C2AP	4	197	0.31	-6.74263	0.271876
O14929	Histone acetyltransferase type B catalytic subunit	HAT1	15	1070	0.31	-6.74183	0.271876
Q9NSC2	Sal-like protein 1	SALL1	5	117	-0.22	-6.73373	0.271876
Q15631	Translin	TSN	7	233	0.22	-6.72517	0.271876
Q9NR82	Potassium voltage-gated channel subfamily KQT member 5	KCNQ5	3	85	-0.48	-6.72237	0.271876
Q16875	6-phosphofructo-2-kinase/fructose-2,6-bisphosphatase 3	PFKFB3	11	321	0.24	-6.71216	0.271876
Q9GZS1	DNA-directed RNA polymerase I subunit RPA49	POLR1E	11	571	-0.21	-6.70773	0.271876
Q96JM7	Lethal(3)malignant brain tumor-like protein 3	L3MBTL3	9	310	-0.26	-6.70634	0.271876
Q9BX59	Tapasin-related protein	TAPBPL	1	41	-0.34	-6.70513	0.271876
Q8TB52	F-box only protein 30	FBXO30	10	371	0.27	-6.70389	0.271876
P61960	Ubiquitin-fold modifier 1	UFM1	4	231	0.21	-6.69548	0.271876
Q96AX9	E3 ubiquitin-protein ligase MIB2	MIB2	5	166	0.33	-6.69306	0.271876
Q9H2T7	Ran-binding protein 17	RANBP17	3	88	0.32	-6.6923	0.271876
Q8N371	Lysine-specific demethylase 8	KDM8	5	146	0.29	-6.68374	0.271876
Q13216	DNA excision repair protein ERCC-8	ERCC8	4	173	0.27	-6.67656	0.271876
P13196	5-aminolevulinate synthase, nonspecific, mitochondrial	ALAS1	13	358	-0.19	-6.67117	0.271876
Q9UHQ4	B-cell receptor-associated protein 29	BCAP29	5	41	-0.25	-6.66753	0.271876
O14966	Ras-related protein Rab-7L1	RAB29	7	282	-0.24	-6.66379	0.271876
P84243	Histone H3.3	H3F3A	1	1845	-0.3	-6.66024	0.271876
P10109	Adrenodoxin, mitochondrial	FDX1	6	237	-0.22	-6.65904	0.271876
Q16762	Thiosulfate sulfurtransferase	TST	5	255	-0.27	-6.6577	0.271876
Q9BUE6	Iron-sulfur cluster assembly 1 homolog, mitochondrial	ISCA1	5	277	-0.24	-6.65389	0.271876
Q9NW13	RNA-binding protein 28	RBM28	27	646	-0.3	-6.64462	0.271876
Q9UBE0	SUMO-activating enzyme subunit 1	SAE1	13	702	0.36	-6.63592	0.271876
Q9H469	F-box/LRR-repeat protein 15	FBXL15	3	80	0.34	-6.63251	0.271876
O94921	Cyclin-dependent kinase 14	CDK14	1	35	0.35	-6.62513	0.271876
P30086	Phosphatidylethanolamine-binding protein 1	PEBP1	12	903	0.2	-6.62344	0.271876
Q99640	Membrane-associated tyrosine- and threonine-specific cdc2-inhibitory kinase	PKMYT1	7	196	-0.22	-6.61871	0.271876
Q9GZP1	Neurensin-2	NRSN2	2	62	0.35	-6.61664	0.271876
Q9NV06	DDB1- and CUL4-associated factor 13	DCAF13	15	708	-0.26	-6.61632	0.271876
Q9NQW7	Xaa-Pro aminopeptidase 1	XPNPEP1	18	832	0.23	-6.61533	0.271876
O75781	Paralemmin-1	PALM	3	100	-0.26	-6.6134	0.271876
Q9P258	Protein RCC2	RCC2	18	824	0.19	-6.61287	0.271876
Q9ULW0	Targeting protein for Xklp2	TPX2	21	706	-0.23	-6.6115	0.271876
O43823	A-kinase anchor protein 8	AKAP8	12	849	-0.27	-6.61116	0.271876
Q14574	Desmocollin-3	DSC3	7	105	0.28	-6.61092	0.271876
Q70Z53	Protein FRA10AC1	FRA10AC1	8	227	0.26	-6.61085	0.271876
Q9NYU2	UDP-glucose:glycoprotein glucosyltransferase 1	UGGT1	31	1426	-0.17	-6.60121	0.271876
Q92520	Protein FAM3C	FAM3C	5	299	-0.24	-6.59704	0.271876
P38435	Vitamin K-dependent gamma-carboxylase	GGCX	6	117	-0.25	-6.59269	0.271876
P49454	Centromere protein F	CENPF	68	1596	-0.25	-6.58982	0.271876
Q9HAV7	GrpE protein homolog 1, mitochondrial	GRPEL1	13	358	-0.24	-6.58323	0.271876
Q68D10	Protein SPT2 homolog	SPTY2D1	10	219	-0.26	-6.57245	0.271876
Q99933	BAG family molecular chaperone regulator 1	BAG1	3	154	0.31	-6.57136	0.271876
Q15800	Methylsterol monooxygenase 1	MSMO1	1	0	-0.36	-6.56869	0.271876
P53602	Diphosphomevalonate decarboxylase	MVD	3	101	0.35	-6.56867	0.271876
Q9UBU9	Nuclear RNA export factor 1	NXF1	12	728	-0.23	-6.55726	0.271876
Q8TBE0	Bromo adjacent homology domain-containing 1 protein	BAHD1	4	143	-0.35	-6.55646	0.271876
Q9NZ45	CDGSH iron-sulfur domain-containing protein 1	CISD1	5	175	-0.22	-6.55523	0.271876
Q9NRG4	N-lysine methyltransferase SMYD2	SMYD2	6	128	0.23	-6.55376	0.271876
P15927	Replication protein A 32 kDa subunit	RPA2	8	391	0.15	-6.54832	0.271876
Q8NHU6	Tudor domain-containing protein 7	TDRD7	10	166	0.22	-6.54742	0.271876
Q96LD8	Sentrin-specific protease 8	SENP8	3	55	0.42	-6.53732	0.271876
Q9HAT2	Sialate O-acetylesterase	SIAE	4	124	-0.26	-6.5363	0.271876
Q01105	Protein SET	SET	14	365	0.21	-6.53058	0.271876
O43556	Epsilon-sarcoglycan	SGCE	1	22	0.19	-6.52251	0.271876
A0A0J9YXF2	Paraoxonase 2, isoform CRA_a	PON2	3	0	-0.31	-6.5219	0.271876
O14924	Regulator of G-protein signaling 12	RGS12	2	49	-0.81	-6.52128	0.271876
Q5JPE7	Nodal modulator 2	NOMO2	1	1407	-0.22	-6.52118	0.271876
Q969X6	U3 small nucleolar RNA-associated protein 4 homolog	UTP4	12	447	-0.27	-6.51946	0.271876
Q8WXX5	DnaJ homolog subfamily C member 9	DNAJC9	12	623	0.2	-6.51754	0.271876
Q3ZCW2	Galectin-related protein	LGALSL	2	208	0.54	-6.50347	0.271876
Q96DV4	39S ribosomal protein L38, mitochondrial	MRPL38	8	320	-0.24	-6.5024	0.271876
Q99611	Selenide, water dikinase 2	SEPHS2	3	52	0.28	-6.48998	0.271876
Q9H497	Torsin-3A	TOR3A	7	279	-0.2	-6.48699	0.271876
Q8IZE3-2	Isoform 2 of Protein-associating with the carboxyl-terminal domain of ezrin	SCYL3	1	37	0.24	-6.48588	0.271876
L0R6Q1	Alternative protein SLC35A4	SLC35A4	2	110	-0.25	-6.48069	0.271876
Q8N1A0	Keratin-like protein KRT222	KRT222	2	53	-0.23	-6.47423	0.271876
Q9BVK2	Probable dolichyl pyrophosphate Glc1Man9GlcNAc2 alpha-1,3-glucosyltransferase	ALG8	3	149	-0.25	-6.47283	0.271876
O95989	Diphosphoinositol polyphosphate phosphohydrolase 1	NUDT3	4	132	0.4	-6.47134	0.271876
Q9H0U9	Testis-specific Y-encoded-like protein 1	TSPYL1	8	459	-0.26	-6.47089	0.271876
Q14807	Kinesin-like protein KIF22	KIF22	19	749	-0.23	-6.46635	0.271876
Q13823	Nucleolar GTP-binding protein 2	GNL2	28	670	-0.27	-6.4658	0.271876
Q8TB40	Protein ABHD4	ABHD4	1	36	0.39	-6.46546	0.271876
Q8NBS9	Thioredoxin domain-containing protein 5	TXNDC5	13	467	-0.24	-6.45002	0.271876
Q96GA7	Serine dehydratase-like	SDSL	6	151	0.24	-6.44613	0.271876
O75792	Ribonuclease H2 subunit A	RNASEH2A	10	285	0.18	-6.44427	0.271876
Q969H8	Myeloid-derived growth factor	MYDGF	1	146	-0.21	-6.43746	0.271876
Q13151	Heterogeneous nuclear ribonucleoprotein A0	HNRNPA0	11	1845	-0.23	-6.4333	0.271876
P18583	Protein SON	SON	34	1825	-0.21	-6.42646	0.271876
Q96EY9	Probable inactive tRNA-specific adenosine deaminase-like protein 3	ADAT3	3	36	0.4	-6.42166	0.271876
P13073	Cytochrome c oxidase subunit 4 isoform 1, mitochondrial	COX4I1	8	609	-0.16	-6.41116	0.271876
Q7Z7E8	Ubiquitin-conjugating enzyme E2 Q1	UBE2Q1	11	351	0.22	-6.40291	0.271876
O95861	3'(2'),5'-bisphosphate nucleotidase 1	BPNT1	17	489	0.27	-6.3992	0.271876
P24928	DNA-directed RNA polymerase II subunit RPB1	POLR2A	53	1898	-0.2	-6.39589	0.271876
Q96T88	E3 ubiquitin-protein ligase UHRF1	UHRF1	20	1211	-0.22	-6.39448	0.271876
P35544	Ubiquitin-like protein FUBI	FAU	3	119	-0.22	-6.38585	0.271876
O00429	Dynamin-1-like protein	DNM1L	30	1732	0.3	-6.38286	0.271876
O15446	DNA-directed RNA polymerase I subunit RPA34	CD3EAP	10	427	-0.22	-6.36937	0.271876
Q9H8M7	Ubiquitin carboxyl-terminal hydrolase FAM188A	FAM188A	6	241	0.36	-6.36886	0.271876
Q9ULJ6	Zinc finger MIZ domain-containing protein 1	ZMIZ1	7	205	0.24	-6.35994	0.271876
Q8N8L6	ADP-ribosylation factor-like protein 10	ARL10	1	51	-0.3	-6.35775	0.271876
Q9NRX5	Serine incorporator 1	SERINC1	2	24	0.28	-6.35738	0.271876
O43598	2'-deoxynucleoside 5'-phosphate N-hydrolase 1	DNPH1	4	235	0.33	-6.35176	0.271876
P27797	Calreticulin	CALR	19	710	-0.21	-6.34799	0.271876
Q14690	Protein RRP5 homolog	PDCD11	59	2442	-0.27	-6.34684	0.271876
O95478	Ribosome biogenesis protein NSA2 homolog	NSA2	6	251	-0.3	-6.34505	0.271876
Q96MV1	Transmembrane protein 56	TMEM56	3	54	-0.21	-6.34338	0.271876
Q8IVL1	Neuron navigator 2	NAV2	1	23	-0.3	-6.34337	0.271876
Q86UE4	Protein LYRIC	MTDH	18	826	-0.21	-6.33968	0.271876
Q92995	Ubiquitin carboxyl-terminal hydrolase 13	USP13	8	186	0.27	-6.33714	0.271876
Q6UN15	Pre-mRNA 3'-end-processing factor FIP1	FIP1L1	11	643	-0.22	-6.33608	0.271876
P22415	Upstream stimulatory factor 1	USF1	4	162	-0.32	-6.33434	0.271876
Q8NEF9	Serum response factor-binding protein 1	SRFBP1	8	189	-0.32	-6.32135	0.271876
Q9Y234	Lipoyltransferase 1, mitochondrial	LIPT1	1	26	-0.5	-6.32095	0.271876
Q15020	Squamous cell carcinoma antigen recognized by T-cells 3	SART3	21	848	0.18	-6.32045	0.271876
Q86VP6	Cullin-associated NEDD8-dissociated protein 1	CAND1	35	1741	0.24	-6.31956	0.271876
P29218	Inositol monophosphatase 1	IMPA1	9	221	0.2	-6.31798	0.271876
O75151	Lysine-specific demethylase PHF2	PHF2	9	275	-0.25	-6.31658	0.271876
Q9NRI5	Disrupted in schizophrenia 1 protein	DISC1	2	28	-0.38	-6.31616	0.271876
P49023	Paxillin	PXN	8	274	0.23	-6.3119	0.271876
Q9H6E4	Coiled-coil domain-containing protein 134	CCDC134	3	169	-0.24	-6.30872	0.271876
O43818	U3 small nucleolar RNA-interacting protein 2	RRP9	6	264	-0.3	-6.30671	0.271876
Q96EL2	28S ribosomal protein S24, mitochondrial	MRPS24	4	119	-0.19	-6.30669	0.271876
P46976-2	Isoform GN-1 of Glycogenin-1	GYG1	1	89	0.6	-6.30668	0.271876
Q05682	Caldesmon	CALD1	21	581	-0.2	-6.30503	0.271876
P35237	Serpin B6	SERPINB6	11	493	0.35	-6.29739	0.271876
Q96GF1	E3 ubiquitin-protein ligase RNF185	RNF185	3	67	-0.2	-6.29616	0.271876
Q6PD74	Alpha- and gamma-adaptin-binding protein p34	AAGAB	1	40	0.24	-6.29597	0.271876
Q3MIT2	Putative tRNA pseudouridine synthase Pus10	PUS10	5	63	0.31	-6.29428	0.271876
Q8WUP2	Filamin-binding LIM protein 1	FBLIM1	2	65	0.58	-6.29269	0.271876
Q15149	Plectin	PLEC	120	3856	-0.23	-6.292	0.271876
Q96IF1	LIM domain-containing protein ajuba	AJUBA	1	50	0.34	-6.28873	0.271876
O14732	Inositol monophosphatase 2	IMPA2	1	93	0.44	-6.28585	0.271876
P54851	Epithelial membrane protein 2	EMP2	1	0	-0.28	-6.28373	0.271876
Q96LX8	Zinc finger protein 597	ZNF597	2	58	-0.54	-6.2789	0.271876
Q9NVZ3	Adaptin ear-binding coat-associated protein 2	NECAP2	6	183	0.17	-6.27881	0.271876
Q7Z7B1	Phosphatidylinositol-glycan biosynthesis class W protein	PIGW	2	54	0.22	-6.27855	0.271876
Q5FWF5	N-acetyltransferase ESCO1	ESCO1	12	262	-0.27	-6.27639	0.271876
O00258	Tail-anchored protein insertion receptor WRB	WRB	3	122	-0.19	-6.27169	0.271876
Q8IYR2	SET and MYND domain-containing protein 4	SMYD4	2	44	0.36	-6.26057	0.271876
Q9Y2Z4	Tyrosine--tRNA ligase, mitochondrial	YARS2	11	297	-0.23	-6.25221	0.271876
O15357	Phosphatidylinositol 3,4,5-trisphosphate 5-phosphatase 2	INPPL1	10	233	0.21	-6.24459	0.271876
Q8N0T1	Uncharacterized protein C8orf59	C8orf59	3	29	-0.32	-6.24086	0.271876
O94901	SUN domain-containing protein 1	SUN1	18	794	-0.26	-6.24073	0.271876
P62380	TATA box-binding protein-like protein 1	TBPL1	4	300	0.24	-6.24048	0.271876
Q7Z388	Probable C-mannosyltransferase DPY19L4	DPY19L4	3	63	-0.27	-6.24028	0.271876
Q9UGJ0	5'-AMP-activated protein kinase subunit gamma-2	PRKAG2	1	72	0.29	-6.2377	0.271876
Q8IUH3	RNA-binding protein 45	RBM45	5	186	-0.22	-6.23622	0.271876
Q8NG68	Tubulin--tyrosine ligase	TTL	3	59	0.29	-6.23405	0.271876
Q5SRH9	Tetratricopeptide repeat protein 39A	TTC39A	2	33	0.39	-6.22962	0.271876
Q5T6V5	UPF0553 protein C9orf64	C9orf64	10	573	0.22	-6.22931	0.271876
Q9NV35	Nucleotide triphosphate diphosphatase NUDT15	NUDT15	4	120	0.28	-6.22809	0.271876
O00488	Zinc finger protein 593	ZNF593	4	133	-0.26	-6.22629	0.271876
P23458	Tyrosine-protein kinase JAK1	JAK1	17	323	-0.18	-6.22532	0.271876
Q8NB37	Parkinson disease 7 domain-containing protein 1	PDDC1	5	294	0.29	-6.22315	0.271876
Q9NRN7	L-aminoadipate-semialdehyde dehydrogenase-phosphopantetheinyl transferase	AASDHPPT	11	648	0.26	-6.20646	0.271876
P56962	Syntaxin-17	STX17	5	217	-0.3	-6.2052	0.271876
H7BZJ3	Protein disulfide-isomerase A3 (Fragment)	PDIA3	3	267	-0.18	-6.19991	0.271876
Q14980	Nuclear mitotic apparatus protein 1	NUMA1	76	2624	-0.24	-6.19819	0.271876
Q01459	Di-N-acetylchitobiase	CTBS	3	30	-0.25	-6.19558	0.271876
P11310	Medium-chain specific acyl-CoA dehydrogenase, mitochondrial	ACADM	14	755	-0.21	-6.18749	0.271876
Q8TDQ7	Glucosamine-6-phosphate isomerase 2	GNPDA2	3	512	0.22	-6.18603	0.271876
Q9NXG2	THUMP domain-containing protein 1	THUMPD1	12	389	0.32	-6.17416	0.271876
P38432	Coilin	COIL	8	423	-0.21	-6.17075	0.271876
Q9NXK8	F-box/LRR-repeat protein 12	FBXL12	5	234	0.24	-6.1703	0.271876
Q6PJT7-5	Isoform 5 of Zinc finger CCCH domain-containing protein 14	ZC3H14	3	41	-0.35	-6.16808	0.271876
Q969R5	Lethal(3)malignant brain tumor-like protein 2	L3MBTL2	11	305	-0.22	-6.16645	0.271876
O75600	2-amino-3-ketobutyrate coenzyme A ligase, mitochondrial	GCAT	10	569	-0.16	-6.164	0.271876
Q9H305	Cell death-inducing p53-target protein 1	CDIP1	1	0	-0.27	-6.16332	0.271876
Q8NG08	DNA helicase B	HELB	15	301	0.28	-6.16251	0.271876
Q96L73	Histone-lysine N-methyltransferase, H3 lysine-36 and H4 lysine-20 specific	NSD1	38	929	-0.25	-6.16119	0.271876
P14550	Alcohol dehydrogenase [NADP(+)]	AKR1A1	6	316	0.32	-6.15961	0.271876
Q5JPI3	Uncharacterized protein C3orf38	C3orf38	5	151	0.2	-6.15795	0.271876
O95235	Kinesin-like protein KIF20A	KIF20A	23	1061	-0.27	-6.15606	0.271876
O75191	Xylulose kinase	XYLB	4	172	0.28	-6.15252	0.271876
Q92506	Estradiol 17-beta-dehydrogenase 8	HSD17B8	3	160	-0.25	-6.14855	0.271876
Q8IWZ6	Bardet-Biedl syndrome 7 protein	BBS7	8	196	0.29	-6.1478	0.271876
Q8TAC2	Josephin-2	JOSD2	1	36	0.43	-6.14767	0.271876
Q9Y287	Integral membrane protein 2B	ITM2B	2	59	0.27	-6.1437	0.271876
Q9UKI2	Cdc42 effector protein 3	CDC42EP3	2	76	-0.22	-6.142	0.271876
Q9NXZ1	Sarcoma antigen 1	SAGE1	3	95	-0.29	-6.13191	0.271876
Q96HA1	Nuclear envelope pore membrane protein POM 121	POM121	3	279	-0.2	-6.1319	0.271876
Q9Y696	Chloride intracellular channel protein 4	CLIC4	10	615	0.21	-6.13149	0.271876
P61587	Rho-related GTP-binding protein RhoE	RND3	2	55	0.24	-6.1298	0.271876
Q9H4A4	Aminopeptidase B	RNPEP	13	570	0.35	-6.1257	0.271876
Q9BU02	Thiamine-triphosphatase	THTPA	7	151	0.24	-6.12514	0.271876
Q02750	Dual specificity mitogen-activated protein kinase kinase 1	MAP2K1	8	501	0.19	-6.11935	0.271876
P23434	Glycine cleavage system H protein, mitochondrial	GCSH	4	226	-0.44	-6.11263	0.271876
Q14692	Ribosome biogenesis protein BMS1 homolog	BMS1	30	985	-0.23	-6.10841	0.271876
P98155	Very low-density lipoprotein receptor	VLDLR	2	37	0.46	-6.10835	0.271876
P31751	RAC-beta serine/threonine-protein kinase	AKT2	9	382	0.22	-6.10268	0.271876
Q8N4J0	Carnosine N-methyltransferase	CARNMT1	10	152	0.17	-6.09996	0.271876
Q14207	Protein NPAT	NPAT	12	287	-0.2	-6.0977	0.271876
Q7L266	Isoaspartyl peptidase/L-asparaginase	ASRGL1	5	86	0.24	-6.0968	0.271876
F8W180	Myosin light polypeptide 6	MYL6	2	576	0.28	-6.09657	0.271876
Q8WV07	Oral cancer-overexpressed protein 1	ORAOV1	4	42	0.29	-6.0945	0.271876
P48507	Glutamate--cysteine ligase regulatory subunit	GCLM	5	169	0.29	-6.09383	0.271876
P39687	Acidic leucine-rich nuclear phosphoprotein 32 family member A	ANP32A	5	551	0.31	-6.08948	0.271876
Q15390	Mitochondrial fission regulator 1	MTFR1	4	115	-0.22	-6.08939	0.271876
P00558	Phosphoglycerate kinase 1	PGK1	21	2612	0.15	-6.08335	0.271876
Q9H336	Cysteine-rich secretory protein LCCL domain-containing 1	CRISPLD1	5	168	0.37	-6.07869	0.271876
Q16539	Mitogen-activated protein kinase 14	MAPK14	8	439	0.26	-6.0751	0.271876
Q9NY61	Protein AATF	AATF	14	663	-0.29	-6.07269	0.271876
O43542	DNA repair protein XRCC3	XRCC3	6	196	0.34	-6.07247	0.271876
Q9UKF7	Cytoplasmic phosphatidylinositol transfer protein 1	PITPNC1	3	58	0.29	-6.06823	0.271876
Q13137	Calcium-binding and coiled-coil domain-containing protein 2	CALCOCO2	14	287	0.25	-6.06672	0.271876
Q5TFE4	5'-nucleotidase domain-containing protein 1	NT5DC1	10	426	0.27	-6.06439	0.271876
P31641	Sodium- and chloride-dependent taurine transporter	SLC6A6	3	56	-0.2	-6.06241	0.271876
Q9C0B1	Alpha-ketoglutarate-dependent dioxygenase FTO	FTO	14	547	0.29	-6.06154	0.271876
Q2TB10	Zinc finger protein 800	ZNF800	8	213	-0.25	-6.05901	0.271876
Q9NVD7	Alpha-parvin	PARVA	4	128	0.23	-6.04819	0.271876
Q06547	GA-binding protein subunit beta-1	GABPB1	1	0	0.44	-6.04584	0.271876
Q8N0V3	Putative ribosome-binding factor A, mitochondrial	RBFA	2	142	-0.24	-6.04388	0.271876
Q9BZJ4	Solute carrier family 25 member 39	SLC25A39	2	0	-0.22	-6.04297	0.271876
Q9BRX5	DNA replication complex GINS protein PSF3	GINS3	8	391	0.25	-6.04221	0.271876
P78330	Phosphoserine phosphatase	PSPH	7	329	0.31	-6.04162	0.271876
Q9UBI9	Headcase protein homolog	HECA	8	194	0.2	-6.03547	0.271876
Q8IY63	Angiomotin-like protein 1	AMOTL1	14	475	-0.17	-6.03353	0.271876
Q86V97	Kelch repeat and BTB domain-containing protein 6	KBTBD6	3	243	0.31	-6.03036	0.271876
Q15771	Ras-related protein Rab-30	RAB30	3	316	-0.19	-6.03011	0.271876
P25786	Proteasome subunit alpha type-1	PSMA1	12	948	0.15	-6.01956	0.271876
Q9Y3Z3	Deoxynucleoside triphosphate triphosphohydrolase SAMHD1	SAMHD1	22	676	0.28	-6.01002	0.271876
P13798	Acylamino-acid-releasing enzyme	APEH	11	789	0.19	-6.00464	0.271876
Q8TDX7	Serine/threonine-protein kinase Nek7	NEK7	5	234	0.23	-6.0029	0.271876
P19440	Gamma-glutamyltranspeptidase 1	GGT1	1	33	-0.34	-6.00009	0.271876
P06132	Uroporphyrinogen decarboxylase	UROD	10	638	0.31	-5.99375	0.271876
O76024	Wolframin	WFS1	13	360	-0.2	-5.99344	0.271876
P16591	Tyrosine-protein kinase Fer	FER	8	164	0.28	-5.99249	0.271876
Q9UK97	F-box only protein 9	FBXO9	5	153	0.34	-5.98913	0.271876
Q96DI7	U5 small nuclear ribonucleoprotein 40 kDa protein	SNRNP40	12	1156	-0.25	-5.98792	0.271876
Q9Y324	rRNA-processing protein FCF1 homolog	FCF1	5	220	-0.22	-5.98187	0.271876
Q69YH5	Cell division cycle-associated protein 2	CDCA2	18	630	-0.26	-5.98175	0.271876
P22087	rRNA 2'-O-methyltransferase fibrillarin	FBL	13	1156	-0.24	-5.97969	0.271876
P49441	Inositol polyphosphate 1-phosphatase	INPP1	3	66	0.26	-5.97485	0.271876
Q2TAL8	Glutamine-rich protein 1	QRICH1	5	145	0.36	-5.96873	0.271876
Q9UKL3	CASP8-associated protein 2	CASP8AP2	22	385	-0.22	-5.96846	0.271876
Q7Z6V5	tRNA-specific adenosine deaminase 2	ADAT2	3	186	0.26	-5.95838	0.271876
P58004	Sestrin-2	SESN2	7	193	0.45	-5.95525	0.271876
P08243	Asparagine synthetase [glutamine-hydrolyzing]	ASNS	16	1439	0.2	-5.94293	0.271876
Q9Y617	Phosphoserine aminotransferase	PSAT1	13	847	0.25	-5.94216	0.271876
Q14781	Chromobox protein homolog 2	CBX2	7	238	-0.28	-5.94157	0.271876
Q9Y570	Protein phosphatase methylesterase 1	PPME1	9	414	0.28	-5.94155	0.271876
Q15404	Ras suppressor protein 1	RSU1	5	332	0.35	-5.94105	0.271876
Q86Y91	Kinesin-like protein KIF18B	KIF18B	8	270	-0.28	-5.93973	0.271876
Q9NQS7	Inner centromere protein	INCENP	21	553	-0.24	-5.93549	0.271876
P23508	Colorectal mutant cancer protein	MCC	15	369	0.22	-5.93468	0.271876
Q9Y4K4	Mitogen-activated protein kinase kinase kinase kinase 5	MAP4K5	12	331	0.25	-5.93135	0.271876
Q96N21	AP-4 complex accessory subunit Tepsin	TEPSIN	4	186	0.39	-5.92594	0.271876
Q6ZMP0	Thrombospondin type-1 domain-containing protein 4	THSD4	1	0	-0.56	-5.92498	0.271876
Q86T90	Protein hinderin	KIAA1328	2	47	-0.19	-5.91652	0.271876
P31942-2	Isoform 2 of Heterogeneous nuclear ribonucleoprotein H3	HNRNPH3	2	83	-0.6	-5.91228	0.271876
Q8TBE9	N-acylneuraminate-9-phosphatase	NANP	4	63	0.3	-5.91161	0.271876
Q9NYP7	Elongation of very long chain fatty acids protein 5	ELOVL5	2	178	-0.35	-5.90877	0.271876
P23381	Tryptophan--tRNA ligase, cytoplasmic	WARS	14	871	0.17	-5.90756	0.271876
Q92830	Histone acetyltransferase KAT2A	KAT2A	18	378	-0.17	-5.90632	0.271876
Q8WW01	tRNA-splicing endonuclease subunit Sen15	TSEN15	1	48	0.42	-5.90512	0.271876
Q9BSC4	Nucleolar protein 10	NOL10	20	1032	-0.24	-5.90362	0.271876
Q96JH7	Deubiquitinating protein VCIP135	VCPIP1	20	546	0.26	-5.89471	0.271876
P29375	Lysine-specific demethylase 5A	KDM5A	14	532	-0.18	-5.89229	0.271876
Q9NVR2	Integrator complex subunit 10	INTS10	13	406	-0.15	-5.88837	0.271876
P53370	Nucleoside diphosphate-linked moiety X motif 6	NUDT6	3	49	-0.26	-5.88686	0.271876
P61968	LIM domain transcription factor LMO4	LMO4	2	42	-0.3	-5.88561	0.271876
Q8TBM8	DnaJ homolog subfamily B member 14	DNAJB14	8	146	-0.19	-5.88013	0.271876
Q5HYA8	Meckelin	TMEM67	2	62	-0.23	-5.87614	0.271876
P52952	Homeobox protein Nkx-2.5	NKX2-5	3	76	-0.38	-5.87452	0.271876
Q99598	Translin-associated protein X	TSNAX	9	533	0.29	-5.87383	0.271876
Q5T3I0	G patch domain-containing protein 4	GPATCH4	15	440	-0.25	-5.87199	0.271876
Q86V81	THO complex subunit 4	ALYREF	6	1140	-0.23	-5.87143	0.271876
P49840	Glycogen synthase kinase-3 alpha	GSK3A	1	78	0.67	-5.86531	0.271876
Q96S97	Myeloid-associated differentiation marker	MYADM	3	265	-0.17	-5.86396	0.271876
P18669	Phosphoglycerate mutase 1	PGAM1	15	1962	0.22	-5.85582	0.271876
Q9NX61	Transmembrane protein 161A	TMEM161A	5	180	-0.17	-5.85564	0.271876
Q5QJ74	Tubulin-specific chaperone cofactor E-like protein	TBCEL	8	165	0.19	-5.85199	0.271876
O15305	Phosphomannomutase 2	PMM2	6	204	0.22	-5.84994	0.271876
Q96S15	WD repeat-containing protein 24	WDR24	6	97	0.2	-5.84441	0.271876
Q8TF05	Serine/threonine-protein phosphatase 4 regulatory subunit 1	PPP4R1	10	341	0.21	-5.84387	0.271876
P28676	Grancalcin	GCA	7	367	0.24	-5.83887	0.271876
F8VV04	Squamous cell carcinoma antigen recognized by T-cells 3 (Fragment)	SART3	7	70	0.22	-5.83795	0.271876
Q12788	Transducin beta-like protein 3	TBL3	21	1102	-0.2	-5.83638	0.271876
O95674	Phosphatidate cytidylyltransferase 2	CDS2	5	238	-0.27	-5.83623	0.271876
Q86Y07	Serine/threonine-protein kinase VRK2	VRK2	11	212	-0.2	-5.83386	0.271876
Q9Y388	RNA-binding motif protein, X-linked 2	RBMX2	2	100	-0.3	-5.83267	0.271876
Q96QC0	Serine/threonine-protein phosphatase 1 regulatory subunit 10	PPP1R10	17	572	-0.18	-5.82984	0.271876
Q96BR5	Cytochrome c oxidase assembly factor 7	COA7	9	214	-0.24	-5.82689	0.271876
Q15532	Protein SSXT	SS18	3	85	-0.48	-5.82493	0.271876
O95785	Protein Wiz	WIZ	17	550	-0.18	-5.82427	0.271876
P51970	NADH dehydrogenase [ubiquinone] 1 alpha subcomplex subunit 8	NDUFA8	2	88	-0.45	-5.82191	0.271876
Q9P013	Spliceosome-associated protein CWC15 homolog	CWC15	4	154	-0.23	-5.82005	0.271876
P50219	Motor neuron and pancreas homeobox protein 1	MNX1	3	102	0.29	-5.81456	0.271876
P15336	Cyclic AMP-dependent transcription factor ATF-2	ATF2	7	284	-0.19	-5.81247	0.271876
O00566	U3 small nucleolar ribonucleoprotein protein MPP10	MPHOSPH10	19	414	-0.27	-5.81025	0.271876
O00716	Transcription factor E2F3	E2F3	2	87	0.33	-5.80978	0.271876
Q96AP0	Adrenocortical dysplasia protein homolog	ACD	3	137	-0.45	-5.808	0.271876
Q6UWP2	Dehydrogenase/reductase SDR family member 11	DHRS11	4	131	0.41	-5.80618	0.271876
P11766	Alcohol dehydrogenase class-3	ADH5	7	489	0.16	-5.80426	0.271876
P04181	Ornithine aminotransferase, mitochondrial	OAT	14	1249	-0.17	-5.80237	0.271876
Q8IYB7	DIS3-like exonuclease 2	DIS3L2	17	364	0.22	-5.80139	0.271876
Q6UWE0	E3 ubiquitin-protein ligase LRSAM1	LRSAM1	11	277	0.27	-5.79968	0.271876
Q9HCD5	Nuclear receptor coactivator 5	NCOA5	10	676	-0.18	-5.79668	0.271876
Q9UGP5	DNA polymerase lambda	POLL	9	174	0.26	-5.79338	0.271876
P42126	Enoyl-CoA delta isomerase 1, mitochondrial	ECI1	4	307	-0.2	-5.79224	0.271876
P62256	Ubiquitin-conjugating enzyme E2 H	UBE2H	3	54	0.27	-5.7889	0.271876
Q9P2D1	Chromodomain-helicase-DNA-binding protein 7	CHD7	34	1173	-0.25	-5.78768	0.271876
A6NHQ2	rRNA/tRNA 2'-O-methyltransferase fibrillarin-like protein 1	FBLL1	2	365	-0.2	-5.78736	0.271876
Q9H0A0	RNA cytidine acetyltransferase	NAT10	28	1591	-0.18	-5.78535	0.271876
Q93015	N-acetyltransferase 6	NAT6	2	57	0.47	-5.78504	0.271876
Q13206	Probable ATP-dependent RNA helicase DDX10	DDX10	25	878	-0.21	-5.78225	0.271876
Q9Y223	Bifunctional UDP-N-acetylglucosamine 2-epimerase/N-acetylmannosamine kinase	GNE	13	677	0.23	-5.78157	0.271876
O00217	NADH dehydrogenase [ubiquinone] iron-sulfur protein 8, mitochondrial	NDUFS8	6	241	-0.21	-5.7792	0.271876
P30260	Cell division cycle protein 27 homolog	CDC27	19	1063	-0.18	-5.77868	0.271876
Q15034	Probable E3 ubiquitin-protein ligase HERC3	HERC3	2	26	0.23	-5.77663	0.271876
Q5T4B2	Probable inactive glycosyltransferase 25 family member 3	CERCAM	5	69	-0.32	-5.76744	0.271876
O75367-2	Isoform 1 of Core histone macro-H2A.1	H2AFY	4	87	-0.28	-5.7666	0.271876
Q14919	Dr1-associated corepressor	DRAP1	6	445	0.24	-5.76462	0.271876
Q96KP4	Cytosolic non-specific dipeptidase	CNDP2	13	544	0.25	-5.76076	0.271876
Q9BZ95	Histone-lysine N-methyltransferase NSD3	WHSC1L1	22	492	-0.23	-5.75986	0.271876
Q9HA65	TBC1 domain family member 17	TBC1D17	8	197	0.21	-5.75731	0.271876
P40926	Malate dehydrogenase, mitochondrial	MDH2	15	2693	-0.18	-5.75726	0.271876
Q11201	CMP-N-acetylneuraminate-beta-galactosamide-alpha-2,3-sialyltransferase 1	ST3GAL1	1	71	-0.39	-5.75687	0.271876
Q14938-3	Isoform 3 of Nuclear factor 1 X-type	NFIX	2	91	-0.27	-5.75674	0.271876
Q9BQD7	Protein FAM173A	FAM173A	2	118	-0.24	-5.75441	0.271876
P82979	SAP domain-containing ribonucleoprotein	SARNP	6	356	-0.27	-5.74928	0.271876
P16930	Fumarylacetoacetase	FAH	7	324	0.2	-5.74908	0.271876
Q7LBR1	Charged multivesicular body protein 1b	CHMP1B	2	46	0.34	-5.749	0.271876
Q96H79	Zinc finger CCCH-type antiviral protein 1-like	ZC3HAV1L	9	347	0.26	-5.7453	0.271876
P46926	Glucosamine-6-phosphate isomerase 1	GNPDA1	8	676	0.2	-5.74465	0.271876
Q13126	S-methyl-5'-thioadenosine phosphorylase	MTAP	15	671	0.23	-5.74461	0.271876
Q9H9Y6	DNA-directed RNA polymerase I subunit RPA2	POLR1B	14	446	-0.21	-5.7438	0.271876
P15923-2	Isoform E47 of Transcription factor E2-alpha	TCF3	1	42	-0.46	-5.73711	0.271876
O94979	Protein transport protein Sec31A	SEC31A	19	963	0.23	-5.73587	0.271876
Q9UJ70	N-acetyl-D-glucosamine kinase	NAGK	8	400	0.19	-5.73549	0.271876
Q969P0	Immunoglobulin superfamily member 8	IGSF8	7	241	-0.31	-5.73523	0.271876
Q5JTC6	APC membrane recruitment protein 1	AMER1	5	87	-0.19	-5.7352	0.271876
Q9Y2U8	Inner nuclear membrane protein Man1	LEMD3	14	453	-0.2	-5.73498	0.271876
P32780	General transcription factor IIH subunit 1	GTF2H1	7	166	-0.18	-5.73483	0.271876
Q9ULV4	Coronin-1C	CORO1C	12	471	-0.16	-5.73354	0.271876
Q6I9Y2	THO complex subunit 7 homolog	THOC7	4	239	-0.27	-5.73194	0.271876
P62873	Guanine nucleotide-binding protein G(I)/G(S)/G(T) subunit beta-1	GNB1	3	674	-0.13	-5.73161	0.271876
Q9Y4L1	Hypoxia up-regulated protein 1	HYOU1	24	909	-0.25	-5.73087	0.271876
Q8IXM3	39S ribosomal protein L41, mitochondrial	MRPL41	4	154	-0.24	-5.72988	0.271876
Q8NAP3	Zinc finger and BTB domain-containing protein 38	ZBTB38	2	39	-0.53	-5.72966	0.271876
P51532	Transcription activator BRG1	SMARCA4	20	1389	-0.19	-5.72842	0.271876
Q6P1M0	Long-chain fatty acid transport protein 4	SLC27A4	8	334	-0.21	-5.7276	0.271876
Q6PHR2	Serine/threonine-protein kinase ULK3	ULK3	3	79	0.27	-5.72437	0.271876
P04150	Glucocorticoid receptor	NR3C1	9	235	0.31	-5.72264	0.271876
Q8N1G2	Cap-specific mRNA (nucleoside-2'-O-)-methyltransferase 1	CMTR1	18	881	0.19	-5.72077	0.271876
Q07812	Apoptosis regulator BAX	BAX	6	389	0.24	-5.72063	0.271876
Q9BU61	NADH dehydrogenase [ubiquinone] 1 alpha subcomplex assembly factor 3	NDUFAF3	4	273	-0.19	-5.71908	0.271876
Q96AA3	Protein RFT1 homolog	RFT1	4	210	-0.37	-5.71839	0.271876
P49585	Choline-phosphate cytidylyltransferase A	PCYT1A	3	197	0.26	-5.71644	0.271876
O75298	Reticulon-2	RTN2	2	0	0.18	-5.71337	0.271876
O75683	Surfeit locus protein 6	SURF6	8	294	-0.36	-5.7088	0.271876
P46019	Phosphorylase b kinase regulatory subunit alpha, liver isoform	PHKA2	12	189	0.32	-5.7078	0.271876
Q53HL2	Borealin	CDCA8	7	228	-0.29	-5.70712	0.271876
P17050	Alpha-N-acetylgalactosaminidase	NAGA	4	134	-0.3	-5.70551	0.271876
P55786	Puromycin-sensitive aminopeptidase	NPEPPS	34	1862	0.25	-5.70542	0.271876
Q6UW68	Transmembrane protein 205	TMEM205	5	101	-0.23	-5.70253	0.271876
P39748	Flap endonuclease 1	FEN1	12	662	0.18	-5.70074	0.271876
Q13487	snRNA-activating protein complex subunit 2	SNAPC2	3	82	0.26	-5.69787	0.271876
P29401	Transketolase	TKT	22	2008	0.2	-5.69511	0.271876
Q07866-9	Isoform I of Kinesin light chain 1	KLC1	3	133	0.53	-5.69123	0.271876
P26885	Peptidyl-prolyl cis-trans isomerase FKBP2	FKBP2	6	190	-0.17	-5.68248	0.271876
O94985	Calsyntenin-1	CLSTN1	6	191	0.38	-5.67973	0.271876
Q8TCF1	AN1-type zinc finger protein 1	ZFAND1	3	187	0.36	-5.67969	0.271876
Q9BTE3-2	Isoform 2 of Mini-chromosome maintenance complex-binding protein	MCMBP	3	99	0.36	-5.67957	0.271876
Q9UN73	Protocadherin alpha-6	PCDHA6	1	29	-0.3	-5.67045	0.271876
Q14012	Calcium/calmodulin-dependent protein kinase type 1	CAMK1	5	352	0.21	-5.66724	0.271876
P33981	Dual specificity protein kinase TTK	TTK	15	385	0.23	-5.66539	0.271876
O94760	N(G),N(G)-dimethylarginine dimethylaminohydrolase 1	DDAH1	12	349	0.26	-5.66539	0.271876
O75787	Renin receptor	ATP6AP2	8	258	-0.23	-5.66256	0.271876
P12110	Collagen alpha-2(VI) chain	COL6A2	1	69	-0.32	-5.66195	0.271876
Q7Z7F7	39S ribosomal protein L55, mitochondrial	MRPL55	4	254	-0.16	-5.66145	0.271876
O00479	High mobility group nucleosome-binding domain-containing protein 4	HMGN4	1	41	-0.44	-5.66093	0.271876
Q9BZF1	Oxysterol-binding protein-related protein 8	OSBPL8	14	422	-0.16	-5.6606	0.271876
Q9Y2G5	GDP-fucose protein O-fucosyltransferase 2	POFUT2	5	155	-0.28	-5.65943	0.271876
Q05682-3	Isoform 3 of Caldesmon	CALD1	4	128	-0.27	-5.65778	0.271876
P27707	Deoxycytidine kinase	DCK	3	192	0.29	-5.6575	0.271876
Q9H0W9	Ester hydrolase C11orf54	C11orf54	3	104	0.46	-5.65347	0.271876
O75915	PRA1 family protein 3	ARL6IP5	3	406	-0.2	-5.65137	0.271876
Q9H6F5	Coiled-coil domain-containing protein 86	CCDC86	20	350	-0.28	-5.64414	0.271876
Q9NPF5	DNA methyltransferase 1-associated protein 1	DMAP1	15	383	-0.17	-5.64397	0.271876
Q9BV57	1,2-dihydroxy-3-keto-5-methylthiopentene dioxygenase	ADI1	8	218	0.28	-5.64331	0.271876
O43166	Signal-induced proliferation-associated 1-like protein 1	SIPA1L1	21	375	-0.22	-5.64146	0.271876
Q8IWF2	FAD-dependent oxidoreductase domain-containing protein 2	FOXRED2	5	61	-0.14	-5.63984	0.271876
P17568	NADH dehydrogenase [ubiquinone] 1 beta subcomplex subunit 7	NDUFB7	5	598	-0.18	-5.63844	0.271876
Q13564	NEDD8-activating enzyme E1 regulatory subunit	NAE1	14	435	0.31	-5.63424	0.271876
Q86XK3	Swi5-dependent recombination DNA repair protein 1 homolog	SFR1	6	151	0.22	-5.63051	0.271876
P57088	Transmembrane protein 33	TMEM33	7	293	-0.22	-5.62887	0.271876
O00625	Pirin	PIR	7	227	0.22	-5.62792	0.271876
Q9NTZ6	RNA-binding protein 12	RBM12	16	748	0.27	-5.62715	0.271876
O95340	Bifunctional 3'-phosphoadenosine 5'-phosphosulfate synthase 2	PAPSS2	10	170	0.25	-5.62659	0.271876
Q96C23	Aldose 1-epimerase	GALM	3	76	0.17	-5.62419	0.271876
Q14258	E3 ubiquitin/ISG15 ligase TRIM25	TRIM25	11	268	0.17	-5.62242	0.271876
Q9C040	Tripartite motif-containing protein 2	TRIM2	6	156	0.27	-5.61661	0.271876
P62191	26S protease regulatory subunit 4	PSMC1	21	1166	0.15	-5.61092	0.271876
Q9Y2Z0	Protein SGT1 homolog	SUGT1	14	633	0.13	-5.6079	0.271876
Q9BRA2	Thioredoxin domain-containing protein 17	TXNDC17	2	259	0.35	-5.60543	0.271876
Q8IU60	m7GpppN-mRNA hydrolase	DCP2	2	47	0.22	-5.60534	0.271876
Q8TE02	Elongator complex protein 5	ELP5	4	97	0.17	-5.60271	0.271876
Q9NPE2	Neugrin	NGRN	8	304	-0.16	-5.60031	0.271876
Q8IYH5	ZZ-type zinc finger-containing protein 3	ZZZ3	18	402	-0.18	-5.59715	0.271876
A1L390	Pleckstrin homology domain-containing family G member 3	PLEKHG3	9	268	-0.19	-5.59147	0.271876
P04080	Cystatin-B	CSTB	3	157	0.29	-5.58721	0.271876
Q9BRK4	Leucine zipper putative tumor suppressor 2	LZTS2	3	80	-0.23	-5.58565	0.271876
Q8WVV4	Protein POF1B	POF1B	2	38	-1.29	-5.58562	0.271876
Q6N043	Zinc finger protein 280D	ZNF280D	8	255	-0.21	-5.58512	0.271876
Q8IY81	pre-rRNA processing protein FTSJ3	FTSJ3	16	1254	-0.24	-5.58424	0.271876
O14562	Ubiquitin domain-containing protein UBFD1	UBFD1	9	222	0.22	-5.57926	0.271876
Q01650	Large neutral amino acids transporter small subunit 1	SLC7A5	5	324	-0.19	-5.57666	0.271876
P15170	Eukaryotic peptide chain release factor GTP-binding subunit ERF3A	GSPT1	9	644	0.23	-5.5758	0.271876
P48378	DNA-binding protein RFX2	RFX2	1	93	0.45	-5.57518	0.271876
P16383-3	Isoform 3 of GC-rich sequence DNA-binding factor 2	GCFC2	2	39	0.74	-5.57117	0.271876
Q8NFX7	Syntaxin-binding protein 6	STXBP6	3	30	0.22	-5.56528	0.271876
Q9H0R6	Glutamyl-tRNA(Gln) amidotransferase subunit A, mitochondrial	QRSL1	17	893	-0.14	-5.56515	0.271876
O43488	Aflatoxin B1 aldehyde reductase member 2	AKR7A2	6	601	0.24	-5.56438	0.271876
Q7Z2K6	Endoplasmic reticulum metallopeptidase 1	ERMP1	5	68	-0.17	-5.56397	0.271876
Q16881	Thioredoxin reductase 1, cytoplasmic	TXNRD1	12	807	0.24	-5.55973	0.271876
P43243	Matrin-3	MATR3	32	1219	-0.27	-5.55788	0.271876
Q9H490	Phosphatidylinositol glycan anchor biosynthesis class U protein	PIGU	3	155	-0.2	-5.55448	0.271876
Q52LR7	Enhancer of polycomb homolog 2	EPC2	12	325	-0.19	-5.55422	0.271876
Q9NY27	Serine/threonine-protein phosphatase 4 regulatory subunit 2	PPP4R2	15	901	0.24	-5.55416	0.271876
Q9BQ69	O-acetyl-ADP-ribose deacetylase MACROD1	MACROD1	2	49	-0.19	-5.54642	0.271876
Q5VV42	Threonylcarbamoyladenosine tRNA methylthiotransferase	CDKAL1	13	383	-0.17	-5.54638	0.271876
P51003	Poly(A) polymerase alpha	PAPOLA	10	343	0.31	-5.54504	0.271876
Q5T200	Zinc finger CCCH domain-containing protein 13	ZC3H13	25	417	-0.2	-5.54454	0.271876
Q86VQ6	Thioredoxin reductase 3	TXNRD3	6	88	0.25	-5.54421	0.271876
Q8IYS1	Peptidase M20 domain-containing protein 2	PM20D2	7	251	0.32	-5.54361	0.271876
Q9NZJ7	Mitochondrial carrier homolog 1	MTCH1	8	305	-0.21	-5.54355	0.271876
P30039	Phenazine biosynthesis-like domain-containing protein	PBLD	3	62	0.17	-5.54	0.271876
Q8WTP8	Apoptosis-enhancing nuclease	AEN	2	28	-0.17	-5.53863	0.271876
Q5HYI8	Rab-like protein 3	RABL3	6	250	-0.22	-5.53786	0.271876
Q4ZIN3	Membralin	TMEM259	1	39	-0.34	-5.53519	0.271876
Q9H267	Vacuolar protein sorting-associated protein 33B	VPS33B	13	487	0.27	-5.53164	0.271876
P43490	Nicotinamide phosphoribosyltransferase	NAMPT	21	744	0.2	-5.53135	0.271876
Q6ZRS2	Helicase SRCAP	SRCAP	22	562	-0.18	-5.52705	0.271876
Q9P272	Probable tRNA methyltransferase 9-like protein	KIAA1456	1	0	0.33	-5.52434	0.271876
O43665	Regulator of G-protein signaling 10	RGS10	2	148	0.21	-5.52374	0.271876
Q8IWA5	Choline transporter-like protein 2	SLC44A2	6	111	-0.26	-5.52266	0.271876
Q8IXT5	RNA-binding protein 12B	RBM12B	12	305	-0.2	-5.51639	0.271876
O60256	Phosphoribosyl pyrophosphate synthase-associated protein 2	PRPSAP2	9	652	0.16	-5.5096	0.271876
O15213	WD repeat-containing protein 46	WDR46	14	836	-0.26	-5.50609	0.271876
Q8IUI8	Cytokine receptor-like factor 3	CRLF3	3	191	0.2	-5.50579	0.271876
P14678	Small nuclear ribonucleoprotein-associated proteins B and B'	SNRPB	6	562	-0.25	-5.50531	0.271876
Q96FX7	tRNA (adenine(58)-N(1))-methyltransferase catalytic subunit TRMT61A	TRMT61A	4	231	0.23	-5.50442	0.271876
Q96GX2	Putative ataxin-7-like protein 3B	ATXN7L3B	1	40	0.68	-5.50434	0.271876
O43463	Histone-lysine N-methyltransferase SUV39H1	SUV39H1	14	500	-0.25	-5.50352	0.271876
P00374	Dihydrofolate reductase	DHFR	14	454	0.2	-5.50125	0.271876
M0QXA7	Protein Wiz	WIZ	8	260	-0.19	-5.49634	0.271876
Q00536	Cyclin-dependent kinase 16	CDK16	8	257	0.17	-5.49438	0.271876
Q7Z6M1	Rab9 effector protein with kelch motifs	RABEPK	8	159	0.35	-5.4912	0.271876
Q9UEE5	Serine/threonine-protein kinase 17A	STK17A	1	60	0.29	-5.48679	0.271876
P00492	Hypoxanthine-guanine phosphoribosyltransferase	HPRT1	7	643	0.21	-5.4851	0.271876
A3KN83	Protein strawberry notch homolog 1	SBNO1	23	864	0.29	-5.47667	0.271876
Q8IUR7	Armadillo repeat-containing protein 8	ARMC8	11	294	0.24	-5.47417	0.271876
O75113	NEDD4-binding protein 1	N4BP1	19	581	0.22	-5.47026	0.271876
Q92834	X-linked retinitis pigmentosa GTPase regulator	RPGR	4	146	0.16	-5.46755	0.271876
Q00325-2	Isoform B of Phosphate carrier protein, mitochondrial	SLC25A3	6	50	-0.22	-5.46552	0.271876
Q9P0B6	Coiled-coil domain-containing protein 167	CCDC167	1	37	-0.2	-5.46529	0.271876
Q9ULV3-2	Isoform 2 of Cip1-interacting zinc finger protein	CIZ1	3	37	-0.35	-5.46488	0.271876
Q8NEY8	Periphilin-1	PPHLN1	7	272	-0.17	-5.46379	0.271876
Q3KRA6	UPF0538 protein C2orf76	C2orf76	2	103	0.29	-5.45584	0.271876
O75157	TSC22 domain family protein 2	TSC22D2	1	102	0.29	-5.45563	0.271876
Q8TED1	Probable glutathione peroxidase 8	GPX8	2	62	-0.15	-5.45292	0.271876
P62070	Ras-related protein R-Ras2	RRAS2	7	389	-0.19	-5.45252	0.271876
O43760	Synaptogyrin-2	SYNGR2	2	43	0.71	-5.45117	0.271876
Q7Z5J4	Retinoic acid-induced protein 1	RAI1	32	762	-0.2	-5.44831	0.271876
P51648	Fatty aldehyde dehydrogenase	ALDH3A2	10	202	-0.27	-5.44762	0.271876
O60427	Fatty acid desaturase 1	FADS1	6	275	-0.24	-5.44755	0.271876
Q6P1M9	Armadillo repeat-containing X-linked protein 5	ARMCX5	4	151	0.23	-5.4447	0.271876
P24666-2	Isoform 2 of Low molecular weight phosphotyrosine protein phosphatase	ACP1	3	191	0.41	-5.44467	0.271876
Q92922	SWI/SNF complex subunit SMARCC1	SMARCC1	24	1308	-0.16	-5.44465	0.271876
Q7L9B9	Endonuclease/exonuclease/phosphatase family domain-containing protein 1	EEPD1	9	313	-0.18	-5.44216	0.271876
Q5TAQ9	DDB1- and CUL4-associated factor 8	DCAF8	11	329	0.21	-5.44167	0.271876
Q9H5Q4	Dimethyladenosine transferase 2, mitochondrial	TFB2M	11	253	-0.16	-5.44136	0.271876
Q9NW81	ATP synthase subunit s-like protein	ATP5SL	2	117	-0.15	-5.44029	0.271876
Q6PK04	Coiled-coil domain-containing protein 137	CCDC137	7	179	-0.25	-5.43973	0.271876
Q9BTE7	DCN1-like protein 5	DCUN1D5	9	329	0.24	-5.43948	0.271876
O00764	Pyridoxal kinase	PDXK	8	120	0.26	-5.43542	0.271876
Q9UEE9	Craniofacial development protein 1	CFDP1	8	305	0.22	-5.43421	0.271876
P54652	Heat shock-related 70 kDa protein 2	HSPA2	6	1436	0.2	-5.43406	0.271876
O95258	Brain mitochondrial carrier protein 1	SLC25A14	1	74	-0.24	-5.43097	0.271876
Q6P9H4	Connector enhancer of kinase suppressor of ras 3	CNKSR3	4	78	-0.17	-5.42768	0.271876
Q8NFI3	Cytosolic endo-beta-N-acetylglucosaminidase	ENGASE	10	416	0.18	-5.42701	0.271876
P20933	N(4)-(beta-N-acetylglucosaminyl)-L-asparaginase	AGA	1	36	-0.13	-5.42442	0.271876
Q8IZ13	Protein ZBED8	ZBED8	4	119	0.11	-5.42374	0.271876
Q99436	Proteasome subunit beta type-7	PSMB7	5	359	0.35	-5.42337	0.271876
Q12906	Interleukin enhancer-binding factor 3	ILF3	27	2272	-0.19	-5.42314	0.271876
Q9P0P8	Uncharacterized protein C6orf203	C6orf203	3	85	-0.26	-5.42197	0.271876
Q96EF0	Myotubularin-related protein 8	MTMR8	2	22	0.35	-5.41838	0.271876
O75419	Cell division control protein 45 homolog	CDC45	11	376	0.2	-5.41819	0.271876
Q6NW34	Nucleolus and neural progenitor protein	NEPRO	13	329	-0.22	-5.41769	0.271876
Q9BQE5	Apolipoprotein L2	APOL2	4	210	-0.17	-5.41018	0.271876
Q9H3H3	UPF0696 protein C11orf68	C11orf68	3	76	0.23	-5.40931	0.271876
Q8WUM4	Programmed cell death 6-interacting protein	PDCD6IP	29	1430	0.25	-5.40806	0.271876
P17535	Transcription factor jun-D	JUND	1	28	0.32	-5.40085	0.271876
Q86VN1	Vacuolar protein-sorting-associated protein 36	VPS36	12	266	0.3	-5.39845	0.271876
Q8TEA1	Putative methyltransferase NSUN6	NSUN6	6	264	0.35	-5.39705	0.271876
Q96E11	Ribosome-recycling factor, mitochondrial	MRRF	7	549	-0.21	-5.39453	0.271876
P28370	Probable global transcription activator SNF2L1	SMARCA1	21	1194	-0.23	-5.39114	0.271876
Q5VZL5	Zinc finger MYM-type protein 4	ZMYM4	24	721	-0.2	-5.3887	0.271876
Q96M94	Kelch-like protein 15	KLHL15	7	161	-0.16	-5.38528	0.271876
Q9HC52	Chromobox protein homolog 8	CBX8	11	383	-0.22	-5.38003	0.271876
Q9Y5B0	RNA polymerase II subunit A C-terminal domain phosphatase	CTDP1	14	423	0.25	-5.37866	0.271876
Q9UPR0	Inactive phospholipase C-like protein 2	PLCL2	7	231	0.21	-5.37845	0.271876
P45985	Dual specificity mitogen-activated protein kinase kinase 4	MAP2K4	5	127	0.28	-5.37811	0.271876
Q86W34	Archaemetzincin-2	AMZ2	3	80	0.16	-5.37587	0.271876
Q96A46	Mitoferrin-2	SLC25A28	5	146	-0.15	-5.37537	0.271876
Q15293	Reticulocalbin-1	RCN1	15	403	-0.2	-5.37449	0.271876
Q14691	DNA replication complex GINS protein PSF1	GINS1	7	206	0.15	-5.37309	0.271876
P55081	Microfibrillar-associated protein 1	MFAP1	11	271	-0.27	-5.36948	0.271876
P05091	Aldehyde dehydrogenase, mitochondrial	ALDH2	14	985	-0.17	-5.36466	0.271876
B4DY08	Heterogeneous nuclear ribonucleoproteins C1/C2	HNRNPC	11	286	-0.2	-5.36067	0.271876
Q9P2W1	Homologous-pairing protein 2 homolog	PSMC3IP	6	145	0.18	-5.35999	0.271876
Q96QE3	ATPase family AAA domain-containing protein 5	ATAD5	33	917	-0.18	-5.35942	0.271876
Q14978	Nucleolar and coiled-body phosphoprotein 1	NOLC1	24	698	-0.25	-5.35807	0.271876
Q86VW2	Rho guanine nucleotide exchange factor 25	ARHGEF25	2	46	0.17	-5.35796	0.271876
Q16595	Frataxin, mitochondrial	FXN	6	164	-0.22	-5.35768	0.271876
O75688-2	Isoform Beta-2 of Protein phosphatase 1B	PPM1B	5	19	0.34	-5.35676	0.271876
Q15654	Thyroid receptor-interacting protein 6	TRIP6	7	354	0.27	-5.3542	0.271876
Q0VDG4	Secernin-3	SCRN3	6	114	0.25	-5.35397	0.271876
Q15813	Tubulin-specific chaperone E	TBCE	18	585	0.25	-5.35345	0.271876
Q15697	Zinc finger protein 174	ZNF174	4	108	-0.27	-5.34962	0.271876
Q14697	Neutral alpha-glucosidase AB	GANAB	29	1732	-0.19	-5.34606	0.271876
Q92993	Histone acetyltransferase KAT5	KAT5	12	217	-0.25	-5.33841	0.271876
P79522	Proline-rich protein 3	PRR3	3	27	-0.23	-5.338	0.271876
Q14151	Scaffold attachment factor B2	SAFB2	15	1362	-0.25	-5.3375	0.271876
Q53T94	TATA box-binding protein-associated factor RNA polymerase I subunit B	TAF1B	4	64	-0.2	-5.33315	0.271876
Q8N8N7	Prostaglandin reductase 2	PTGR2	3	75	0.4	-5.33305	0.271876
Q96GX5	Serine/threonine-protein kinase greatwall	MASTL	5	239	0.32	-5.33164	0.271876
P54687	Branched-chain-amino-acid aminotransferase, cytosolic	BCAT1	5	212	0.31	-5.33075	0.271876
Q5T5X7	BEN domain-containing protein 3	BEND3	14	294	-0.14	-5.32407	0.271876
O60502	Protein O-GlcNAcase	MGEA5	18	529	0.28	-5.32367	0.271876
Q9NSI6-2	Isoform B of Bromodomain and WD repeat-containing protein 1	BRWD1	1	43	-0.15	-5.32325	0.271876
O75132	Zinc finger BED domain-containing protein 4	ZBED4	5	111	-0.28	-5.32129	0.271876
Q6P597	Kinesin light chain 3	KLC3	1	63	0.4	-5.31927	0.271876
O15226	NF-kappa-B-repressing factor	NKRF	23	801	-0.24	-5.31787	0.271876
Q15418	Ribosomal protein S6 kinase alpha-1	RPS6KA1	10	759	0.22	-5.31081	0.271876
Q8N5Y2	Male-specific lethal 3 homolog	MSL3	4	199	-0.23	-5.307	0.271876
O43924	Retinal rod rhodopsin-sensitive cGMP 3',5'-cyclic phosphodiesterase subunit delta	PDE6D	2	121	0.41	-5.30406	0.271876
Q14137	Ribosome biogenesis protein BOP1	BOP1	22	702	-0.19	-5.30204	0.271876
Q9Y3C5	RING finger protein 11	RNF11	1	32	0.31	-5.30141	0.271876
Q6UW63	KDEL motif-containing protein 1	KDELC1	10	249	-0.17	-5.3012	0.271876
O95487	Protein transport protein Sec24B	SEC24B	11	454	0.2	-5.30101	0.271876
Q96EM0	Trans-3-hydroxy-L-proline dehydratase	L3HYPDH	6	110	0.32	-5.29787	0.271876
Q96EP1	E3 ubiquitin-protein ligase CHFR	CHFR	1	28	0.6	-5.29703	0.271876
D6RBV0	LEM domain-containing protein 2	LEMD2	1	78	-0.27	-5.297	0.271876
P50453	Serpin B9	SERPINB9	9	184	0.17	-5.29555	0.271876
Q15170	Transcription elongation factor A protein-like 1	TCEAL1	3	150	0.25	-5.29553	0.271876
P53355	Death-associated protein kinase 1	DAPK1	7	296	-0.19	-5.29503	0.271876
P62995	Transformer-2 protein homolog beta	TRA2B	6	417	-0.24	-5.29494	0.271876
P48637	Glutathione synthetase	GSS	8	295	0.33	-5.29364	0.271876
Q8N5C7	DTW domain-containing protein 1	DTWD1	4	116	0.26	-5.29253	0.271876
P34896	Serine hydroxymethyltransferase, cytosolic	SHMT1	8	373	0.26	-5.29151	0.271876
Q9Y483	Metal-response element-binding transcription factor 2	MTF2	16	539	-0.15	-5.2902	0.271876
P55039	Developmentally-regulated GTP-binding protein 2	DRG2	12	481	0.22	-5.28952	0.271876
Q9GZR7	ATP-dependent RNA helicase DDX24	DDX24	19	576	-0.23	-5.27911	0.271876
P09651	Heterogeneous nuclear ribonucleoprotein A1	HNRNPA1	21	5641	-0.25	-5.27882	0.271876
P08397	Porphobilinogen deaminase	HMBS	10	609	0.25	-5.27876	0.271876
Q13438-7	Isoform 7 of Protein OS-9	OS9	2	70	-0.38	-5.27795	0.271876
Q02447-3	Isoform 3 of Transcription factor Sp3	SP3	1	140	-0.14	-5.27584	0.271876
P46109	Crk-like protein	CRKL	8	549	0.26	-5.26926	0.271876
Q8IY37	Probable ATP-dependent RNA helicase DHX37	DHX37	32	1072	-0.16	-5.26862	0.271876
Q9NR48	Histone-lysine N-methyltransferase ASH1L	ASH1L	24	506	-0.14	-5.26778	0.271876
Q9Y6Y8	SEC23-interacting protein	SEC23IP	24	556	0.22	-5.26778	0.271876
Q7Z4Q2	HEAT repeat-containing protein 3	HEATR3	17	833	0.23	-5.26709	0.271876
P49321	Nuclear autoantigenic sperm protein	NASP	33	1776	0.23	-5.26569	0.271876
Q16254	Transcription factor E2F4	E2F4	7	267	0.26	-5.26487	0.271876
Q53GS7	Nucleoporin GLE1	GLE1	15	372	-0.23	-5.26318	0.271876
Q9UQL6	Histone deacetylase 5	HDAC5	2	66	0.39	-5.26303	0.271876
Q8WZA9	Immunity-related GTPase family Q protein	IRGQ	11	508	0.31	-5.26037	0.271876
P43251	Biotinidase	BTD	6	172	-0.22	-5.25764	0.271876
Q86Y56	Dynein assembly factor 5, axonemal	DNAAF5	22	844	0.28	-5.25756	0.271876
Q9NRH1	Yae1 domain-containing protein 1	YAE1D1	3	151	0.3	-5.25747	0.271876
Q86VM9	Zinc finger CCCH domain-containing protein 18	ZC3H18	14	324	-0.26	-5.25619	0.271876
Q4FZB7	Histone-lysine N-methyltransferase KMT5B	KMT5B	5	126	-0.36	-5.25518	0.271876
Q9Y6P5-2	Isoform T1 of Sestrin-1	SESN1	1	43	0.14	-5.25228	0.271876
Q9UNX4	WD repeat-containing protein 3	WDR3	21	1002	-0.18	-5.25174	0.271876
P49903	Selenide, water dikinase 1	SEPHS1	7	980	0.28	-5.24999	0.271876
P15056	Serine/threonine-protein kinase B-raf	BRAF	6	308	0.25	-5.24966	0.271876
Q8TED0	U3 small nucleolar RNA-associated protein 15 homolog	UTP15	21	568	-0.21	-5.24854	0.271876
Q17R31	Putative deoxyribonuclease TATDN3	TATDN3	2	67	0.27	-5.24536	0.271876
Q9Y421	Protein FAM32A	FAM32A	3	145	-0.16	-5.24427	0.271876
Q93034	Cullin-5	CUL5	19	525	0.19	-5.24283	0.271876
Q13163	Dual specificity mitogen-activated protein kinase kinase 5	MAP2K5	1	58	0.22	-5.2427	0.271876
P23193	Transcription elongation factor A protein 1	TCEA1	13	917	0.19	-5.24255	0.271876
Q9Y2L1	Exosome complex exonuclease RRP44	DIS3	35	1685	0.22	-5.23802	0.271876
Q9BV20	Methylthioribose-1-phosphate isomerase	MRI1	14	560	0.15	-5.23652	0.271876
P29322	Ephrin type-A receptor 8	EPHA8	1	59	-0.16	-5.23442	0.271876
Q8NHS3	Major facilitator superfamily domain-containing protein 8	MFSD8	2	152	-0.34	-5.2339	0.271876
O75251	NADH dehydrogenase [ubiquinone] iron-sulfur protein 7, mitochondrial	NDUFS7	4	81	-0.16	-5.23317	0.271876
Q53T59	HCLS1-binding protein 3	HS1BP3	8	261	0.26	-5.23193	0.271876
Q96PZ0	Pseudouridylate synthase 7 homolog	PUS7	23	617	0.2	-5.23132	0.271876
P60604	Ubiquitin-conjugating enzyme E2 G2	UBE2G2	3	150	-0.11	-5.23052	0.271876
Q9P2H3	Intraflagellar transport protein 80 homolog	IFT80	7	132	0.16	-5.23046	0.271876
Q9NPH0	Lysophosphatidic acid phosphatase type 6	ACP6	4	140	-0.16	-5.22917	0.271876
Q9NUU6	Inactive ubiquitin thioesterase FAM105A	FAM105A	4	121	-0.14	-5.22914	0.271876
Q03701	CCAAT/enhancer-binding protein zeta	CEBPZ	22	619	-0.21	-5.22493	0.271876
Q96QD9	UAP56-interacting factor	FYTTD1	6	294	-0.22	-5.22071	0.271876
P10746	Uroporphyrinogen-III synthase	UROS	2	46	0.46	-5.22042	0.271876
Q9NZL9	Methionine adenosyltransferase 2 subunit beta	MAT2B	9	557	0.35	-5.21781	0.271876
A8MXP9	Matrin-3	MATR3	12	99	-0.16	-5.21738	0.271876
Q8NI36	WD repeat-containing protein 36	WDR36	17	1238	-0.21	-5.21716	0.271876
P17948	Vascular endothelial growth factor receptor 1	FLT1	3	102	0.18	-5.21159	0.271876
Q9Y5W7	Sorting nexin-14	SNX14	6	138	-0.23	-5.21139	0.271876
Q92685	Dol-P-Man:Man(5)GlcNAc(2)-PP-Dol alpha-1,3-mannosyltransferase	ALG3	2	72	-0.21	-5.21052	0.271876
Q00765	Receptor expression-enhancing protein 5	REEP5	6	170	-0.14	-5.21026	0.271876
Q9NTK5	Obg-like ATPase 1	OLA1	14	605	0.19	-5.20991	0.271876
P23471	Receptor-type tyrosine-protein phosphatase zeta	PTPRZ1	1	27	-0.35	-5.20827	0.271876
P43897	Elongation factor Ts, mitochondrial	TSFM	7	813	-0.14	-5.20821	0.271876
P50395	Rab GDP dissociation inhibitor beta	GDI2	14	977	0.13	-5.20803	0.271876
O00442	RNA 3'-terminal phosphate cyclase	RTCA	6	590	0.31	-5.20725	0.271876
P19256	Lymphocyte function-associated antigen 3	CD58	2	46	-0.26	-5.20588	0.271876
Q9H7N4	Splicing factor, arginine/serine-rich 19	SCAF1	12	503	-0.16	-5.20428	0.271876
Q7Z6I8	UPF0461 protein C5orf24	C5orf24	4	163	-0.25	-5.20366	0.271876
Q6W2J9	BCL-6 corepressor	BCOR	34	788	-0.26	-5.20294	0.271876
Q9Y5Y2	Cytosolic Fe-S cluster assembly factor NUBP2	NUBP2	5	446	0.2	-5.19944	0.271876
Q9UDY8	Mucosa-associated lymphoid tissue lymphoma translocation protein 1	MALT1	9	221	0.27	-5.19868	0.271876
Q96DX7	Tripartite motif-containing protein 44	TRIM44	2	26	0.26	-5.1971	0.271876
O75884	Putative hydrolase RBBP9	RBBP9	3	40	0.43	-5.19589	0.271876
Q99626	Homeobox protein CDX-2	CDX2	3	152	-0.17	-5.19347	0.271876
P49589	Cysteine--tRNA ligase, cytoplasmic	CARS	22	722	0.22	-5.19332	0.271876
O60858	E3 ubiquitin-protein ligase TRIM13	TRIM13	4	62	-0.18	-5.19145	0.271876
Q14980-5	Isoform 5 of Nuclear mitotic apparatus protein 1	NUMA1	10	62	-0.35	-5.18931	0.271876
Q9BRT6	Protein LLP homolog	LLPH	4	86	-0.26	-5.1885	0.271876
P30040	Endoplasmic reticulum resident protein 29	ERP29	9	831	-0.23	-5.18838	0.271876
Q7Z4L5	Tetratricopeptide repeat protein 21B	TTC21B	12	332	0.17	-5.18693	0.271876
Q6Y2X3	DnaJ homolog subfamily C member 14	DNAJC14	4	134	-0.19	-5.17702	0.271876
O94880	PHD finger protein 14	PHF14	14	321	-0.19	-5.17665	0.271876
Q9UBS8	E3 ubiquitin-protein ligase RNF14	RNF14	6	180	0.23	-5.17572	0.271876
O60701	UDP-glucose 6-dehydrogenase	UGDH	11	561	0.25	-5.17542	0.271876
Q9BVQ7	Spermatogenesis-associated protein 5-like protein 1	SPATA5L1	13	422	0.2	-5.17521	0.271876
Q96SI1	BTB/POZ domain-containing protein KCTD15	KCTD15	7	340	0.33	-5.1737	0.271876
O95210	Starch-binding domain-containing protein 1	STBD1	8	243	-0.18	-5.17352	0.271876
Q9UJC5	SH3 domain-binding glutamic acid-rich-like protein 2	SH3BGRL2	3	175	0.18	-5.17218	0.271876
P54578	Ubiquitin carboxyl-terminal hydrolase 14	USP14	17	1157	0.16	-5.17164	0.271876
O15355	Protein phosphatase 1G	PPM1G	19	993	0.19	-5.17152	0.271876
O76021	Ribosomal L1 domain-containing protein 1	RSL1D1	14	360	-0.29	-5.17031	0.271876
Q5JPI9	Protein-lysine N-methyltransferase METTL10	METTL10	2	48	0.32	-5.16986	0.271876
Q13438	Protein OS-9	OS9	11	181	-0.23	-5.1684	0.271876
O00469	Procollagen-lysine,2-oxoglutarate 5-dioxygenase 2	PLOD2	10	379	-0.16	-5.16823	0.271876
P13637	Sodium/potassium-transporting ATPase subunit alpha-3	ATP1A3	9	1612	-0.26	-5.16595	0.271876
Q9NTJ3	Structural maintenance of chromosomes protein 4	SMC4	42	1524	0.15	-5.1637	0.271876
Q96PK6	RNA-binding protein 14	RBM14	17	833	-0.24	-5.1598	0.271876
O75570	Peptide chain release factor 1, mitochondrial	MTRF1	2	58	-0.2	-5.15748	0.271876
Q69YN2	CWF19-like protein 1	CWF19L1	15	442	0.21	-5.15734	0.271876
Q15269	Periodic tryptophan protein 2 homolog	PWP2	18	1199	-0.22	-5.157	0.271876
P61006	Ras-related protein Rab-8A	RAB8A	3	434	-0.12	-5.15676	0.271876
Q96FV9	THO complex subunit 1	THOC1	13	537	-0.16	-5.15514	0.271876
P26640	Valine--tRNA ligase	VARS	30	1488	0.15	-5.15456	0.271876
O95630	STAM-binding protein	STAMBP	9	220	0.21	-5.15359	0.271876
Q9UKM9	RNA-binding protein Raly	RALY	10	595	-0.21	-5.15018	0.271876
Q9BZQ6	ER degradation-enhancing alpha-mannosidase-like protein 3	EDEM3	16	404	-0.16	-5.14896	0.271876
Q06210	Glutamine--fructose-6-phosphate aminotransferase [isomerizing] 1	GFPT1	16	882	0.21	-5.14547	0.271876
O95167	NADH dehydrogenase [ubiquinone] 1 alpha subcomplex subunit 3	NDUFA3	3	142	-0.23	-5.14486	0.271876
P07864	L-lactate dehydrogenase C chain	LDHC	5	366	0.27	-5.14393	0.271876
Q9H5J8	TATA box-binding protein-associated factor RNA polymerase I subunit D	TAF1D	2	41	-0.28	-5.14389	0.271876
P60484	Phosphatidylinositol 3,4,5-trisphosphate 3-phosphatase and dual-specificity protein phosphatase PTEN	PTEN	4	187	0.25	-5.13908	0.271876
P49247	Ribose-5-phosphate isomerase	RPIA	9	392	0.2	-5.13869	0.271876
O75691	Small subunit processome component 20 homolog	UTP20	47	2294	-0.19	-5.13785	0.271876
Q9UI30	Multifunctional methyltransferase subunit TRM112-like protein	TRMT112	3	314	0.24	-5.13783	0.271876
Q16566	Calcium/calmodulin-dependent protein kinase type IV	CAMK4	7	196	0.24	-5.13762	0.271876
Q7L8W6	Diphthine--ammonia ligase	DPH6	2	66	0.24	-5.13712	0.271876
Q9Y680	Peptidyl-prolyl cis-trans isomerase FKBP7	FKBP7	4	62	-0.19	-5.13525	0.271876
Q8IWV7	E3 ubiquitin-protein ligase UBR1	UBR1	16	497	0.19	-5.13383	0.271876
Q96SU4	Oxysterol-binding protein-related protein 9	OSBPL9	10	242	0.13	-5.13082	0.271876
P09936	Ubiquitin carboxyl-terminal hydrolase isozyme L1	UCHL1	6	544	0.23	-5.13035	0.271876
O60337	E3 ubiquitin-protein ligase MARCH6	MARCHF6	3	104	-0.19	-5.12833	0.271876
Q9H1P3	Oxysterol-binding protein-related protein 2	OSBPL2	6	176	0.25	-5.12591	0.271876
Q05D32	CTD small phosphatase-like protein 2	CTDSPL2	6	191	-0.18	-5.12273	0.271876
Q9P2B2	Prostaglandin F2 receptor negative regulator	PTGFRN	10	303	-0.13	-5.12073	0.271876
O75564	Jerky protein homolog	JRK	3	175	-0.24	-5.11643	0.271876
Q96N66	Lysophospholipid acyltransferase 7	MBOAT7	3	181	-0.25	-5.11596	0.271876
Q9Y248	DNA replication complex GINS protein PSF2	GINS2	4	247	0.3	-5.11587	0.271876
Q3LXA3	Triokinase/FMN cyclase	TKFC	9	363	0.24	-5.11495	0.271876
Q9UJV8	Purine-rich element-binding protein gamma	PURG	1	33	0.26	-5.11355	0.271876
P49841-2	Isoform 2 of Glycogen synthase kinase-3 beta	GSK3B	1	44	0.39	-5.11353	0.271876
P30536	Translocator protein	TSPO	2	49	-0.23	-5.11321	0.271876
Q7Z589	BRCA2-interacting transcriptional repressor EMSY	EMSY	13	294	-0.27	-5.11272	0.271876
Q8TBZ6	tRNA methyltransferase 10 homolog A	TRMT10A	10	308	0.26	-5.11074	0.271876
Q32P28	Prolyl 3-hydroxylase 1	P3H1	11	358	-0.13	-5.11066	0.271876
O60237	Protein phosphatase 1 regulatory subunit 12B	PPP1R12B	6	219	-0.29	-5.10925	0.271876
P01911	HLA class II histocompatibility antigen, DRB1-15 beta chain	HLA-DRB1	4	116	-0.34	-5.10894	0.271876
Q06546	GA-binding protein alpha chain	GABPA	10	660	0.2	-5.10756	0.271876
Q8TCD5	5'(3')-deoxyribonucleotidase, cytosolic type	NT5C	6	141	0.23	-5.10723	0.271876
P62834	Ras-related protein Rap-1A	RAP1A	2	489	-0.14	-5.10701	0.271876
Q9H1K1	Iron-sulfur cluster assembly enzyme ISCU, mitochondrial	ISCU	6	130	-0.25	-5.1066	0.271876
Q9UNI6	Dual specificity protein phosphatase 12	DUSP12	3	81	0.19	-5.10608	0.271876
O75223	Gamma-glutamylcyclotransferase	GGCT	7	193	0.31	-5.10466	0.271876
Q9UQR0	Sex comb on midleg-like protein 2	SCML2	18	780	-0.24	-5.10437	0.271876
P61457	Pterin-4-alpha-carbinolamine dehydratase	PCBD1	4	262	0.27	-5.10147	0.271876
P23025	DNA repair protein complementing XP-A cells	XPA	4	92	0.26	-5.09964	0.271876
Q99829	Copine-1	CPNE1	5	208	0.2	-5.09917	0.271876
P04632	Calpain small subunit 1	CAPNS1	4	308	0.19	-5.09791	0.271876
Q69YN4	Protein virilizer homolog	KIAA1429	26	874	-0.23	-5.0979	0.271876
O00170	AH receptor-interacting protein	AIP	9	381	0.19	-5.09739	0.271876
Q13596	Sorting nexin-1	SNX1	16	630	0.16	-5.09735	0.271876
Q9GZP4	PITH domain-containing protein 1	PITHD1	7	222	0.24	-5.09581	0.271876
P41236	Protein phosphatase inhibitor 2	PPP1R2	6	196	0.18	-5.09428	0.271876
O76003	Glutaredoxin-3	GLRX3	10	296	0.25	-5.09428	0.271876
Q14653	Interferon regulatory factor 3	IRF3	8	181	0.29	-5.09169	0.271876
Q04726	Transducin-like enhancer protein 3	TLE3	6	418	0.39	-5.09081	0.271876
Q9NQT5	Exosome complex component RRP40	EXOSC3	9	474	-0.15	-5.088	0.271876
Q9Y6A4	Cilia- and flagella-associated protein 20	CFAP20	3	146	0.26	-5.08765	0.271876
Q13017	Rho GTPase-activating protein 5	ARHGAP5	21	683	0.18	-5.08465	0.271876
P55263	Adenosine kinase	ADK	13	399	0.22	-5.0838	0.271876
Q96IU4	Protein ABHD14B	ABHD14B	2	64	0.29	-5.08191	0.271876
Q9H6R4	Nucleolar protein 6	NOL6	27	969	-0.18	-5.081	0.271876
Q9BX67	Junctional adhesion molecule C	JAM3	4	63	-0.27	-5.08026	0.271876
Q92643	GPI-anchor transamidase	PIGK	10	567	-0.24	-5.07966	0.271876
Q8N1G0	Zinc finger protein 687	ZNF687	12	458	-0.18	-5.07757	0.271876
P46013	Proliferation marker protein Ki-67	MKI67	114	3048	-0.24	-5.07452	0.271876
Q8TBC4	NEDD8-activating enzyme E1 catalytic subunit	UBA3	9	736	0.36	-5.07363	0.271876
Q7Z3K3	Pogo transposable element with ZNF domain	POGZ	21	628	-0.16	-5.07046	0.271876
Q9GZT8	NIF3-like protein 1	NIF3L1	8	436	0.2	-5.06914	0.271876
B1AHD3	Pyridoxal phosphate phosphatase	PDXP	2	49	0.31	-5.06784	0.271876
Q8WVR3	Uncharacterized protein C7orf43	C7orf43	3	25	0.11	-5.06768	0.271876
P38571	Lysosomal acid lipase/cholesteryl ester hydrolase	LIPA	4	222	-0.18	-5.06705	0.271876
O75937	DnaJ homolog subfamily C member 8	DNAJC8	9	97	0.14	-5.06548	0.271876
P49915	GMP synthase [glutamine-hydrolyzing]	GMPS	30	1469	0.22	-5.0625	0.271876
Q8IWY8	Zinc finger and SCAN domain-containing protein 29	ZSCAN29	5	146	-0.18	-5.06046	0.271876
P28715	DNA repair protein complementing XP-G cells	ERCC5	6	192	0.28	-5.06037	0.271876
Q9Y2W2	WW domain-binding protein 11	WBP11	13	316	-0.17	-5.05792	0.271876
Q8N1G4	Leucine-rich repeat-containing protein 47	LRRC47	12	533	0.25	-5.05596	0.271876
H0YGG4	Translation initiation factor eIF-2B subunit alpha (Fragment)	EIF2B1	4	41	0.2	-5.05329	0.271876
O75390	Citrate synthase, mitochondrial	CS	11	1927	-0.12	-5.05272	0.271876
Q9BX95	Sphingosine-1-phosphate phosphatase 1	SGPP1	4	102	-0.21	-5.05159	0.271876
Q96SI9	Spermatid perinuclear RNA-binding protein	STRBP	17	1065	-0.18	-5.0511	0.271876
O43847	Nardilysin	NRDC	14	553	0.16	-5.05025	0.271876
O60678	Protein arginine N-methyltransferase 3	PRMT3	10	287	0.19	-5.04786	0.271876
O95881	Thioredoxin domain-containing protein 12	TXNDC12	5	160	-0.22	-5.04717	0.271876
Q9BRS2	Serine/threonine-protein kinase RIO1	RIOK1	16	491	0.23	-5.04673	0.271876
Q9Y263	Phospholipase A-2-activating protein	PLAA	22	816	0.19	-5.0445	0.271876
P36871	Phosphoglucomutase-1	PGM1	18	746	0.24	-5.04119	0.271876
Q9UBS4	DnaJ homolog subfamily B member 11	DNAJB11	14	730	-0.2	-5.04027	0.271876
Q8N697	Solute carrier family 15 member 4	SLC15A4	3	141	-0.25	-5.04027	0.271876
Q6PCE3	Glucose 1,6-bisphosphate synthase	PGM2L1	14	165	0.18	-5.03937	0.271876
O43826	Glucose-6-phosphate exchanger SLC37A4	SLC37A4	1	48	-0.36	-5.03884	0.271876
O60610	Protein diaphanous homolog 1	DIAPH1	36	1235	0.18	-5.03858	0.271876
Q99615	DnaJ homolog subfamily C member 7	DNAJC7	23	742	0.26	-5.03684	0.271876
Q14353	Guanidinoacetate N-methyltransferase	GAMT	2	31	0.25	-5.03572	0.271876
P09493	Tropomyosin alpha-1 chain	TPM1	1	557	-0.36	-5.02966	0.271876
P49902	Cytosolic purine 5'-nucleotidase	NT5C2	7	186	0.18	-5.02851	0.271876
Q8TDD1	ATP-dependent RNA helicase DDX54	DDX54	27	1353	-0.2	-5.0263	0.271876
Q13630	GDP-L-fucose synthase	TSTA3	4	177	0.2	-5.02557	0.271876
Q9UMS0	NFU1 iron-sulfur cluster scaffold homolog, mitochondrial	NFU1	6	159	-0.22	-5.02526	0.271876
Q16555	Dihydropyrimidinase-related protein 2	DPYSL2	16	1029	0.24	-5.02381	0.271876
P11172	Uridine 5'-monophosphate synthase	UMPS	19	807	0.16	-5.02293	0.271876
Q5VWC4	26S proteasome non-ATPase regulatory subunit 4	PSMD4	3	54	0.39	-5.02108	0.271876
O43159	Ribosomal RNA-processing protein 8	RRP8	12	327	-0.21	-5.02025	0.271876
Q86V59	PNMA-like protein 1	PNMAL1	5	206	-0.2	-5.01983	0.271876
A6NKF1	SAC3 domain-containing protein 1	SAC3D1	2	78	0.26	-5.0194	0.271876
P56179	Homeobox protein DLX-6	DLX6	2	117	-0.4	-5.01928	0.271876
Q9Y5M8	Signal recognition particle receptor subunit beta	SRPRB	13	1088	-0.16	-5.018	0.271876
Q5T6S3	PHD finger protein 19	PHF19	3	95	-0.19	-5.01724	0.271876
Q9H0D6	5'-3' exoribonuclease 2	XRN2	30	1312	-0.15	-5.01646	0.271876
Q96KR1	Zinc finger RNA-binding protein	ZFR	29	859	-0.19	-5.0139	0.271876
Q5T0B9	Zinc finger protein 362	ZNF362	2	49	-0.34	-5.0138	0.271876
Q8TCN5	Zinc finger protein 507	ZNF507	9	338	0.19	-5.01103	0.271876
Q8N655	Uncharacterized protein C10orf12	C10orf12	21	444	-0.22	-5.00986	0.271876
P51452	Dual specificity protein phosphatase 3	DUSP3	5	187	0.21	-5.00954	0.271876
Q8N954	G patch domain-containing protein 11	GPATCH11	3	97	0.25	-5.00335	0.271876
Q96RT8	Gamma-tubulin complex component 5	TUBGCP5	11	212	0.15	-5.00013	0.271876
Q9BW92	Threonine--tRNA ligase, mitochondrial	TARS2	14	521	-0.12	-5.00003	0.271876
Q15819	Ubiquitin-conjugating enzyme E2 variant 2	UBE2V2	3	963	0.25	-4.9996	0.271876
Q8NBF2	NHL repeat-containing protein 2	NHLRC2	17	466	0.32	-4.99883	0.271876
Q66LE6	Serine/threonine-protein phosphatase 2A 55 kDa regulatory subunit B delta isoform	PPP2R2D	4	178	0.26	-4.99877	0.271876
Q9H501	ESF1 homolog	ESF1	21	725	-0.16	-4.99739	0.271876
P35790	Choline kinase alpha	CHKA	9	256	0.26	-4.99564	0.271876
Q8N3L3	Beta-taxilin	TXLNB	1	23	0.25	-4.99542	0.271876
P52803	Ephrin-A5	EFNA5	2	88	-0.18	-4.99471	0.271876
Q02241	Kinesin-like protein KIF23	KIF23	22	799	-0.15	-4.99327	0.271876
Q9NPG3	Ubinuclein-1	UBN1	12	272	-0.23	-4.99326	0.271876
Q9HB07	UPF0160 protein MYG1, mitochondrial	C12orf10	11	480	0.24	-4.99104	0.271876
Q86U86	Protein polybromo-1	PBRM1	38	1227	-0.21	-4.99027	0.271876
Q96ME1	F-box/LRR-repeat protein 18	FBXL18	15	479	0.3	-4.98792	0.271876
Q9BQG2	Peroxisomal NADH pyrophosphatase NUDT12	NUDT12	8	190	0.17	-4.98781	0.271876
Q96GZ6	Solute carrier family 41 member 3	SLC41A3	2	36	-0.33	-4.98663	0.271876
O60921	Checkpoint protein HUS1	HUS1	3	94	0.33	-4.98632	0.271876
P62253	Ubiquitin-conjugating enzyme E2 G1	UBE2G1	2	0	0.13	-4.98591	0.271876
Q96JA1	Leucine-rich repeats and immunoglobulin-like domains protein 1	LRIG1	4	145	0.35	-4.98408	0.271876
P00491	Purine nucleoside phosphorylase	PNP	10	769	0.14	-4.98244	0.271876
Q9HA64	Ketosamine-3-kinase	FN3KRP	6	247	0.32	-4.98102	0.271876
Q8N556	Actin filament-associated protein 1	AFAP1	4	138	-0.3	-4.97558	0.271876
Q9BVP2	Guanine nucleotide-binding protein-like 3	GNL3	22	1387	-0.25	-4.97536	0.271876
Q9UH36	SRR1-like protein	SRRD	3	64	0.28	-4.96879	0.271876
Q8TB03	Uncharacterized protein CXorf38	CXorf38	6	285	0.16	-4.96864	0.271876
Q86X53	Glutamate-rich protein 1	ERICH1	6	138	0.25	-4.96835	0.271876
Q9NQ88	Fructose-2,6-bisphosphatase TIGAR	TIGAR	8	377	0.22	-4.96822	0.271876
P62273	40S ribosomal protein S29	RPS29	2	188	0.3	-4.96799	0.271876
Q32P41	tRNA (guanine(37)-N1)-methyltransferase	TRMT5	11	203	0.3	-4.9665	0.271876
Q92522	Histone H1x	H1FX	12	385	-0.26	-4.96548	0.271876
Q6NYC1	Bifunctional arginine demethylase and lysyl-hydroxylase JMJD6	JMJD6	12	295	0.26	-4.96488	0.271876
P53985	Monocarboxylate transporter 1	SLC16A1	6	389	-0.25	-4.96342	0.271876
P00750	Tissue-type plasminogen activator	PLAT	3	101	0.25	-4.96082	0.271876
Q9P260	LisH domain and HEAT repeat-containing protein KIAA1468	KIAA1468	17	421	0.25	-4.96054	0.271876
O14727	Apoptotic protease-activating factor 1	APAF1	10	284	0.17	-4.9583	0.271876
Q9P215	Pogo transposable element with KRAB domain	POGK	6	368	0.27	-4.95825	0.271876
Q9NVI1	Fanconi anemia group I protein	FANCI	27	659	0.25	-4.95688	0.271876
P55212	Caspase-6	CASP6	9	338	0.19	-4.95663	0.271876
Q15102	Platelet-activating factor acetylhydrolase IB subunit gamma	PAFAH1B3	5	279	0.21	-4.9562	0.271876
Q9BXY5	Calcyphosin-2	CAPS2	1	30	0.23	-4.95119	0.271876
Q5JTH9	RRP12-like protein	RRP12	33	1535	-0.23	-4.95102	0.271876
Q5T280	Putative methyltransferase C9orf114	C9orf114	5	188	-0.29	-4.95081	0.271876
O75879	Glutamyl-tRNA(Gln) amidotransferase subunit B, mitochondrial	GATB	9	462	-0.17	-4.95027	0.271876
P00568	Adenylate kinase isoenzyme 1	AK1	6	273	0.34	-4.94698	0.271876
Q8N129	Protein canopy homolog 4	CNPY4	3	162	-0.15	-4.94536	0.271876
Q9NRJ5	Poly(A) polymerase beta	PAPOLB	1	181	0.49	-4.94376	0.271876
Q8IZ73	RNA pseudouridylate synthase domain-containing protein 2	RPUSD2	11	291	0.3	-4.94368	0.271876
Q7Z6J0	E3 ubiquitin-protein ligase SH3RF1	SH3RF1	5	123	0.23	-4.93769	0.271876
P98198	Phospholipid-transporting ATPase ID	ATP8B2	3	77	-0.38	-4.93656	0.271876
P05549	Transcription factor AP-2-alpha	TFAP2A	3	166	-0.33	-4.93464	0.271876
Q15361	Transcription termination factor 1	TTF1	15	472	-0.23	-4.93406	0.271876
Q8IXJ6	NAD-dependent protein deacetylase sirtuin-2	SIRT2	9	186	0.16	-4.93322	0.271876
Q08623	Pseudouridine-5'-phosphatase	PUDP	4	203	0.19	-4.93242	0.271876
Q5VV67	Peroxisome proliferator-activated receptor gamma coactivator-related protein 1	PPRC1	2	83	-0.2	-4.93238	0.271876
Q96A65	Exocyst complex component 4	EXOC4	22	545	0.12	-4.93206	0.271876
Q6ICB0	Desumoylating isopeptidase 1	DESI1	3	75	0.32	-4.93169	0.271876
[truncated: 8,320 more rows]

## Sheet: EV Fig 1B
This table contains the mass spectrometry data relating to EV Fig 1B.
[truncated: 9,402 more rows]
