# Supplementary material for: Regulation of membrane fluidity by RNF145‐triggered degradation of the lipid hydrolase ADIPOR2
Source: EMBO J. 2022 Aug 22;41(19):e110777. doi: 10.15252/embj.2022110777 (PMC9531299; doi:10.15252/embj.2022110777)
Supplement: Supplementary file 4 — Dataset EV2 [file EMBJ-41-e110777-s003.xlsx]

## Sheet: Fig 5D
This table contains the mass spectrometry data relating to Figure 5D.
cell line	biological replicate	lipid	normalised area
gCTR	1	Cer(d18:1/20:0)_d3	2.02193e+07
gCTR	2	Cer(d18:1/20:0)_d3	1.71816e+07
gCTR	3	Cer(d18:1/20:0)_d3	1.81452e+07
gCTR	4	Cer(d18:1/20:0)_d3	1.70275e+07
gCTR	5	Cer(d18:1/20:0)_d3	2.09254e+07
gCTR	6	Cer(d18:1/20:0)_d3	1.74081e+07
gCTR	1	Cer(d18:1/22:0)_d3	1.374e+08
gCTR	2	Cer(d18:1/22:0)_d3	119068475
gCTR	3	Cer(d18:1/22:0)_d3	1.30893e+08
gCTR	4	Cer(d18:1/22:0)_d3	1.04165e+08
gCTR	5	Cer(d18:1/22:0)_d3	1.24488e+08
gCTR	6	Cer(d18:1/22:0)_d3	1.09034e+08
gCTR	1	Cerd18:1/16:0d3	1.35356e+08
gCTR	2	Cerd18:1/16:0d3	1.30455e+08
gCTR	3	Cerd18:1/16:0d3	1.1522e+08
gCTR	4	Cerd18:1/16:0d3	1.27529e+08
gCTR	5	Cerd18:1/16:0d3	1.28732e+08
gCTR	6	Cerd18:1/16:0d3	1.06892e+08
gCTR	1	PC32:0_2d3	38367335839
gCTR	2	PC32:0_2d3	37440843279
gCTR	3	PC32:0_2d3	34177005822
gCTR	4	PC32:0_2d3	38285048305
gCTR	5	PC32:0_2d3	38782307383
gCTR	6	PC32:0_2d3	30724050965
gCTR	1	PC34:1d3	53682234130
gCTR	2	PC34:1d3	53552917840
gCTR	3	PC34:1d3	56226614884
gCTR	4	PC34:1d3	47314059944
gCTR	5	PC34:1d3	54555029154
gCTR	6	PC34:1d3	49784858787
gCTR	1	PC34:2d3	19738975657
gCTR	2	PC34:2d3	17736723992
gCTR	3	PC34:2d3	18216410945
gCTR	4	PC34:2d3	15985162625
gCTR	5	PC34:2d3	19514486595
gCTR	6	PC34:2d3	16715757847
gCTR	1	PC36:2d3	14878612353
gCTR	2	PC36:2d3	14184700545
gCTR	3	PC36:2d3	15119330410
gCTR	4	PC36:2d3	12496477671
gCTR	5	PC36:2d3	15318922360
gCTR	6	PC36:2d3	13872088393
gCTR	1	TG52:1d3	3.78339e+08
gCTR	2	TG52:1d3	2.23795e+08
gCTR	3	TG52:1d3	2.18074e+08
gCTR	4	TG52:1d3	1.86411e+08
gCTR	5	TG52:1d3	193082480
gCTR	6	TG52:1d3	2.12502e+08
gCTR	1	TG52:2d3	1399737070
gCTR	2	TG52:2d3	8.06356e+08
gCTR	3	TG52:2d3	9.95043e+08
gCTR	4	TG52:2d3	6.09917e+08
gCTR	5	TG52:2d3	1075402142
gCTR	6	TG52:2d3	1171558710
gADIPOR2	1	Cer(d18:1/20:0)_d3	2.43905e+07
gADIPOR2	2	Cer(d18:1/20:0)_d3	2.28771e+07
gADIPOR2	3	Cer(d18:1/20:0)_d3	2.64609e+07
gADIPOR2	4	Cer(d18:1/20:0)_d3	1.9142e+07
gADIPOR2	5	Cer(d18:1/20:0)_d3	2.43163e+07
gADIPOR2	6	Cer(d18:1/20:0)_d3	2.19981e+07
gADIPOR2	1	Cer(d18:1/22:0)_d3	150466100
gADIPOR2	2	Cer(d18:1/22:0)_d3	1.26696e+08
gADIPOR2	3	Cer(d18:1/22:0)_d3	1.30249e+08
gADIPOR2	4	Cer(d18:1/22:0)_d3	1.07097e+08
gADIPOR2	5	Cer(d18:1/22:0)_d3	1.27876e+08
gADIPOR2	6	Cer(d18:1/22:0)_d3	1.30323e+08
gADIPOR2	1	Cerd18:1/16:0d3	2.61493e+08
gADIPOR2	2	Cerd18:1/16:0d3	2.22094e+08
gADIPOR2	3	Cerd18:1/16:0d3	2.13546e+08
gADIPOR2	4	Cerd18:1/16:0d3	1.85908e+08
gADIPOR2	5	Cerd18:1/16:0d3	2.12048e+08
gADIPOR2	6	Cerd18:1/16:0d3	2.36945e+08
gADIPOR2	1	PC32:0_2d3	83132015808
gADIPOR2	2	PC32:0_2d3	72745572189
gADIPOR2	3	PC32:0_2d3	64860358857
gADIPOR2	4	PC32:0_2d3	79751394687
gADIPOR2	5	PC32:0_2d3	79608499342
gADIPOR2	6	PC32:0_2d3	67035443506
gADIPOR2	1	PC34:1d3	52429938205
gADIPOR2	2	PC34:1d3	44967044067
gADIPOR2	3	PC34:1d3	42779924213
gADIPOR2	4	PC34:1d3	41867053879
gADIPOR2	5	PC34:1d3	43729756885
gADIPOR2	6	PC34:1d3	50933075444
gADIPOR2	1	PC34:2d3	15093226988
gADIPOR2	2	PC34:2d3	15528149169
gADIPOR2	3	PC34:2d3	14010585682
gADIPOR2	4	PC34:2d3	10071458173
gADIPOR2	5	PC34:2d3	13001749268
gADIPOR2	6	PC34:2d3	14022234906
gADIPOR2	1	PC36:2d3	13794618955
gADIPOR2	2	PC36:2d3	14307540327
gADIPOR2	3	PC36:2d3	13095521915
gADIPOR2	4	PC36:2d3	9979843433
gADIPOR2	5	PC36:2d3	12631503741
gADIPOR2	6	PC36:2d3	14437278767
gADIPOR2	1	TG52:1d3	1.97407e+08
gADIPOR2	2	TG52:1d3	1.46599e+08
gADIPOR2	3	TG52:1d3	1.52872e+08
gADIPOR2	4	TG52:1d3	119143764
gADIPOR2	5	TG52:1d3	1.48344e+08
gADIPOR2	6	TG52:1d3	1.43805e+08
gADIPOR2	1	TG52:2d3	5.26367e+08
gADIPOR2	2	TG52:2d3	4.78695e+08
gADIPOR2	3	TG52:2d3	4.17273e+08
gADIPOR2	4	TG52:2d3	3.22908e+08
gADIPOR2	5	TG52:2d3	4.65086e+08
gADIPOR2	6	TG52:2d3	5.12079e+08
gADIPOR2 + dead ADIPOR2-HA	1	Cer(d18:1/20:0)_d3	2.31589e+07
gADIPOR2 + dead ADIPOR2-HA	2	Cer(d18:1/20:0)_d3	2.32733e+07
gADIPOR2 + dead ADIPOR2-HA	3	Cer(d18:1/20:0)_d3	1.93852e+07
gADIPOR2 + dead ADIPOR2-HA	4	Cer(d18:1/20:0)_d3	1.44813e+07
gADIPOR2 + dead ADIPOR2-HA	5	Cer(d18:1/20:0)_d3	2.18916e+07
gADIPOR2 + dead ADIPOR2-HA	6	Cer(d18:1/20:0)_d3	1.98099e+07
gADIPOR2 + dead ADIPOR2-HA	1	Cer(d18:1/22:0)_d3	1.38002e+08
gADIPOR2 + dead ADIPOR2-HA	2	Cer(d18:1/22:0)_d3	1.22376e+08
gADIPOR2 + dead ADIPOR2-HA	3	Cer(d18:1/22:0)_d3	1.09389e+08
gADIPOR2 + dead ADIPOR2-HA	4	Cer(d18:1/22:0)_d3	96683864
gADIPOR2 + dead ADIPOR2-HA	5	Cer(d18:1/22:0)_d3	1.29332e+08
gADIPOR2 + dead ADIPOR2-HA	6	Cer(d18:1/22:0)_d3	9.36066e+07
gADIPOR2 + dead ADIPOR2-HA	1	Cerd18:1/16:0d3	1.91499e+08
gADIPOR2 + dead ADIPOR2-HA	2	Cerd18:1/16:0d3	1.95303e+08
gADIPOR2 + dead ADIPOR2-HA	3	Cerd18:1/16:0d3	1.99031e+08
gADIPOR2 + dead ADIPOR2-HA	4	Cerd18:1/16:0d3	2.10608e+08
gADIPOR2 + dead ADIPOR2-HA	5	Cerd18:1/16:0d3	2.03738e+08
gADIPOR2 + dead ADIPOR2-HA	6	Cerd18:1/16:0d3	2.04469e+08
gADIPOR2 + dead ADIPOR2-HA	1	PC32:0_2d3	67734742835
gADIPOR2 + dead ADIPOR2-HA	2	PC32:0_2d3	76241395526
gADIPOR2 + dead ADIPOR2-HA	3	PC32:0_2d3	72979593096
gADIPOR2 + dead ADIPOR2-HA	4	PC32:0_2d3	71459108844
gADIPOR2 + dead ADIPOR2-HA	5	PC32:0_2d3	73141633302
gADIPOR2 + dead ADIPOR2-HA	6	PC32:0_2d3	58523610921
gADIPOR2 + dead ADIPOR2-HA	1	PC34:1d3	44039087391
gADIPOR2 + dead ADIPOR2-HA	2	PC34:1d3	43488209960
gADIPOR2 + dead ADIPOR2-HA	3	PC34:1d3	48533903859
gADIPOR2 + dead ADIPOR2-HA	4	PC34:1d3	49527166869
gADIPOR2 + dead ADIPOR2-HA	5	PC34:1d3	46881023451
gADIPOR2 + dead ADIPOR2-HA	6	PC34:1d3	46128309196
gADIPOR2 + dead ADIPOR2-HA	1	PC34:2d3	14511459321
gADIPOR2 + dead ADIPOR2-HA	2	PC34:2d3	14441953388
gADIPOR2 + dead ADIPOR2-HA	3	PC34:2d3	14771814803
gADIPOR2 + dead ADIPOR2-HA	4	PC34:2d3	14436711423
gADIPOR2 + dead ADIPOR2-HA	5	PC34:2d3	12968524234
gADIPOR2 + dead ADIPOR2-HA	6	PC34:2d3	14051792215
gADIPOR2 + dead ADIPOR2-HA	1	PC36:2d3	12159228286
gADIPOR2 + dead ADIPOR2-HA	2	PC36:2d3	12891253200
gADIPOR2 + dead ADIPOR2-HA	3	PC36:2d3	13655581587
gADIPOR2 + dead ADIPOR2-HA	4	PC36:2d3	13633179854
gADIPOR2 + dead ADIPOR2-HA	5	PC36:2d3	13373165074
gADIPOR2 + dead ADIPOR2-HA	6	PC36:2d3	15175015501
gADIPOR2 + dead ADIPOR2-HA	1	TG52:1d3	1.74154e+08
gADIPOR2 + dead ADIPOR2-HA	2	TG52:1d3	1.81868e+08
gADIPOR2 + dead ADIPOR2-HA	3	TG52:1d3	1.29842e+08
gADIPOR2 + dead ADIPOR2-HA	4	TG52:1d3	1.51948e+08
gADIPOR2 + dead ADIPOR2-HA	5	TG52:1d3	1.22966e+08
gADIPOR2 + dead ADIPOR2-HA	6	TG52:1d3	1.57536e+08
gADIPOR2 + dead ADIPOR2-HA	1	TG52:2d3	4.83568e+08
gADIPOR2 + dead ADIPOR2-HA	2	TG52:2d3	4.19753e+08
gADIPOR2 + dead ADIPOR2-HA	3	TG52:2d3	4.14946e+08
gADIPOR2 + dead ADIPOR2-HA	4	TG52:2d3	5.07264e+08
gADIPOR2 + dead ADIPOR2-HA	5	TG52:2d3	4.80538e+08
gADIPOR2 + dead ADIPOR2-HA	6	TG52:2d3	593699702
gADIPOR2 + ADIPOR2-HA	1	Cer(d18:1/20:0)_d3	1.3054e+07
gADIPOR2 + ADIPOR2-HA	2	Cer(d18:1/20:0)_d3	1.77096e+07
gADIPOR2 + ADIPOR2-HA	3	Cer(d18:1/20:0)_d3	1.56111e+07
gADIPOR2 + ADIPOR2-HA	4	Cer(d18:1/20:0)_d3	1.53889e+07
gADIPOR2 + ADIPOR2-HA	5	Cer(d18:1/20:0)_d3	1.69648e+07
gADIPOR2 + ADIPOR2-HA	6	Cer(d18:1/20:0)_d3	1.59358e+07
gADIPOR2 + ADIPOR2-HA	1	Cer(d18:1/22:0)_d3	1.03734e+08
gADIPOR2 + ADIPOR2-HA	2	Cer(d18:1/22:0)_d3	1.27942e+08
gADIPOR2 + ADIPOR2-HA	3	Cer(d18:1/22:0)_d3	1.07857e+08
gADIPOR2 + ADIPOR2-HA	4	Cer(d18:1/22:0)_d3	1.1481e+08
gADIPOR2 + ADIPOR2-HA	5	Cer(d18:1/22:0)_d3	1.05665e+08
gADIPOR2 + ADIPOR2-HA	6	Cer(d18:1/22:0)_d3	103067730
gADIPOR2 + ADIPOR2-HA	1	Cerd18:1/16:0d3	9.25089e+07
gADIPOR2 + ADIPOR2-HA	2	Cerd18:1/16:0d3	1.28563e+08
gADIPOR2 + ADIPOR2-HA	3	Cerd18:1/16:0d3	8.52566e+07
gADIPOR2 + ADIPOR2-HA	4	Cerd18:1/16:0d3	1.08922e+08
gADIPOR2 + ADIPOR2-HA	5	Cerd18:1/16:0d3	1.19391e+08
gADIPOR2 + ADIPOR2-HA	6	Cerd18:1/16:0d3	9.68407e+07
gADIPOR2 + ADIPOR2-HA	1	PC32:0_2d3	27544748580
gADIPOR2 + ADIPOR2-HA	2	PC32:0_2d3	36722892418
gADIPOR2 + ADIPOR2-HA	3	PC32:0_2d3	34112777434
gADIPOR2 + ADIPOR2-HA	4	PC32:0_2d3	32114898611
gADIPOR2 + ADIPOR2-HA	5	PC32:0_2d3	32911686831
gADIPOR2 + ADIPOR2-HA	6	PC32:0_2d3	33922920000
gADIPOR2 + ADIPOR2-HA	1	PC34:1d3	43135101345
gADIPOR2 + ADIPOR2-HA	2	PC34:1d3	52404855839
gADIPOR2 + ADIPOR2-HA	3	PC34:1d3	45166647301
gADIPOR2 + ADIPOR2-HA	4	PC34:1d3	47640209204
gADIPOR2 + ADIPOR2-HA	5	PC34:1d3	45524084645
gADIPOR2 + ADIPOR2-HA	6	PC34:1d3	48220407842
gADIPOR2 + ADIPOR2-HA	1	PC34:2d3	18309883217
gADIPOR2 + ADIPOR2-HA	2	PC34:2d3	19459034315
gADIPOR2 + ADIPOR2-HA	3	PC34:2d3	17570504920
gADIPOR2 + ADIPOR2-HA	4	PC34:2d3	16993361420
gADIPOR2 + ADIPOR2-HA	5	PC34:2d3	18912490254
gADIPOR2 + ADIPOR2-HA	6	PC34:2d3	19601796174
gADIPOR2 + ADIPOR2-HA	1	PC36:2d3	14338186282
gADIPOR2 + ADIPOR2-HA	2	PC36:2d3	14748548158
gADIPOR2 + ADIPOR2-HA	3	PC36:2d3	13247170984
gADIPOR2 + ADIPOR2-HA	4	PC36:2d3	12930101719
gADIPOR2 + ADIPOR2-HA	5	PC36:2d3	15097189132
gADIPOR2 + ADIPOR2-HA	6	PC36:2d3	15880690335
gADIPOR2 + ADIPOR2-HA	1	TG52:1d3	3.19058e+08
gADIPOR2 + ADIPOR2-HA	2	TG52:1d3	2.52996e+08
gADIPOR2 + ADIPOR2-HA	3	TG52:1d3	2.1339e+08
gADIPOR2 + ADIPOR2-HA	4	TG52:1d3	215723015
gADIPOR2 + ADIPOR2-HA	5	TG52:1d3	204068270
gADIPOR2 + ADIPOR2-HA	6	TG52:1d3	2.40572e+08
gADIPOR2 + ADIPOR2-HA	1	TG52:2d3	9.29173e+08
gADIPOR2 + ADIPOR2-HA	2	TG52:2d3	8.83716e+08
gADIPOR2 + ADIPOR2-HA	3	TG52:2d3	8.74667e+08
gADIPOR2 + ADIPOR2-HA	4	TG52:2d3	724075068
gADIPOR2 + ADIPOR2-HA	5	TG52:2d3	8.86933e+08
gADIPOR2 + ADIPOR2-HA	6	TG52:2d3	1074467000

## Sheet: Fig 5E + EV Fig 4A
This table contains the mass spectrometry data relating to Figure 5E and EV Fig 4A.
Note: Data from Figure 5E and EV 4A are part of the same experiment. Figure 5E shows the relative change of PC species in PA treated cells, while Fig EV 4A shows the relative levels of PC(16:0,16:0) in BSA-treated cells.
			PC(16:0,16:0)	PC(12:0,18:1)	PC(14:0,18:1)	PC(16:0,18:1)	PC(18:0,18:1)	PC(20:0,18:1)	PC(18:1,18:1)
biological repeat #	cell line	treatment	area ratio	area ratio	area ratio	area ratio	area ratio	area ratio	area ratio
1	gCTR	BSA	3.015	0.0712363	2.90745	9.11097	1.4152	0.051255	3.39945
2	gCTR	BSA	3.976	0.115182	5.15459	15.5333	2.10397	0.0916692	6.42093
3	gCTR	BSA	3.029	0.141554	5.95628	16.9851	2.40231	0.082001	6.79258
4	gCTR	BSA	2.809	0.182186	7.54341	21.3989	2.90131	0.128787	8.44441
5	gCTR	BSA	2.078	0.241864	10.0284	27.1339	4.63641	0.237516	12.3465
6	gCTR	BSA	2.004	0.136681	5.92576	17.8741	2.29363	0.091252	7.37837
1	gCTR	PA	2.808	0.0819233	7.603	20.3749	2.27099	0.0563554	5.11024
2	gCTR	PA	4.248	0.137872	11.8675	30.9977	4.10204	0.201894	9.16504
3	gCTR	PA	2.683	0.116706	9.91024	25.6648	2.69187	0.0788334	7.02391
4	gCTR	PA	3.38	0.048281	5.86728	14.0434	2.14693	0.0517502	3.0638
5	gCTR	PA	3.21	0.0888605	9.03553	22.5827	2.72018	0.0864386	6.06709
6	gCTR	PA	2.536	0.0965586	9.58554	21.1244	2.34239	0.0720005	5.05937
1	gRNF145	BSA	0.95	0.0466827	1.85494	6.54344	1.05585	0.046472	2.85719
2	gRNF145	BSA	1.256	0.0390579	1.61784	5.36664	0.798085	0.0262218	2.55591
3	gRNF145	BSA	0.672	0.124198	5.24586	16.1454	2.45533	0.080101	7.46292
4	gRNF145	BSA	1.1	0.0759617	3.55241	12.227	2.05495	0.0665154	5.80277
5	gRNF145	BSA	0.291	0.355586	15.2056	46.0714	8.71364	0.448065	23.0344
6	gRNF145	BSA	0.387	0.102891	5.09893	16.6045	2.44802	0.0931748	8.29414
1	gRNF145	PA	1.297	0.0646729	6.92849	18.8135	2.49616	0.0707242	5.56508
2	gRNF145	PA	1.806	0.218408	16.2741	56.8726	8.358	0.316521	20.0538
3	gRNF145	PA	1.569	0.0498161	5.80895	19.2136	1.98028	0.0482744	5.18307
4	gRNF145	PA	0.627	0.0286507	3.06968	9.25592	1.27569	0.0347636	2.29231
5	gRNF145	PA	0.714	0.0282445	3.09975	10.0612	1.19276	0.0268278	2.68862
6	gRNF145	PA	0.88	0.0276547	2.7129	7.75437	0.599407	0.0171448	1.84267
1	gADIPOR2	BSA	8.65	0.0508357	1.70558	6.10013	0.946968	0.0580171	2.48655
2	gADIPOR2	BSA	7.751	0.0465135	1.78337	6.51875	0.966991	0.0472491	2.79327
3	gADIPOR2	BSA	8.506	0.0659959	2.464	9.09359	1.39313	0.0637985	4.2003
4	gADIPOR2	BSA	3.351	0.152634	5.63166	20.2614	2.68841	0.145965	8.99136
5	gADIPOR2	BSA	2.667	0.325611	12.3054	42.7934	7.47356	0.491745	22.7098
6	gADIPOR2	BSA	3.052	0.174236	5.79988	21.9194	2.99471	0.170561	9.94296
1	gADIPOR2	PA	12.235	0.0828953	7.69335	23.4318	3.11813	0.121089	7.1698
2	gADIPOR2	PA	24.044	0.14973	10.1803	34.158	5.10876	0.324942	13.72
3	gADIPOR2	PA	22.458	0.0366713	3.08705	12.59	1.26734	0.0511037	3.59086
4	gADIPOR2	PA	15.398	0.0130532	0.965648	3.71531	0.354977	0.0190325	1.02283
5	gADIPOR2	PA	20.093	0.0524922	4.73209	17.0061	1.7575	0.0813073	4.3005
6	gADIPOR2	PA	4.283	0.0630124	4.4381	15.2979	1.91233	0.0822312	4.56873

## Sheet: Fig EV Fig 4B
This table contains the mass spectrometry data relating to Figure EV Fig 4B.
Sample ID	time	biological replicate	lipid	normalised area
gCTR	1h	1	CAR_C16_0_d3	1.27214e+08
gCTR	3h	1	CAR_C16_0_d3	1.08917e+08
gCTR	6h	1	CAR_C16_0_d3	6.70694e+07
gCTR	1h	2	CAR_C16_0_d3	1.75192e+08
gCTR	3h	2	CAR_C16_0_d3	118718636
gCTR	6h	2	CAR_C16_0_d3	5.92902e+07
gCTR	1h	3	CAR_C16_0_d3	1.98618e+08
gCTR	3h	3	CAR_C16_0_d3	9.98487e+07
gCTR	6h	3	CAR_C16_0_d3	5.71353e+07
gCTR	1h	4	CAR_C16_0_d3	8.60339e+07
gCTR	3h	4	CAR_C16_0_d3	6.01973e+07
gCTR	6h	4	CAR_C16_0_d3	3.14716e+07
gCTR	1h	5	CAR_C16_0_d3	9.33109e+07
gCTR	3h	5	CAR_C16_0_d3	7.07621e+07
gCTR	6h	5	CAR_C16_0_d3	3.18615e+07
gCTR	1h	6	CAR_C16_0_d3	8.66133e+07
gCTR	3h	6	CAR_C16_0_d3	47166280
gCTR	6h	6	CAR_C16_0_d3	3.44286e+07
gCTR	1h	1	Cerd_18_1_C18_0_d3	6.81476e+07
gCTR	3h	1	Cerd_18_1_C18_0_d3	9.47621e+07
gCTR	6h	1	Cerd_18_1_C18_0_d3	1.2016e+08
gCTR	1h	2	Cerd_18_1_C18_0_d3	5.40614e+07
gCTR	3h	2	Cerd_18_1_C18_0_d3	8.63641e+07
gCTR	6h	2	Cerd_18_1_C18_0_d3	1.3262e+08
gCTR	1h	3	Cerd_18_1_C18_0_d3	4.2594e+07
gCTR	3h	3	Cerd_18_1_C18_0_d3	8.95918e+07
gCTR	6h	3	Cerd_18_1_C18_0_d3	1.07297e+08
gCTR	1h	4	Cerd_18_1_C18_0_d3	3.55171e+07
gCTR	3h	4	Cerd_18_1_C18_0_d3	5.93293e+07
gCTR	6h	4	Cerd_18_1_C18_0_d3	8.47803e+07
gCTR	1h	5	Cerd_18_1_C18_0_d3	3.06941e+07
gCTR	3h	5	Cerd_18_1_C18_0_d3	5.04638e+07
gCTR	6h	5	Cerd_18_1_C18_0_d3	7.37873e+07
gCTR	1h	6	Cerd_18_1_C18_0_d3	3.107e+07
gCTR	3h	6	Cerd_18_1_C18_0_d3	5.66095e+07
gCTR	6h	6	Cerd_18_1_C18_0_d3	7.84635e+07
gCTR	1h	1	Cerd_18_1_C2_d3	1.25733e+06
gCTR	3h	1	Cerd_18_1_C2_d3	1.17925e+06
gCTR	6h	1	Cerd_18_1_C2_d3	1.08298e+06
gCTR	1h	2	Cerd_18_1_C2_d3	1.30204e+06
gCTR	3h	2	Cerd_18_1_C2_d3	1.22628e+06
gCTR	6h	2	Cerd_18_1_C2_d3	1.19266e+06
gCTR	1h	3	Cerd_18_1_C2_d3	1.56596e+06
gCTR	3h	3	Cerd_18_1_C2_d3	1.23576e+06
gCTR	6h	3	Cerd_18_1_C2_d3	1.44436e+06
gCTR	1h	4	Cerd_18_1_C2_d3	575430
gCTR	3h	4	Cerd_18_1_C2_d3	599886
gCTR	6h	4	Cerd_18_1_C2_d3	647377
gCTR	1h	5	Cerd_18_1_C2_d3	625136
gCTR	3h	5	Cerd_18_1_C2_d3	734275
gCTR	6h	5	Cerd_18_1_C2_d3	700847
gCTR	1h	6	Cerd_18_1_C2_d3	751943
gCTR	3h	6	Cerd_18_1_C2_d3	604689
gCTR	6h	6	Cerd_18_1_C2_d3	765913
gCTR	1h	1	Cerd_18_1_C20_d3	1.82833e+07
gCTR	3h	1	Cerd_18_1_C20_d3	3.26086e+07
gCTR	6h	1	Cerd_18_1_C20_d3	4.27669e+07
gCTR	1h	2	Cerd_18_1_C20_d3	1.68936e+07
gCTR	3h	2	Cerd_18_1_C20_d3	3.11464e+07
gCTR	6h	2	Cerd_18_1_C20_d3	4.14446e+07
gCTR	1h	3	Cerd_18_1_C20_d3	1.66056e+07
gCTR	3h	3	Cerd_18_1_C20_d3	3.29075e+07
gCTR	6h	3	Cerd_18_1_C20_d3	3.06849e+07
gCTR	1h	4	Cerd_18_1_C20_d3	1.19968e+07
gCTR	3h	4	Cerd_18_1_C20_d3	2.18523e+07
gCTR	6h	4	Cerd_18_1_C20_d3	3.33882e+07
gCTR	1h	5	Cerd_18_1_C20_d3	9.80972e+06
gCTR	3h	5	Cerd_18_1_C20_d3	2.11838e+07
gCTR	6h	5	Cerd_18_1_C20_d3	2.68338e+07
gCTR	1h	6	Cerd_18_1_C20_d3	1.1522e+07
gCTR	3h	6	Cerd_18_1_C20_d3	2.1738e+07
gCTR	6h	6	Cerd_18_1_C20_d3	2.66737e+07
gCTR	1h	1	Cerd_18_1_C22_d3	1.12486e+08
gCTR	3h	1	Cerd_18_1_C22_d3	2.15522e+08
gCTR	6h	1	Cerd_18_1_C22_d3	2.67017e+08
gCTR	1h	2	Cerd_18_1_C22_d3	1.20236e+08
gCTR	3h	2	Cerd_18_1_C22_d3	2.21715e+08
gCTR	6h	2	Cerd_18_1_C22_d3	2.78323e+08
gCTR	1h	3	Cerd_18_1_C22_d3	1.33763e+08
gCTR	3h	3	Cerd_18_1_C22_d3	2.60807e+08
gCTR	6h	3	Cerd_18_1_C22_d3	2.61856e+08
gCTR	1h	4	Cerd_18_1_C22_d3	7.03035e+07
gCTR	3h	4	Cerd_18_1_C22_d3	1.4206e+08
gCTR	6h	4	Cerd_18_1_C22_d3	1.98801e+08
gCTR	1h	5	Cerd_18_1_C22_d3	7.81417e+07
gCTR	3h	5	Cerd_18_1_C22_d3	1.50051e+08
gCTR	6h	5	Cerd_18_1_C22_d3	1.94645e+08
gCTR	1h	6	Cerd_18_1_C22_d3	7.12815e+07
gCTR	3h	6	Cerd_18_1_C22_d3	1.4345e+08
gCTR	6h	6	Cerd_18_1_C22_d3	185096757
gCTR	1h	1	Cerd_18_1_C24_d3	1.84298e+08
gCTR	3h	1	Cerd_18_1_C24_d3	3.79242e+08
gCTR	6h	1	Cerd_18_1_C24_d3	4.70776e+08
gCTR	1h	2	Cerd_18_1_C24_d3	2.02004e+08
gCTR	3h	2	Cerd_18_1_C24_d3	3.51434e+08
gCTR	6h	2	Cerd_18_1_C24_d3	5.38071e+08
gCTR	1h	3	Cerd_18_1_C24_d3	2.61664e+08
gCTR	3h	3	Cerd_18_1_C24_d3	5.3563e+08
gCTR	6h	3	Cerd_18_1_C24_d3	5.66385e+08
gCTR	1h	4	Cerd_18_1_C24_d3	1.0409e+08
gCTR	3h	4	Cerd_18_1_C24_d3	219598645
gCTR	6h	4	Cerd_18_1_C24_d3	3.86229e+08
gCTR	1h	5	Cerd_18_1_C24_d3	1.09581e+08
gCTR	3h	5	Cerd_18_1_C24_d3	2.51788e+08
gCTR	6h	5	Cerd_18_1_C24_d3	3.54732e+08
gCTR	1h	6	Cerd_18_1_C24_d3	1.24685e+08
gCTR	3h	6	Cerd_18_1_C24_d3	2.53933e+08
gCTR	6h	6	Cerd_18_1_C24_d3	3.67616e+08
gCTR	1h	1	Cerd_18_1_C26_d3	5.13174e+07
gCTR	3h	1	Cerd_18_1_C26_d3	5.73001e+07
gCTR	6h	1	Cerd_18_1_C26_d3	6.9662e+07
gCTR	1h	2	Cerd_18_1_C26_d3	2.69409e+07
gCTR	3h	2	Cerd_18_1_C26_d3	4.64859e+07
gCTR	6h	2	Cerd_18_1_C26_d3	6.12597e+07
gCTR	1h	3	Cerd_18_1_C26_d3	3.85062e+07
gCTR	3h	3	Cerd_18_1_C26_d3	5.05756e+07
gCTR	6h	3	Cerd_18_1_C26_d3	4.3864e+07
gCTR	1h	4	Cerd_18_1_C26_d3	1.75781e+07
gCTR	3h	4	Cerd_18_1_C26_d3	3.21979e+07
gCTR	6h	4	Cerd_18_1_C26_d3	4.28285e+07
gCTR	1h	5	Cerd_18_1_C26_d3	1.36459e+07
gCTR	3h	5	Cerd_18_1_C26_d3	2.69876e+07
gCTR	6h	5	Cerd_18_1_C26_d3	3.34021e+07
gCTR	1h	6	Cerd_18_1_C26_d3	1.52605e+07
gCTR	3h	6	Cerd_18_1_C26_d3	2.8947e+07
gCTR	6h	6	Cerd_18_1_C26_d3	3.59973e+07
gCTR	1h	1	Cerd18:1/16:0d3	9.84754e+07
gCTR	3h	1	Cerd18:1/16:0d3	1.49368e+08
gCTR	6h	1	Cerd18:1/16:0d3	1.83631e+08
gCTR	1h	2	Cerd18:1/16:0d3	9.31384e+07
gCTR	3h	2	Cerd18:1/16:0d3	1.20975e+08
gCTR	6h	2	Cerd18:1/16:0d3	1.79316e+08
gCTR	1h	3	Cerd18:1/16:0d3	7.74882e+07
gCTR	3h	3	Cerd18:1/16:0d3	1.41707e+08
gCTR	6h	3	Cerd18:1/16:0d3	1.78457e+08
gCTR	1h	4	Cerd18:1/16:0d3	5.17461e+07
gCTR	3h	4	Cerd18:1/16:0d3	7.0193e+07
gCTR	6h	4	Cerd18:1/16:0d3	1.24046e+08
gCTR	1h	5	Cerd18:1/16:0d3	5.3397e+07
gCTR	3h	5	Cerd18:1/16:0d3	8.15322e+07
gCTR	6h	5	Cerd18:1/16:0d3	1.25071e+08
gCTR	1h	6	Cerd18:1/16:0d3	5.45908e+07
gCTR	3h	6	Cerd18:1/16:0d3	8.47036e+07
gCTR	6h	6	Cerd18:1/16:0d3	1.27746e+08
gCTR	1h	1	DG18:1/16:0d3	539845211
gCTR	3h	1	DG18:1/16:0d3	1080618182
gCTR	6h	1	DG18:1/16:0d3	1639318358
gCTR	1h	2	DG18:1/16:0d3	7.27079e+08
gCTR	3h	2	DG18:1/16:0d3	1289196082
gCTR	6h	2	DG18:1/16:0d3	1803796857
gCTR	1h	3	DG18:1/16:0d3	1173035850
gCTR	3h	3	DG18:1/16:0d3	1810771543
gCTR	6h	3	DG18:1/16:0d3	2722744109
gCTR	1h	4	DG18:1/16:0d3	3.25993e+08
gCTR	3h	4	DG18:1/16:0d3	5.98392e+08
gCTR	6h	4	DG18:1/16:0d3	1158909945
gCTR	1h	5	DG18:1/16:0d3	4.42567e+08
gCTR	3h	5	DG18:1/16:0d3	7.80933e+08
gCTR	6h	5	DG18:1/16:0d3	1170824078
gCTR	1h	6	DG18:1/16:0d3	4.19456e+08
gCTR	3h	6	DG18:1/16:0d3	7.11011e+08
gCTR	6h	6	DG18:1/16:0d3	1170069375
gCTR	1h	1	DG18:1/18:1d3	6.80811e+07
gCTR	3h	1	DG18:1/18:1d3	1.82601e+08
gCTR	6h	1	DG18:1/18:1d3	296200639
gCTR	1h	2	DG18:1/18:1d3	9.99299e+07
gCTR	3h	2	DG18:1/18:1d3	2.25098e+08
gCTR	6h	2	DG18:1/18:1d3	3.4117e+08
gCTR	1h	3	DG18:1/18:1d3	1.3944e+08
gCTR	3h	3	DG18:1/18:1d3	3.27525e+08
gCTR	6h	3	DG18:1/18:1d3	5.91353e+08
gCTR	1h	4	DG18:1/18:1d3	4.933e+07
gCTR	3h	4	DG18:1/18:1d3	117214537
gCTR	6h	4	DG18:1/18:1d3	212180804
gCTR	1h	5	DG18:1/18:1d3	6.37954e+07
gCTR	3h	5	DG18:1/18:1d3	147725780
gCTR	6h	5	DG18:1/18:1d3	2.462e+08
gCTR	1h	6	DG18:1/18:1d3	6.02132e+07
gCTR	3h	6	DG18:1/18:1d3	136339637
gCTR	6h	6	DG18:1/18:1d3	2.35856e+08
gCTR	1h	1	LPC16:0d3	3.98765e+08
gCTR	3h	1	LPC16:0d3	1790821628
gCTR	6h	1	LPC16:0d3	4419131652
gCTR	1h	2	LPC16:0d3	5.2306e+08
gCTR	3h	2	LPC16:0d3	2516857673
gCTR	6h	2	LPC16:0d3	5162031355
gCTR	1h	3	LPC16:0d3	1490791564
gCTR	3h	3	LPC16:0d3	4361510648
gCTR	6h	3	LPC16:0d3	5244755569
gCTR	1h	4	LPC16:0d3	2.10951e+08
gCTR	3h	4	LPC16:0d3	1294868331
gCTR	6h	4	LPC16:0d3	3788587738
gCTR	1h	5	LPC16:0d3	3.59614e+08
gCTR	3h	5	LPC16:0d3	1530727193
gCTR	6h	5	LPC16:0d3	2822956184
gCTR	1h	6	LPC16:0d3	295985942
gCTR	3h	6	LPC16:0d3	1438594009
gCTR	6h	6	LPC16:0d3	3320954000
gCTR	1h	1	LPC16:1d3	1.40783e+07
gCTR	3h	1	LPC16:1d3	7.1224e+07
gCTR	6h	1	LPC16:1d3	4.4638e+08
gCTR	1h	2	LPC16:1d3	1.34696e+07
gCTR	3h	2	LPC16:1d3	1.02147e+08
gCTR	6h	2	LPC16:1d3	548533159
gCTR	1h	3	LPC16:1d3	6.16739e+07
gCTR	3h	3	LPC16:1d3	305501387
gCTR	6h	3	LPC16:1d3	8.73536e+08
gCTR	1h	4	LPC16:1d3	4.40074e+06
gCTR	3h	4	LPC16:1d3	4.72256e+07
gCTR	6h	4	LPC16:1d3	3.07901e+08
gCTR	1h	5	LPC16:1d3	1.01206e+07
gCTR	3h	5	LPC16:1d3	8.34702e+07
gCTR	6h	5	LPC16:1d3	3.69767e+08
gCTR	1h	6	LPC16:1d3	8.55367e+06
gCTR	3h	6	LPC16:1d3	6.75341e+07
gCTR	6h	6	LPC16:1d3	3.83546e+08
gCTR	1h	1	LPC18:1d3	1.61722e+07
gCTR	3h	1	LPC18:1d3	1.48697e+08
gCTR	6h	1	LPC18:1d3	7.71108e+08
gCTR	1h	2	LPC18:1d3	2.00773e+07
gCTR	3h	2	LPC18:1d3	2.49034e+08
gCTR	6h	2	LPC18:1d3	1066936398
gCTR	1h	3	LPC18:1d3	7.61666e+07
gCTR	3h	3	LPC18:1d3	5.25415e+08
gCTR	6h	3	LPC18:1d3	1242472930
gCTR	1h	4	LPC18:1d3	6.25594e+06
gCTR	3h	4	LPC18:1d3	9.45768e+07
gCTR	6h	4	LPC18:1d3	5.67351e+08
gCTR	1h	5	LPC18:1d3	1.4505e+07
gCTR	3h	5	LPC18:1d3	1.47728e+08
gCTR	6h	5	LPC18:1d3	5.43218e+08
gCTR	1h	6	LPC18:1d3	1.18274e+07
gCTR	3h	6	LPC18:1d3	1.47462e+08
gCTR	6h	6	LPC18:1d3	7.13382e+08
gCTR	1h	1	PC32:0_2d3	30243308869
gCTR	3h	1	PC32:0_2d3	57558088766
gCTR	6h	1	PC32:0_2d3	75122331246
gCTR	1h	2	PC32:0_2d3	30335285041
gCTR	3h	2	PC32:0_2d3	56410805344
gCTR	6h	2	PC32:0_2d3	69561251809
gCTR	1h	3	PC32:0_2d3	28711254400
gCTR	3h	3	PC32:0_2d3	42280815199
gCTR	6h	3	PC32:0_2d3	40436773624
gCTR	1h	4	PC32:0_2d3	18432301499
gCTR	3h	4	PC32:0_2d3	40729935606
gCTR	6h	4	PC32:0_2d3	49680461433
gCTR	1h	5	PC32:0_2d3	16102811556
gCTR	3h	5	PC32:0_2d3	30025150343
gCTR	6h	5	PC32:0_2d3	37482232875
gCTR	1h	6	PC32:0_2d3	18188108503
gCTR	3h	6	PC32:0_2d3	32670154307
gCTR	6h	6	PC32:0_2d3	38744127789
gCTR	1h	1	PC32:0d3	31375321401
gCTR	3h	1	PC32:0d3	33069545657
gCTR	6h	1	PC32:0d3	37447646040
gCTR	1h	2	PC32:0d3	29147321756
gCTR	3h	2	PC32:0d3	32660606570
gCTR	6h	2	PC32:0d3	35352826656
gCTR	1h	3	PC32:0d3	26576411480
gCTR	3h	3	PC32:0d3	27546471282
gCTR	6h	3	PC32:0d3	26630336703
gCTR	1h	4	PC32:0d3	16217677482
gCTR	3h	4	PC32:0d3	20137436237
gCTR	6h	4	PC32:0d3	24075022797
gCTR	1h	5	PC32:0d3	15540919608
gCTR	3h	5	PC32:0d3	16561381415
gCTR	6h	5	PC32:0d3	18722240753
gCTR	1h	6	PC32:0d3	17934012722
gCTR	3h	6	PC32:0d3	18390262109
gCTR	6h	6	PC32:0d3	20376746960
gCTR	1h	1	PC34:1d3	16416683421
gCTR	3h	1	PC34:1d3	58639992273
gCTR	6h	1	PC34:1d3	84547064311
gCTR	1h	2	PC34:1d3	19127009627
gCTR	3h	2	PC34:1d3	58808295284
gCTR	6h	2	PC34:1d3	79472759376
gCTR	1h	3	PC34:1d3	22775603354
gCTR	3h	3	PC34:1d3	62042807888
gCTR	6h	3	PC34:1d3	89087256924
gCTR	1h	4	PC34:1d3	11551092085
gCTR	3h	4	PC34:1d3	33141722122
gCTR	6h	4	PC34:1d3	51003264435
gCTR	1h	5	PC34:1d3	11892996759
gCTR	3h	5	PC34:1d3	35479157349
gCTR	6h	5	PC34:1d3	50407261291
gCTR	1h	6	PC34:1d3	12502731624
gCTR	3h	6	PC34:1d3	35698522131
gCTR	6h	6	PC34:1d3	51469684605
gCTR	1h	1	PC34:2d3	6832382791
gCTR	3h	1	PC34:2d3	14675294608
gCTR	6h	1	PC34:2d3	24682314138
gCTR	1h	2	PC34:2d3	7387551695
gCTR	3h	2	PC34:2d3	17836998798
gCTR	6h	2	PC34:2d3	27402512177
gCTR	1h	3	PC34:2d3	11704429880
gCTR	3h	3	PC34:2d3	24129829563
gCTR	6h	3	PC34:2d3	38218897339
gCTR	1h	4	PC34:2d3	3888148234
gCTR	3h	4	PC34:2d3	9124851309
gCTR	6h	4	PC34:2d3	17121070486
gCTR	1h	5	PC34:2d3	4889136851
gCTR	3h	5	PC34:2d3	12094365936
gCTR	6h	5	PC34:2d3	18314941591
gCTR	1h	6	PC34:2d3	4625455190
gCTR	3h	6	PC34:2d3	10927726143
gCTR	6h	6	PC34:2d3	17751075403
gCTR	1h	1	PC36:2d3	1711736685
gCTR	3h	1	PC36:2d3	13848816294
gCTR	6h	1	PC36:2d3	22257400122
gCTR	1h	2	PC36:2d3	1691962515
gCTR	3h	2	PC36:2d3	15733536856
gCTR	6h	2	PC36:2d3	23458033075
gCTR	1h	3	PC36:2d3	3714785515
gCTR	3h	3	PC36:2d3	17791036474
gCTR	6h	3	PC36:2d3	29874857122
gCTR	1h	4	PC36:2d3	1295219493
gCTR	3h	4	PC36:2d3	8273159118
gCTR	6h	4	PC36:2d3	13884245380
gCTR	1h	5	PC36:2d3	1377712391
gCTR	3h	5	PC36:2d3	10237064536
gCTR	6h	5	PC36:2d3	15418165599
gCTR	1h	6	PC36:2d3	2310707361
gCTR	3h	6	PC36:2d3	10071683447
gCTR	6h	6	PC36:2d3	16518262879
gCTR	1h	1	TG52:1d3	8.11337e+08
gCTR	3h	1	TG52:1d3	8.25964e+08
gCTR	6h	1	TG52:1d3	5.74328e+08
gCTR	1h	2	TG52:1d3	6.30285e+08
gCTR	3h	2	TG52:1d3	5.7032e+08
gCTR	6h	2	TG52:1d3	4.90406e+08
gCTR	1h	3	TG52:1d3	4.4783e+08
gCTR	3h	3	TG52:1d3	635323068
gCTR	6h	3	TG52:1d3	5.47366e+08
gCTR	1h	4	TG52:1d3	2.08206e+07
gCTR	3h	4	TG52:1d3	2.30653e+07
gCTR	6h	4	TG52:1d3	1.7818e+07
gCTR	1h	5	TG52:1d3	1.29982e+07
gCTR	3h	5	TG52:1d3	1.63434e+07
gCTR	6h	5	TG52:1d3	1.24748e+07
gCTR	1h	6	TG52:1d3	1.49649e+07
gCTR	3h	6	TG52:1d3	1.67186e+07
gCTR	6h	6	TG52:1d3	1.28443e+07
gCTR	1h	1	TG52:2d3	1922434858
gCTR	3h	1	TG52:2d3	2084290933
gCTR	6h	1	TG52:2d3	1230836982
gCTR	1h	2	TG52:2d3	1492164279
gCTR	3h	2	TG52:2d3	1666780329
gCTR	6h	2	TG52:2d3	1105327317
gCTR	1h	3	TG52:2d3	1231431321
gCTR	3h	3	TG52:2d3	1861458684
gCTR	6h	3	TG52:2d3	2043263460
gCTR	1h	4	TG52:2d3	9.28749e+07
gCTR	3h	4	TG52:2d3	1.30821e+08
gCTR	6h	4	TG52:2d3	8.47509e+07
gCTR	1h	5	TG52:2d3	9.15404e+07
gCTR	3h	5	TG52:2d3	1.08715e+08
gCTR	6h	5	TG52:2d3	6.17097e+07
gCTR	1h	6	TG52:2d3	8.81803e+07
gCTR	3h	6	TG52:2d3	9.46359e+07
gCTR	6h	6	TG52:2d3	7.12839e+07
gRNF145	1h	1	CAR_C16_0_d3	170546360
gRNF145	3h	1	CAR_C16_0_d3	1.57185e+08
gRNF145	6h	1	CAR_C16_0_d3	1.08909e+08
gRNF145	1h	2	CAR_C16_0_d3	1.59768e+08
gRNF145	3h	2	CAR_C16_0_d3	1.64419e+08
gRNF145	6h	2	CAR_C16_0_d3	1.12246e+08
gRNF145	1h	3	CAR_C16_0_d3	1.11186e+08
gRNF145	3h	3	CAR_C16_0_d3	1.32393e+08
gRNF145	6h	3	CAR_C16_0_d3	8.32619e+07
gRNF145	1h	4	CAR_C16_0_d3	1.37972e+08
gRNF145	3h	4	CAR_C16_0_d3	1.29229e+08
gRNF145	6h	4	CAR_C16_0_d3	6.47131e+07
gRNF145	1h	5	CAR_C16_0_d3	8.82111e+07
gRNF145	3h	5	CAR_C16_0_d3	7.23851e+07
gRNF145	6h	5	CAR_C16_0_d3	68975974
gRNF145	1h	6	CAR_C16_0_d3	9.32644e+07
gRNF145	3h	6	CAR_C16_0_d3	7.23371e+07
gRNF145	6h	6	CAR_C16_0_d3	4.2929e+07
gRNF145	1h	1	Cerd_18_1_C18_0_d3	5.24779e+07
gRNF145	3h	1	Cerd_18_1_C18_0_d3	6.26186e+07
gRNF145	6h	1	Cerd_18_1_C18_0_d3	6.98225e+07
gRNF145	1h	2	Cerd_18_1_C18_0_d3	5.45047e+07
gRNF145	3h	2	Cerd_18_1_C18_0_d3	5.36669e+07
gRNF145	6h	2	Cerd_18_1_C18_0_d3	7.59578e+07
gRNF145	1h	3	Cerd_18_1_C18_0_d3	2.08814e+07
gRNF145	3h	3	Cerd_18_1_C18_0_d3	6.58952e+07
gRNF145	6h	3	Cerd_18_1_C18_0_d3	7.24218e+07
gRNF145	1h	4	Cerd_18_1_C18_0_d3	2.90971e+07
gRNF145	3h	4	Cerd_18_1_C18_0_d3	3.93291e+07
gRNF145	6h	4	Cerd_18_1_C18_0_d3	3.92748e+07
gRNF145	1h	5	Cerd_18_1_C18_0_d3	28110476
gRNF145	3h	5	Cerd_18_1_C18_0_d3	3.864e+07
gRNF145	6h	5	Cerd_18_1_C18_0_d3	46173472
gRNF145	1h	6	Cerd_18_1_C18_0_d3	2.67259e+07
gRNF145	3h	6	Cerd_18_1_C18_0_d3	3.53494e+07
gRNF145	6h	6	Cerd_18_1_C18_0_d3	4.10603e+07
gRNF145	1h	1	Cerd_18_1_C2_d3	1.44685e+06
gRNF145	3h	1	Cerd_18_1_C2_d3	1.46977e+06
gRNF145	6h	1	Cerd_18_1_C2_d3	1.51896e+06
gRNF145	1h	2	Cerd_18_1_C2_d3	1.25801e+06
gRNF145	3h	2	Cerd_18_1_C2_d3	1.3705e+06
gRNF145	6h	2	Cerd_18_1_C2_d3	1.57829e+06
gRNF145	1h	3	Cerd_18_1_C2_d3	845548
gRNF145	3h	3	Cerd_18_1_C2_d3	1.6791e+06
gRNF145	6h	3	Cerd_18_1_C2_d3	1.70265e+06
gRNF145	1h	4	Cerd_18_1_C2_d3	594686
gRNF145	3h	4	Cerd_18_1_C2_d3	724803
gRNF145	6h	4	Cerd_18_1_C2_d3	563701
gRNF145	1h	5	Cerd_18_1_C2_d3	726837
gRNF145	3h	5	Cerd_18_1_C2_d3	719108
gRNF145	6h	5	Cerd_18_1_C2_d3	839281
gRNF145	1h	6	Cerd_18_1_C2_d3	868935
gRNF145	3h	6	Cerd_18_1_C2_d3	693139
gRNF145	6h	6	Cerd_18_1_C2_d3	883543
gRNF145	1h	1	Cerd_18_1_C20_d3	2.7136e+07
gRNF145	3h	1	Cerd_18_1_C20_d3	3.05326e+07
gRNF145	6h	1	Cerd_18_1_C20_d3	3.13952e+07
gRNF145	1h	2	Cerd_18_1_C20_d3	2.42325e+07
gRNF145	3h	2	Cerd_18_1_C20_d3	2.45618e+07
gRNF145	6h	2	Cerd_18_1_C20_d3	3.46278e+07
gRNF145	1h	3	Cerd_18_1_C20_d3	1.1169e+07
gRNF145	3h	3	Cerd_18_1_C20_d3	3.54539e+07
gRNF145	6h	3	Cerd_18_1_C20_d3	3.85752e+07
gRNF145	1h	4	Cerd_18_1_C20_d3	1.77594e+07
gRNF145	3h	4	Cerd_18_1_C20_d3	1.98681e+07
gRNF145	6h	4	Cerd_18_1_C20_d3	1.99339e+07
gRNF145	1h	5	Cerd_18_1_C20_d3	1.35525e+07
gRNF145	3h	5	Cerd_18_1_C20_d3	1.73303e+07
gRNF145	6h	5	Cerd_18_1_C20_d3	23492528
gRNF145	1h	6	Cerd_18_1_C20_d3	1.62141e+07
gRNF145	3h	6	Cerd_18_1_C20_d3	2.00382e+07
gRNF145	6h	6	Cerd_18_1_C20_d3	2.02445e+07
gRNF145	1h	1	Cerd_18_1_C22_d3	1.61794e+08
gRNF145	3h	1	Cerd_18_1_C22_d3	228942967
gRNF145	6h	1	Cerd_18_1_C22_d3	2.46543e+08
gRNF145	1h	2	Cerd_18_1_C22_d3	1.53187e+08
gRNF145	3h	2	Cerd_18_1_C22_d3	2.01688e+08
gRNF145	6h	2	Cerd_18_1_C22_d3	2.7624e+08
gRNF145	1h	3	Cerd_18_1_C22_d3	8.1927e+07
gRNF145	3h	3	Cerd_18_1_C22_d3	2.97254e+08
gRNF145	6h	3	Cerd_18_1_C22_d3	3.05721e+08
gRNF145	1h	4	Cerd_18_1_C22_d3	9.03276e+07
gRNF145	3h	4	Cerd_18_1_C22_d3	1.40149e+08
gRNF145	6h	4	Cerd_18_1_C22_d3	1.3321e+08
gRNF145	1h	5	Cerd_18_1_C22_d3	8.23159e+07
gRNF145	3h	5	Cerd_18_1_C22_d3	1.43442e+08
gRNF145	6h	5	Cerd_18_1_C22_d3	162031545
gRNF145	1h	6	Cerd_18_1_C22_d3	9.01717e+07
gRNF145	3h	6	Cerd_18_1_C22_d3	1.36976e+08
gRNF145	6h	6	Cerd_18_1_C22_d3	153091970
gRNF145	1h	1	Cerd_18_1_C24_d3	2.32161e+08
gRNF145	3h	1	Cerd_18_1_C24_d3	4.44906e+08
gRNF145	6h	1	Cerd_18_1_C24_d3	5.69518e+08
gRNF145	1h	2	Cerd_18_1_C24_d3	2.25064e+08
gRNF145	3h	2	Cerd_18_1_C24_d3	4.1604e+08
gRNF145	6h	2	Cerd_18_1_C24_d3	5.34699e+08
gRNF145	1h	3	Cerd_18_1_C24_d3	1.63761e+08
gRNF145	3h	3	Cerd_18_1_C24_d3	6.5307e+08
gRNF145	6h	3	Cerd_18_1_C24_d3	7.18299e+08
gRNF145	1h	4	Cerd_18_1_C24_d3	1.31391e+08
gRNF145	3h	4	Cerd_18_1_C24_d3	2.61935e+08
gRNF145	6h	4	Cerd_18_1_C24_d3	301445148
gRNF145	1h	5	Cerd_18_1_C24_d3	1.15464e+08
gRNF145	3h	5	Cerd_18_1_C24_d3	2.58796e+08
gRNF145	6h	5	Cerd_18_1_C24_d3	389360376
gRNF145	1h	6	Cerd_18_1_C24_d3	1.20918e+08
gRNF145	3h	6	Cerd_18_1_C24_d3	268875576
gRNF145	6h	6	Cerd_18_1_C24_d3	3.43359e+08
gRNF145	1h	1	Cerd_18_1_C26_d3	5.29027e+07
gRNF145	3h	1	Cerd_18_1_C26_d3	6.147e+07
gRNF145	6h	1	Cerd_18_1_C26_d3	5.86553e+07
gRNF145	1h	2	Cerd_18_1_C26_d3	2.96978e+07
gRNF145	3h	2	Cerd_18_1_C26_d3	4.75931e+07
gRNF145	6h	2	Cerd_18_1_C26_d3	5.97401e+07
gRNF145	1h	3	Cerd_18_1_C26_d3	1.61857e+07
gRNF145	3h	3	Cerd_18_1_C26_d3	6.7861e+07
gRNF145	6h	3	Cerd_18_1_C26_d3	5.79458e+07
gRNF145	1h	4	Cerd_18_1_C26_d3	1.94009e+07
gRNF145	3h	4	Cerd_18_1_C26_d3	3.58048e+07
gRNF145	6h	4	Cerd_18_1_C26_d3	3.20439e+07
gRNF145	1h	5	Cerd_18_1_C26_d3	1.61705e+07
gRNF145	3h	5	Cerd_18_1_C26_d3	2.40948e+07
gRNF145	6h	5	Cerd_18_1_C26_d3	32952449
gRNF145	1h	6	Cerd_18_1_C26_d3	1.75634e+07
gRNF145	3h	6	Cerd_18_1_C26_d3	2.63205e+07
gRNF145	6h	6	Cerd_18_1_C26_d3	3.05515e+07
gRNF145	1h	1	Cerd18:1/16:0d3	8.83156e+07
gRNF145	3h	1	Cerd18:1/16:0d3	1.09906e+08
gRNF145	6h	1	Cerd18:1/16:0d3	1.18352e+08
gRNF145	1h	2	Cerd18:1/16:0d3	7.89058e+07
gRNF145	3h	2	Cerd18:1/16:0d3	8.8734e+07
gRNF145	6h	2	Cerd18:1/16:0d3	1.18866e+08
gRNF145	1h	3	Cerd18:1/16:0d3	4.44668e+07
gRNF145	3h	3	Cerd18:1/16:0d3	1.1376e+08
gRNF145	6h	3	Cerd18:1/16:0d3	116603303
gRNF145	1h	4	Cerd18:1/16:0d3	4.12548e+07
gRNF145	3h	4	Cerd18:1/16:0d3	5.14389e+07
gRNF145	6h	4	Cerd18:1/16:0d3	5.47871e+07
gRNF145	1h	5	Cerd18:1/16:0d3	4.27863e+07
gRNF145	3h	5	Cerd18:1/16:0d3	5.78072e+07
gRNF145	6h	5	Cerd18:1/16:0d3	7.04996e+07
gRNF145	1h	6	Cerd18:1/16:0d3	3.85075e+07
gRNF145	3h	6	Cerd18:1/16:0d3	4.72911e+07
gRNF145	6h	6	Cerd18:1/16:0d3	6.34534e+07
gRNF145	1h	1	DG18:1/16:0d3	463399303
gRNF145	3h	1	DG18:1/16:0d3	7.08274e+08
gRNF145	6h	1	DG18:1/16:0d3	1209980243
gRNF145	1h	2	DG18:1/16:0d3	5.80367e+08
gRNF145	3h	2	DG18:1/16:0d3	1074227647
gRNF145	6h	2	DG18:1/16:0d3	1571788441
gRNF145	1h	3	DG18:1/16:0d3	5.93865e+08
gRNF145	3h	3	DG18:1/16:0d3	1528592213
gRNF145	6h	3	DG18:1/16:0d3	2070375340
gRNF145	1h	4	DG18:1/16:0d3	2.38616e+08
gRNF145	3h	4	DG18:1/16:0d3	4.51973e+08
gRNF145	6h	4	DG18:1/16:0d3	6.43576e+08
gRNF145	1h	5	DG18:1/16:0d3	277753495
gRNF145	3h	5	DG18:1/16:0d3	6.11817e+08
gRNF145	6h	5	DG18:1/16:0d3	9.45676e+08
gRNF145	1h	6	DG18:1/16:0d3	3.18803e+08
gRNF145	3h	6	DG18:1/16:0d3	5.24142e+08
gRNF145	6h	6	DG18:1/16:0d3	8.55854e+08
gRNF145	1h	1	DG18:1/18:1d3	6.57128e+07
gRNF145	3h	1	DG18:1/18:1d3	1.38892e+08
gRNF145	6h	1	DG18:1/18:1d3	2.39129e+08
gRNF145	1h	2	DG18:1/18:1d3	8.85985e+07
gRNF145	3h	2	DG18:1/18:1d3	2.07865e+08
gRNF145	6h	2	DG18:1/18:1d3	362250773
gRNF145	1h	3	DG18:1/18:1d3	9.47625e+07
gRNF145	3h	3	DG18:1/18:1d3	3.38841e+08
gRNF145	6h	3	DG18:1/18:1d3	5.51497e+08
gRNF145	1h	4	DG18:1/18:1d3	3.80165e+07
gRNF145	3h	4	DG18:1/18:1d3	9.05237e+07
gRNF145	6h	4	DG18:1/18:1d3	1.48106e+08
gRNF145	1h	5	DG18:1/18:1d3	4.23055e+07
gRNF145	3h	5	DG18:1/18:1d3	1.35085e+08
gRNF145	6h	5	DG18:1/18:1d3	2.43572e+08
gRNF145	1h	6	DG18:1/18:1d3	5.31948e+07
gRNF145	3h	6	DG18:1/18:1d3	1.29554e+08
gRNF145	6h	6	DG18:1/18:1d3	2.14605e+08
gRNF145	1h	1	LPC16:0d3	1384371053
gRNF145	3h	1	LPC16:0d3	3691539225
gRNF145	6h	1	LPC16:0d3	6683783431
gRNF145	1h	2	LPC16:0d3	1382439698
gRNF145	3h	2	LPC16:0d3	3109889697
gRNF145	6h	2	LPC16:0d3	5875092775
gRNF145	1h	3	LPC16:0d3	959321687
gRNF145	3h	3	LPC16:0d3	3835966048
gRNF145	6h	3	LPC16:0d3	4754430976
gRNF145	1h	4	LPC16:0d3	7.502e+08
gRNF145	3h	4	LPC16:0d3	1768689050
gRNF145	6h	4	LPC16:0d3	3388171787
gRNF145	1h	5	LPC16:0d3	5.86903e+08
gRNF145	3h	5	LPC16:0d3	1461469613
gRNF145	6h	5	LPC16:0d3	2423825101
gRNF145	1h	6	LPC16:0d3	5.63258e+08
gRNF145	3h	6	LPC16:0d3	1668114995
gRNF145	6h	6	LPC16:0d3	2258162087
gRNF145	1h	1	LPC16:1d3	2.93563e+07
gRNF145	3h	1	LPC16:1d3	8.45706e+07
gRNF145	6h	1	LPC16:1d3	2.59975e+08
gRNF145	1h	2	LPC16:1d3	2.97495e+07
gRNF145	3h	2	LPC16:1d3	9.43644e+07
gRNF145	6h	2	LPC16:1d3	3.45617e+08
gRNF145	1h	3	LPC16:1d3	5.43267e+07
gRNF145	3h	3	LPC16:1d3	2.13706e+08
gRNF145	6h	3	LPC16:1d3	4.65076e+08
gRNF145	1h	4	LPC16:1d3	1.34374e+07
gRNF145	3h	4	LPC16:1d3	5.14212e+07
gRNF145	6h	4	LPC16:1d3	1.32339e+08
gRNF145	1h	5	LPC16:1d3	1.36957e+07
gRNF145	3h	5	LPC16:1d3	6.03705e+07
gRNF145	6h	5	LPC16:1d3	2.20603e+08
gRNF145	1h	6	LPC16:1d3	1.6335e+07
gRNF145	3h	6	LPC16:1d3	5.96966e+07
gRNF145	6h	6	LPC16:1d3	1.47979e+08
gRNF145	1h	1	LPC18:1d3	4.79786e+07
gRNF145	3h	1	LPC18:1d3	2.01585e+08
gRNF145	6h	1	LPC18:1d3	5.7668e+08
gRNF145	1h	2	LPC18:1d3	5.09098e+07
gRNF145	3h	2	LPC18:1d3	2.23341e+08
gRNF145	6h	2	LPC18:1d3	7.52679e+08
gRNF145	1h	3	LPC18:1d3	5.84647e+07
gRNF145	3h	3	LPC18:1d3	3.94769e+08
gRNF145	6h	3	LPC18:1d3	8.35433e+08
gRNF145	1h	4	LPC18:1d3	1.66751e+07
gRNF145	3h	4	LPC18:1d3	8.98087e+07
gRNF145	6h	4	LPC18:1d3	2.68861e+08
gRNF145	1h	5	LPC18:1d3	2.31301e+07
gRNF145	3h	5	LPC18:1d3	1.23426e+08
gRNF145	6h	5	LPC18:1d3	3.97585e+08
gRNF145	1h	6	LPC18:1d3	2.21241e+07
gRNF145	3h	6	LPC18:1d3	1.36122e+08
gRNF145	6h	6	LPC18:1d3	3.44651e+08
gRNF145	1h	1	PC32:0_2d3	20840792993
gRNF145	3h	1	PC32:0_2d3	35866806530
gRNF145	6h	1	PC32:0_2d3	48082064871
gRNF145	1h	2	PC32:0_2d3	22414993837
gRNF145	3h	2	PC32:0_2d3	37280201090
gRNF145	6h	2	PC32:0_2d3	47994710269
gRNF145	1h	3	PC32:0_2d3	11801529379
gRNF145	3h	3	PC32:0_2d3	30903494473
gRNF145	6h	3	PC32:0_2d3	36172792013
gRNF145	1h	4	PC32:0_2d3	14129601137
gRNF145	3h	4	PC32:0_2d3	27677918037
gRNF145	6h	4	PC32:0_2d3	33865087075
gRNF145	1h	5	PC32:0_2d3	10740195568
gRNF145	3h	5	PC32:0_2d3	20747454109
gRNF145	6h	5	PC32:0_2d3	27287316658
gRNF145	1h	6	PC32:0_2d3	11659486154
gRNF145	3h	6	PC32:0_2d3	21719200287
gRNF145	6h	6	PC32:0_2d3	27258464852
gRNF145	1h	1	PC32:0d3	17079751696
gRNF145	3h	1	PC32:0d3	16183218699
gRNF145	6h	1	PC32:0d3	18776023687
gRNF145	1h	2	PC32:0d3	18719555097
gRNF145	3h	2	PC32:0d3	17770547114
gRNF145	6h	2	PC32:0d3	19850594899
gRNF145	1h	3	PC32:0d3	10306246657
gRNF145	3h	3	PC32:0d3	17386018506
gRNF145	6h	3	PC32:0d3	19254344829
gRNF145	1h	4	PC32:0d3	10384874198
gRNF145	3h	4	PC32:0d3	11248676725
gRNF145	6h	4	PC32:0d3	11565938147
gRNF145	1h	5	PC32:0d3	9548991692
gRNF145	3h	5	PC32:0d3	9785585630
gRNF145	6h	5	PC32:0d3	11036072354
gRNF145	1h	6	PC32:0d3	11332777350
gRNF145	3h	6	PC32:0d3	10586973063
gRNF145	6h	6	PC32:0d3	10979432069
gRNF145	1h	1	PC34:1d3	26271148702
gRNF145	3h	1	PC34:1d3	66839695869
gRNF145	6h	1	PC34:1d3	90867669779
gRNF145	1h	2	PC34:1d3	27335512015
gRNF145	3h	2	PC34:1d3	69356077405
gRNF145	6h	2	PC34:1d3	92362170094
gRNF145	1h	3	PC34:1d3	17400303874
gRNF145	3h	3	PC34:1d3	66811519599
gRNF145	6h	3	PC34:1d3	84868792872
gRNF145	1h	4	PC34:1d3	15712721334
gRNF145	3h	4	PC34:1d3	41404404186
gRNF145	6h	4	PC34:1d3	52945624730
gRNF145	1h	5	PC34:1d3	15220565863
gRNF145	3h	5	PC34:1d3	39310865163
gRNF145	6h	5	PC34:1d3	53828164512
gRNF145	1h	6	PC34:1d3	15479052125
gRNF145	3h	6	PC34:1d3	37447111663
gRNF145	6h	6	PC34:1d3	56397517832
gRNF145	1h	1	PC34:2d3	8968206393
gRNF145	3h	1	PC34:2d3	19282815980
gRNF145	6h	1	PC34:2d3	28562102495
gRNF145	1h	2	PC34:2d3	11265656816
gRNF145	3h	2	PC34:2d3	21976371909
gRNF145	6h	2	PC34:2d3	31523912149
gRNF145	1h	3	PC34:2d3	7866271489
gRNF145	3h	3	PC34:2d3	25691954975
gRNF145	6h	3	PC34:2d3	34776014302
gRNF145	1h	4	PC34:2d3	4778577289
gRNF145	3h	4	PC34:2d3	11400249865
gRNF145	6h	4	PC34:2d3	16102745605
gRNF145	1h	5	PC34:2d3	5245505897
gRNF145	3h	5	PC34:2d3	12125043137
gRNF145	6h	5	PC34:2d3	19356155607
gRNF145	1h	6	PC34:2d3	5191173801
gRNF145	3h	6	PC34:2d3	11776036474
gRNF145	6h	6	PC34:2d3	17076718630
gRNF145	1h	1	PC36:2d3	1640404928
gRNF145	3h	1	PC36:2d3	16530575117
gRNF145	6h	1	PC36:2d3	25280428005
gRNF145	1h	2	PC36:2d3	2784085516
gRNF145	3h	2	PC36:2d3	18841703818
gRNF145	6h	2	PC36:2d3	29291919035
gRNF145	1h	3	PC36:2d3	2409887690
gRNF145	3h	3	PC36:2d3	21555395474
gRNF145	6h	3	PC36:2d3	32914507061
gRNF145	1h	4	PC36:2d3	1714694355
gRNF145	3h	4	PC36:2d3	9802160402
gRNF145	6h	4	PC36:2d3	14361089929
gRNF145	1h	5	PC36:2d3	1455722961
gRNF145	3h	5	PC36:2d3	11644041224
gRNF145	6h	5	PC36:2d3	18880974313
gRNF145	1h	6	PC36:2d3	2660871137
gRNF145	3h	6	PC36:2d3	11500821981
gRNF145	6h	6	PC36:2d3	18050959898
gRNF145	1h	1	TG52:1d3	7.30019e+08
gRNF145	3h	1	TG52:1d3	1153222891
gRNF145	6h	1	TG52:1d3	9.31353e+08
gRNF145	1h	2	TG52:1d3	8.78783e+08
gRNF145	3h	2	TG52:1d3	8.80662e+08
gRNF145	6h	2	TG52:1d3	8.73977e+08
gRNF145	1h	3	TG52:1d3	4.52682e+07
gRNF145	3h	3	TG52:1d3	7.07516e+08
gRNF145	6h	3	TG52:1d3	6.69494e+08
gRNF145	1h	4	TG52:1d3	2.63696e+07
gRNF145	3h	4	TG52:1d3	4.03417e+07
gRNF145	6h	4	TG52:1d3	3.59024e+07
gRNF145	1h	5	TG52:1d3	1.5226e+07
gRNF145	3h	5	TG52:1d3	2.8199e+07
gRNF145	6h	5	TG52:1d3	2.53373e+07
gRNF145	1h	6	TG52:1d3	1.90463e+07
gRNF145	3h	6	TG52:1d3	2.71006e+07
gRNF145	6h	6	TG52:1d3	2.53898e+07
gRNF145	1h	1	TG52:2d3	2001620508
gRNF145	3h	1	TG52:2d3	2739159421
gRNF145	6h	1	TG52:2d3	2502454798
gRNF145	1h	2	TG52:2d3	2373801613
gRNF145	3h	2	TG52:2d3	2273601750
gRNF145	6h	2	TG52:2d3	2223779288
gRNF145	1h	3	TG52:2d3	1.52927e+08
gRNF145	3h	3	TG52:2d3	2571257849
gRNF145	6h	3	TG52:2d3	2946899183
gRNF145	1h	4	TG52:2d3	1.22274e+08
gRNF145	3h	4	TG52:2d3	2.01633e+08
gRNF145	6h	4	TG52:2d3	1.54264e+08
gRNF145	1h	5	TG52:2d3	7.94465e+07
gRNF145	3h	5	TG52:2d3	1.50142e+08
gRNF145	6h	5	TG52:2d3	1.30332e+08
gRNF145	1h	6	TG52:2d3	8.37808e+07
gRNF145	3h	6	TG52:2d3	1.38536e+08
gRNF145	6h	6	TG52:2d3	1.37097e+08
gADIPOR2	1h	1	CAR_C16_0_d3	2.1879e+08
gADIPOR2	3h	1	CAR_C16_0_d3	1.54555e+08
gADIPOR2	6h	1	CAR_C16_0_d3	1.16044e+08
gADIPOR2	1h	2	CAR_C16_0_d3	2.11777e+08
gADIPOR2	3h	2	CAR_C16_0_d3	1.30986e+08
gADIPOR2	6h	2	CAR_C16_0_d3	9.29657e+07
gADIPOR2	1h	3	CAR_C16_0_d3	2.33637e+08
gADIPOR2	3h	3	CAR_C16_0_d3	1.17327e+08
gADIPOR2	6h	3	CAR_C16_0_d3	6.46456e+07
gADIPOR2	1h	4	CAR_C16_0_d3	1.43214e+08
gADIPOR2	3h	4	CAR_C16_0_d3	1.00226e+08
gADIPOR2	6h	4	CAR_C16_0_d3	5.64409e+07
gADIPOR2	1h	5	CAR_C16_0_d3	1.15829e+08
gADIPOR2	3h	5	CAR_C16_0_d3	6.47534e+07
gADIPOR2	6h	5	CAR_C16_0_d3	4.86038e+07
gADIPOR2	1h	6	CAR_C16_0_d3	1.28727e+08
gADIPOR2	3h	6	CAR_C16_0_d3	5.95304e+07
gADIPOR2	6h	6	CAR_C16_0_d3	4.31734e+07
gADIPOR2	1h	1	Cerd_18_1_C18_0_d3	6.34091e+07
gADIPOR2	3h	1	Cerd_18_1_C18_0_d3	1.07342e+08
gADIPOR2	6h	1	Cerd_18_1_C18_0_d3	1.7088e+08
gADIPOR2	1h	2	Cerd_18_1_C18_0_d3	6.35006e+07
gADIPOR2	3h	2	Cerd_18_1_C18_0_d3	1.08952e+08
gADIPOR2	6h	2	Cerd_18_1_C18_0_d3	1.94423e+08
gADIPOR2	1h	3	Cerd_18_1_C18_0_d3	5.09028e+07
gADIPOR2	3h	3	Cerd_18_1_C18_0_d3	1.17208e+08
gADIPOR2	6h	3	Cerd_18_1_C18_0_d3	1.16025e+08
gADIPOR2	1h	4	Cerd_18_1_C18_0_d3	3.58139e+07
gADIPOR2	3h	4	Cerd_18_1_C18_0_d3	8.2123e+07
gADIPOR2	6h	4	Cerd_18_1_C18_0_d3	1.06581e+08
gADIPOR2	1h	5	Cerd_18_1_C18_0_d3	2.95716e+07
gADIPOR2	3h	5	Cerd_18_1_C18_0_d3	67160596
gADIPOR2	6h	5	Cerd_18_1_C18_0_d3	1.0507e+08
gADIPOR2	1h	6	Cerd_18_1_C18_0_d3	3.29674e+07
gADIPOR2	3h	6	Cerd_18_1_C18_0_d3	7.36812e+07
gADIPOR2	6h	6	Cerd_18_1_C18_0_d3	1.05103e+08
gADIPOR2	1h	1	Cerd_18_1_C2_d3	1.40716e+06
gADIPOR2	3h	1	Cerd_18_1_C2_d3	1.06206e+06
gADIPOR2	6h	1	Cerd_18_1_C2_d3	1.24882e+06
gADIPOR2	1h	2	Cerd_18_1_C2_d3	1.47409e+06
gADIPOR2	3h	2	Cerd_18_1_C2_d3	1.25382e+06
gADIPOR2	6h	2	Cerd_18_1_C2_d3	1.37397e+06
gADIPOR2	1h	3	Cerd_18_1_C2_d3	1.75925e+06
gADIPOR2	3h	3	Cerd_18_1_C2_d3	1.12029e+06
gADIPOR2	6h	3	Cerd_18_1_C2_d3	1.59419e+06
gADIPOR2	1h	4	Cerd_18_1_C2_d3	705698
gADIPOR2	3h	4	Cerd_18_1_C2_d3	514970
gADIPOR2	6h	4	Cerd_18_1_C2_d3	633888
gADIPOR2	1h	5	Cerd_18_1_C2_d3	622285
gADIPOR2	3h	5	Cerd_18_1_C2_d3	665857
gADIPOR2	6h	5	Cerd_18_1_C2_d3	746151
gADIPOR2	1h	6	Cerd_18_1_C2_d3	703557
gADIPOR2	3h	6	Cerd_18_1_C2_d3	758288
gADIPOR2	6h	6	Cerd_18_1_C2_d3	677474
gADIPOR2	1h	1	Cerd_18_1_C20_d3	1.66647e+07
gADIPOR2	3h	1	Cerd_18_1_C20_d3	3.38186e+07
gADIPOR2	6h	1	Cerd_18_1_C20_d3	5.54966e+07
gADIPOR2	1h	2	Cerd_18_1_C20_d3	1.76723e+07
gADIPOR2	3h	2	Cerd_18_1_C20_d3	3.37572e+07
gADIPOR2	6h	2	Cerd_18_1_C20_d3	5.22987e+07
gADIPOR2	1h	3	Cerd_18_1_C20_d3	2.03922e+07
gADIPOR2	3h	3	Cerd_18_1_C20_d3	3.9556e+07
gADIPOR2	6h	3	Cerd_18_1_C20_d3	3.01914e+07
gADIPOR2	1h	4	Cerd_18_1_C20_d3	1.13046e+07
gADIPOR2	3h	4	Cerd_18_1_C20_d3	2.55358e+07
gADIPOR2	6h	4	Cerd_18_1_C20_d3	3.78595e+07
gADIPOR2	1h	5	Cerd_18_1_C20_d3	1.05639e+07
gADIPOR2	3h	5	Cerd_18_1_C20_d3	2.17256e+07
gADIPOR2	6h	5	Cerd_18_1_C20_d3	3.4593e+07
gADIPOR2	1h	6	Cerd_18_1_C20_d3	1.15642e+07
gADIPOR2	3h	6	Cerd_18_1_C20_d3	2.34206e+07
gADIPOR2	6h	6	Cerd_18_1_C20_d3	3.22159e+07
gADIPOR2	1h	1	Cerd_18_1_C22_d3	1.17058e+08
gADIPOR2	3h	1	Cerd_18_1_C22_d3	1.99754e+08
gADIPOR2	6h	1	Cerd_18_1_C22_d3	3.12374e+08
gADIPOR2	1h	2	Cerd_18_1_C22_d3	1.03539e+08
gADIPOR2	3h	2	Cerd_18_1_C22_d3	2.02134e+08
gADIPOR2	6h	2	Cerd_18_1_C22_d3	3.4391e+08
gADIPOR2	1h	3	Cerd_18_1_C22_d3	1.37794e+08
gADIPOR2	3h	3	Cerd_18_1_C22_d3	2.29162e+08
gADIPOR2	6h	3	Cerd_18_1_C22_d3	2.00342e+08
gADIPOR2	1h	4	Cerd_18_1_C22_d3	7.71964e+07
gADIPOR2	3h	4	Cerd_18_1_C22_d3	1.39929e+08
gADIPOR2	6h	4	Cerd_18_1_C22_d3	1.97786e+08
gADIPOR2	1h	5	Cerd_18_1_C22_d3	6.21989e+07
gADIPOR2	3h	5	Cerd_18_1_C22_d3	1.29493e+08
gADIPOR2	6h	5	Cerd_18_1_C22_d3	191712426
gADIPOR2	1h	6	Cerd_18_1_C22_d3	6.88435e+07
gADIPOR2	3h	6	Cerd_18_1_C22_d3	1.45312e+08
gADIPOR2	6h	6	Cerd_18_1_C22_d3	1.92069e+08
gADIPOR2	1h	1	Cerd_18_1_C24_d3	1.80602e+08
gADIPOR2	3h	1	Cerd_18_1_C24_d3	3.44836e+08
gADIPOR2	6h	1	Cerd_18_1_C24_d3	548727859
gADIPOR2	1h	2	Cerd_18_1_C24_d3	184168807
gADIPOR2	3h	2	Cerd_18_1_C24_d3	3.64495e+08
gADIPOR2	6h	2	Cerd_18_1_C24_d3	5.65448e+08
gADIPOR2	1h	3	Cerd_18_1_C24_d3	288779612
gADIPOR2	3h	3	Cerd_18_1_C24_d3	4.23587e+08
gADIPOR2	6h	3	Cerd_18_1_C24_d3	4.04955e+08
gADIPOR2	1h	4	Cerd_18_1_C24_d3	1.2371e+08
gADIPOR2	3h	4	Cerd_18_1_C24_d3	2.3576e+08
gADIPOR2	6h	4	Cerd_18_1_C24_d3	3.93696e+08
gADIPOR2	1h	5	Cerd_18_1_C24_d3	9.29734e+07
gADIPOR2	3h	5	Cerd_18_1_C24_d3	2.2746e+08
gADIPOR2	6h	5	Cerd_18_1_C24_d3	3.04998e+08
gADIPOR2	1h	6	Cerd_18_1_C24_d3	1.07288e+08
gADIPOR2	3h	6	Cerd_18_1_C24_d3	2.47286e+08
gADIPOR2	6h	6	Cerd_18_1_C24_d3	350880169
gADIPOR2	1h	1	Cerd_18_1_C26_d3	5.27939e+07
gADIPOR2	3h	1	Cerd_18_1_C26_d3	6.56836e+07
gADIPOR2	6h	1	Cerd_18_1_C26_d3	8.32106e+07
gADIPOR2	1h	2	Cerd_18_1_C26_d3	2.78539e+07
gADIPOR2	3h	2	Cerd_18_1_C26_d3	5.60141e+07
gADIPOR2	6h	2	Cerd_18_1_C26_d3	8.53824e+07
gADIPOR2	1h	3	Cerd_18_1_C26_d3	4.03325e+07
gADIPOR2	3h	3	Cerd_18_1_C26_d3	6.11961e+07
gADIPOR2	6h	3	Cerd_18_1_C26_d3	3.72159e+07
gADIPOR2	1h	4	Cerd_18_1_C26_d3	2.36592e+07
gADIPOR2	3h	4	Cerd_18_1_C26_d3	3.77741e+07
gADIPOR2	6h	4	Cerd_18_1_C26_d3	5.10553e+07
gADIPOR2	1h	5	Cerd_18_1_C26_d3	1.50898e+07
gADIPOR2	3h	5	Cerd_18_1_C26_d3	2.79013e+07
gADIPOR2	6h	5	Cerd_18_1_C26_d3	3.90653e+07
gADIPOR2	1h	6	Cerd_18_1_C26_d3	1.91229e+07
gADIPOR2	3h	6	Cerd_18_1_C26_d3	3.43783e+07
gADIPOR2	6h	6	Cerd_18_1_C26_d3	4.13563e+07
gADIPOR2	1h	1	Cerd18:1/16:0d3	1.06406e+08
gADIPOR2	3h	1	Cerd18:1/16:0d3	1.68291e+08
gADIPOR2	6h	1	Cerd18:1/16:0d3	2.87383e+08
gADIPOR2	1h	2	Cerd18:1/16:0d3	111750354
gADIPOR2	3h	2	Cerd18:1/16:0d3	1.78598e+08
gADIPOR2	6h	2	Cerd18:1/16:0d3	3.08825e+08
gADIPOR2	1h	3	Cerd18:1/16:0d3	9.77163e+07
gADIPOR2	3h	3	Cerd18:1/16:0d3	2.22845e+08
gADIPOR2	6h	3	Cerd18:1/16:0d3	248450773
gADIPOR2	1h	4	Cerd18:1/16:0d3	5.86166e+07
gADIPOR2	3h	4	Cerd18:1/16:0d3	1.17391e+08
gADIPOR2	6h	4	Cerd18:1/16:0d3	1.9585e+08
gADIPOR2	1h	5	Cerd18:1/16:0d3	5.20543e+07
gADIPOR2	3h	5	Cerd18:1/16:0d3	91189155
gADIPOR2	6h	5	Cerd18:1/16:0d3	1.73807e+08
gADIPOR2	1h	6	Cerd18:1/16:0d3	5.72889e+07
gADIPOR2	3h	6	Cerd18:1/16:0d3	9.91798e+07
gADIPOR2	6h	6	Cerd18:1/16:0d3	1.86333e+08
gADIPOR2	1h	1	DG18:1/16:0d3	7.02259e+08
gADIPOR2	3h	1	DG18:1/16:0d3	1225433474
gADIPOR2	6h	1	DG18:1/16:0d3	1974526664
gADIPOR2	1h	2	DG18:1/16:0d3	7.40646e+08
gADIPOR2	3h	2	DG18:1/16:0d3	1499960367
gADIPOR2	6h	2	DG18:1/16:0d3	2571066879
gADIPOR2	1h	3	DG18:1/16:0d3	1628464927
gADIPOR2	3h	3	DG18:1/16:0d3	2456237843
gADIPOR2	6h	3	DG18:1/16:0d3	3579764486
gADIPOR2	1h	4	DG18:1/16:0d3	4.36039e+08
gADIPOR2	3h	4	DG18:1/16:0d3	8.36792e+08
gADIPOR2	6h	4	DG18:1/16:0d3	1546308431
gADIPOR2	1h	5	DG18:1/16:0d3	4.44359e+08
gADIPOR2	3h	5	DG18:1/16:0d3	8.61127e+08
gADIPOR2	6h	5	DG18:1/16:0d3	1585538989
gADIPOR2	1h	6	DG18:1/16:0d3	4.42616e+08
gADIPOR2	3h	6	DG18:1/16:0d3	9.80979e+08
gADIPOR2	6h	6	DG18:1/16:0d3	1597693421
gADIPOR2	1h	1	DG18:1/18:1d3	9.06996e+07
gADIPOR2	3h	1	DG18:1/18:1d3	2.00905e+08
gADIPOR2	6h	1	DG18:1/18:1d3	3.39792e+08
gADIPOR2	1h	2	DG18:1/18:1d3	1.01224e+08
gADIPOR2	3h	2	DG18:1/18:1d3	2.61667e+08
gADIPOR2	6h	2	DG18:1/18:1d3	4.6878e+08
gADIPOR2	1h	3	DG18:1/18:1d3	2.56221e+08
gADIPOR2	3h	3	DG18:1/18:1d3	4.7373e+08
gADIPOR2	6h	3	DG18:1/18:1d3	8.81384e+08
gADIPOR2	1h	4	DG18:1/18:1d3	6.04518e+07
gADIPOR2	3h	4	DG18:1/18:1d3	1.39384e+08
gADIPOR2	6h	4	DG18:1/18:1d3	2.75915e+08
gADIPOR2	1h	5	DG18:1/18:1d3	6.39537e+07
gADIPOR2	3h	5	DG18:1/18:1d3	1.69419e+08
gADIPOR2	6h	5	DG18:1/18:1d3	328452668
gADIPOR2	1h	6	DG18:1/18:1d3	6.862e+07
gADIPOR2	3h	6	DG18:1/18:1d3	1.8362e+08
gADIPOR2	6h	6	DG18:1/18:1d3	3.42129e+08
gADIPOR2	1h	1	LPC16:0d3	9.49039e+07
gADIPOR2	3h	1	LPC16:0d3	522951340
gADIPOR2	6h	1	LPC16:0d3	1623702745
gADIPOR2	1h	2	LPC16:0d3	9.29292e+07
gADIPOR2	3h	2	LPC16:0d3	7.57245e+08
gADIPOR2	6h	2	LPC16:0d3	2190743203
gADIPOR2	1h	3	LPC16:0d3	2.15979e+08
gADIPOR2	3h	3	LPC16:0d3	1599710434
gADIPOR2	6h	3	LPC16:0d3	2995548459
gADIPOR2	1h	4	LPC16:0d3	5.64162e+07
gADIPOR2	3h	4	LPC16:0d3	5.31285e+08
gADIPOR2	6h	4	LPC16:0d3	1324505388
gADIPOR2	1h	5	LPC16:0d3	5.5611e+07
gADIPOR2	3h	5	LPC16:0d3	5.16602e+08
gADIPOR2	6h	5	LPC16:0d3	1416915429
gADIPOR2	1h	6	LPC16:0d3	5.58811e+07
gADIPOR2	3h	6	LPC16:0d3	4.95477e+08
gADIPOR2	6h	6	LPC16:0d3	1365742266
gADIPOR2	1h	1	LPC16:1d3	2.36299e+06
gADIPOR2	3h	1	LPC16:1d3	4.14637e+07
gADIPOR2	6h	1	LPC16:1d3	2.14199e+08
gADIPOR2	1h	2	LPC16:1d3	3.23123e+06
gADIPOR2	3h	2	LPC16:1d3	5.03829e+07
gADIPOR2	6h	2	LPC16:1d3	3.04947e+08
gADIPOR2	1h	3	LPC16:1d3	1.2215e+07
gADIPOR2	3h	3	LPC16:1d3	1.89871e+08
gADIPOR2	6h	3	LPC16:1d3	7.4337e+08
gADIPOR2	1h	4	LPC16:1d3	1.85062e+06
gADIPOR2	3h	4	LPC16:1d3	4.46167e+07
gADIPOR2	6h	4	LPC16:1d3	1.94721e+08
gADIPOR2	1h	5	LPC16:1d3	2.71926e+06
gADIPOR2	3h	5	LPC16:1d3	5.06275e+07
gADIPOR2	6h	5	LPC16:1d3	2.6655e+08
gADIPOR2	1h	6	LPC16:1d3	1.66335e+06
gADIPOR2	3h	6	LPC16:1d3	4.72623e+07
gADIPOR2	6h	6	LPC16:1d3	238733731
gADIPOR2	1h	1	LPC18:1d3	4.52507e+06
gADIPOR2	3h	1	LPC18:1d3	8.90111e+07
gADIPOR2	6h	1	LPC18:1d3	484582828
gADIPOR2	1h	2	LPC18:1d3	5.52879e+06
gADIPOR2	3h	2	LPC18:1d3	1.53695e+08
gADIPOR2	6h	2	LPC18:1d3	657980540
gADIPOR2	1h	3	LPC18:1d3	2.0568e+07
gADIPOR2	3h	3	LPC18:1d3	3.67122e+08
gADIPOR2	6h	3	LPC18:1d3	1120231105
gADIPOR2	1h	4	LPC18:1d3	2.99352e+06
gADIPOR2	3h	4	LPC18:1d3	9.11216e+07
gADIPOR2	6h	4	LPC18:1d3	3.6664e+08
gADIPOR2	1h	5	LPC18:1d3	3.31146e+06
gADIPOR2	3h	5	LPC18:1d3	1.12623e+08
gADIPOR2	6h	5	LPC18:1d3	4.92615e+08
gADIPOR2	1h	6	LPC18:1d3	3.6396e+06
gADIPOR2	3h	6	LPC18:1d3	1.03968e+08
gADIPOR2	6h	6	LPC18:1d3	474289942
gADIPOR2	1h	1	PC32:0_2d3	38883735701
gADIPOR2	3h	1	PC32:0_2d3	85762613524
gADIPOR2	6h	1	PC32:0_2d3	122480000000
gADIPOR2	1h	2	PC32:0_2d3	39329252823
gADIPOR2	3h	2	PC32:0_2d3	89264064797
gADIPOR2	6h	2	PC32:0_2d3	137405000000
gADIPOR2	1h	3	PC32:0_2d3	38115337277
gADIPOR2	3h	3	PC32:0_2d3	78360480195
gADIPOR2	6h	3	PC32:0_2d3	81921235897
gADIPOR2	1h	4	PC32:0_2d3	23934264534
gADIPOR2	3h	4	PC32:0_2d3	55781052463
gADIPOR2	6h	4	PC32:0_2d3	75621305521
gADIPOR2	1h	5	PC32:0_2d3	20740137031
gADIPOR2	3h	5	PC32:0_2d3	49073536089
gADIPOR2	6h	5	PC32:0_2d3	66885815708
gADIPOR2	1h	6	PC32:0_2d3	21294858138
gADIPOR2	3h	6	PC32:0_2d3	50076161895
gADIPOR2	6h	6	PC32:0_2d3	68607404145
gADIPOR2	1h	1	PC32:0d3	21249860849
gADIPOR2	3h	1	PC32:0d3	33066482526
gADIPOR2	6h	1	PC32:0d3	46832743014
gADIPOR2	1h	2	PC32:0d3	20598798932
gADIPOR2	3h	2	PC32:0d3	33707896289
gADIPOR2	6h	2	PC32:0d3	50299395358
gADIPOR2	1h	3	PC32:0d3	23544090619
gADIPOR2	3h	3	PC32:0d3	35585380973
gADIPOR2	6h	3	PC32:0d3	41670764748
gADIPOR2	1h	4	PC32:0d3	11112214141
gADIPOR2	3h	4	PC32:0d3	20129359539
gADIPOR2	6h	4	PC32:0d3	28101661732
gADIPOR2	1h	5	PC32:0d3	10567833229
gADIPOR2	3h	5	PC32:0d3	19565619310
gADIPOR2	6h	5	PC32:0d3	25567321728
gADIPOR2	1h	6	PC32:0d3	11766771040
gADIPOR2	3h	6	PC32:0d3	20026748293
gADIPOR2	6h	6	PC32:0d3	28577421892
gADIPOR2	1h	1	PC34:1d3	13636868572
gADIPOR2	3h	1	PC34:1d3	38293023922
gADIPOR2	6h	1	PC34:1d3	67251207605
gADIPOR2	1h	2	PC34:1d3	13993662226
gADIPOR2	3h	2	PC34:1d3	42683471123
gADIPOR2	6h	2	PC34:1d3	72338420922
gADIPOR2	1h	3	PC34:1d3	17842984467
gADIPOR2	3h	3	PC34:1d3	48368846943
gADIPOR2	6h	3	PC34:1d3	73923044838
gADIPOR2	1h	4	PC34:1d3	8829514508
gADIPOR2	3h	4	PC34:1d3	25677585649
gADIPOR2	6h	4	PC34:1d3	43534228783
gADIPOR2	1h	5	PC34:1d3	6859884805
gADIPOR2	3h	5	PC34:1d3	25324656965
gADIPOR2	6h	5	PC34:1d3	41525962948
gADIPOR2	1h	6	PC34:1d3	8869834240
gADIPOR2	3h	6	PC34:1d3	26166182827
gADIPOR2	6h	6	PC34:1d3	42288021469
gADIPOR2	1h	1	PC34:2d3	4248737219
gADIPOR2	3h	1	PC34:2d3	9138900545
gADIPOR2	6h	1	PC34:2d3	17157231161
gADIPOR2	1h	2	PC34:2d3	5081624740
gADIPOR2	3h	2	PC34:2d3	11980596558
gADIPOR2	6h	2	PC34:2d3	21476607401
gADIPOR2	1h	3	PC34:2d3	8842777365
gADIPOR2	3h	3	PC34:2d3	18389218366
gADIPOR2	6h	3	PC34:2d3	31120566429
gADIPOR2	1h	4	PC34:2d3	3089800604
gADIPOR2	3h	4	PC34:2d3	6696691613
gADIPOR2	6h	4	PC34:2d3	12996131719
gADIPOR2	1h	5	PC34:2d3	2758914360
gADIPOR2	3h	5	PC34:2d3	7487410147
gADIPOR2	6h	5	PC34:2d3	14318542623
gADIPOR2	1h	6	PC34:2d3	3190199062
gADIPOR2	3h	6	PC34:2d3	7883172433
gADIPOR2	6h	6	PC34:2d3	14028054292
gADIPOR2	1h	1	PC36:2d3	8.23517e+08
gADIPOR2	3h	1	PC36:2d3	9764183682
gADIPOR2	6h	1	PC36:2d3	16975438009
gADIPOR2	1h	2	PC36:2d3	1422293171
gADIPOR2	3h	2	PC36:2d3	12555845894
gADIPOR2	6h	2	PC36:2d3	20573819326
gADIPOR2	1h	3	PC36:2d3	2175880979
gADIPOR2	3h	3	PC36:2d3	16164984349
gADIPOR2	6h	3	PC36:2d3	28294454910
gADIPOR2	1h	4	PC36:2d3	8.49743e+08
gADIPOR2	3h	4	PC36:2d3	6882879411
gADIPOR2	6h	4	PC36:2d3	11390164004
gADIPOR2	1h	5	PC36:2d3	9.68846e+08
gADIPOR2	3h	5	PC36:2d3	7962367090
gADIPOR2	6h	5	PC36:2d3	12985444233
gADIPOR2	1h	6	PC36:2d3	9.53365e+08
gADIPOR2	3h	6	PC36:2d3	8332129185
gADIPOR2	6h	6	PC36:2d3	13734604594
gADIPOR2	1h	1	TG52:1d3	8.62132e+08
gADIPOR2	3h	1	TG52:1d3	6.31246e+08
gADIPOR2	6h	1	TG52:1d3	5.56658e+08
gADIPOR2	1h	2	TG52:1d3	6.21041e+08
gADIPOR2	3h	2	TG52:1d3	6.03628e+08
gADIPOR2	6h	2	TG52:1d3	5.44982e+08
gADIPOR2	1h	3	TG52:1d3	5.13722e+08
gADIPOR2	3h	3	TG52:1d3	4.44982e+08
gADIPOR2	6h	3	TG52:1d3	4.23944e+08
gADIPOR2	1h	4	TG52:1d3	2.04106e+07
gADIPOR2	3h	4	TG52:1d3	2.28849e+07
gADIPOR2	6h	4	TG52:1d3	2.62145e+07
gADIPOR2	1h	5	TG52:1d3	1.12228e+07
gADIPOR2	3h	5	TG52:1d3	9.4125e+06
gADIPOR2	6h	5	TG52:1d3	1.70447e+07
gADIPOR2	1h	6	TG52:1d3	1.77155e+07
gADIPOR2	3h	6	TG52:1d3	1.71545e+07
gADIPOR2	6h	6	TG52:1d3	1.96492e+07
gADIPOR2	1h	1	TG52:2d3	2271504857
gADIPOR2	3h	1	TG52:2d3	1791450203
gADIPOR2	6h	1	TG52:2d3	1174959181
gADIPOR2	1h	2	TG52:2d3	2127153290
gADIPOR2	3h	2	TG52:2d3	1593916125
gADIPOR2	6h	2	TG52:2d3	1202140126
gADIPOR2	1h	3	TG52:2d3	1705304696
gADIPOR2	3h	3	TG52:2d3	1507870112
gADIPOR2	6h	3	TG52:2d3	1336877020
gADIPOR2	1h	4	TG52:2d3	1.45617e+08
gADIPOR2	3h	4	TG52:2d3	1.28601e+08
gADIPOR2	6h	4	TG52:2d3	9.34136e+07
gADIPOR2	1h	5	TG52:2d3	7.62123e+07
gADIPOR2	3h	5	TG52:2d3	5.63127e+07
gADIPOR2	6h	5	TG52:2d3	6.71447e+07
gADIPOR2	1h	6	TG52:2d3	1.1717e+08
gADIPOR2	3h	6	TG52:2d3	9.30475e+07
gADIPOR2	6h	6	TG52:2d3	7.17432e+07
